# Supplementary material for: The effect of developmental stages on microbiome assembly in the phyllosphere and rhizosphere of rice grown in urban area soil
Source: Environ Microbiome. 2025 Jul 11;20:86. doi: 10.1186/s40793-025-00748-9 (PMC12255072; doi:10.1186/s40793-025-00748-9)
Supplement: Supplementary file 1 — Supplementary Material 1 [file 40793_2025_748_MOESM1_ESM.xlsx]

## Sheet: Urban_OTU
Operational taxonomic unit (OTU) table of phyllosphere and rhizosphere microbiomes of rice (variety: ZH11) grown in urban area at three development stages .
OTUID	DS1_L_1	DS1_L_2	DS1_L_3	DS1_L_4	DS1_L_5	DS1_L_6	DS1_R_1	DS1_R_2	DS1_R_3	DS1_R_4	DS1_R_5	DS1_R_6	DS2_L_1	DS2_L_2	DS2_L_3	DS2_L_4	DS2_L_5	DS2_L_6	DS2_R_1	DS2_R_2	DS2_R_3	DS2_R_4	DS2_R_5	DS2_R_6	DS3_L_1	DS3_L_2	DS3_L_3	DS3_L_4	DS3_L_5	DS3_L_6	DS3_R_1	DS3_R_2	DS3_R_3	DS3_R_4	DS3_R_5	DS3_R_6	Taxanomy
OTU_4	14745	14448	10090	3938	19038	11939	6	204	49	176	219	123	157	25	6	8	40	4	4	5	3	6	1	6	10	0	4	4	4	3	42	2	7	14	11	16	k__Bacteria;p__Bacteroidetes;c__Bacteroidia;o__Bacteroidales;f__Porphyromonadaceae;g__Parabacteroides
OTU_12	5	3	3	1	2	3	7862	7534	7204	6915	7546	6453	0	1	1	9	0	3	1108	1912	917	2248	2642	2405	0	1	1	0	0	1	182	404	259	299	237	362	k__Bacteria;p__Proteobacteria;c__Gammaproteobacteria;o__Xanthomonadales;f__Xanthomonadaceae;g__Mizugakiibacter
OTU_6	5	8	1013	231	5	22	5646	11494	4381	12723	4820	8592	0	0	1	1	0	1	788	694	874	621	731	629	1	0	0	0	0	0	32	207	114	384	247	253	k__Bacteria;p__Proteobacteria;c__Betaproteobacteria;o__Burkholderiales;f__Burkholderiaceae;g__Burkholderia
OTU_3	461	6621	594	168	134	3107	8	17	441	8	47	112	433	1178	2616	3476	19	3007	71	22	42	33	13	26	319	4996	9754	349	2761	568	21	9	41	7	108	25	k__Bacteria;p__Proteobacteria;c__Betaproteobacteria;o__Burkholderiales;f__Comamonadaceae;g__Pelomonas
OTU_1	370	15	11729	64	9	72	2300	535	1884	846	1121	311	1	1	3	7	1	4	4304	2317	3095	562	710	1425	4	1	0	1	2	5397	87	175	921	522	1070	1223	k__Bacteria;p__Proteobacteria;c__Betaproteobacteria;o__Burkholderiales;f__Burkholderiaceae;g__Ralstonia
OTU_2	0	0	0	0	0	0	1	0	0	0	0	0	10	13	6	1473	7	8	82	5	20	4	12	5	9271	7	0	10	26953	722	232	69	288	564	401	358	k__Bacteria;p__Proteobacteria;c__Gammaproteobacteria;o__Pseudomonadales;f__Pseudomonadaceae;g__Pseudomonas;s__Pseudomonas_nitroreducens
OTU_24	1419	234	1256	1284	3922	407	10	3	19	31	28	58	511	253	1026	2750	9	506	2	1	3	7	3	5	1250	1549	6165	13406	2555	1299	0	0	0	0	0	0	k__Bacteria;p__Proteobacteria;c__Gammaproteobacteria;o__Oceanospirillales;f__Halomonadaceae;g__Halomonas
OTU_10	1	0	0	0	0	0	270	187	194	152	212	196	26	1	0	5	4	2	2224	1613	3427	2829	3272	2137	0	1	1	0	0	0	1560	3322	5481	3116	1253	4382	k__Bacteria;p__Acidobacteria;c__Acidobacteria;o__Acidobacteriales;f__Acidobacteriaceae_[Subgroup_1]
OTU_44	2	0	1	0	1	0	4027	3654	3684	3887	3877	2524	0	1	1	13	1	4	1577	1395	1887	1862	1904	1622	0	1	0	4	0	0	80	353	711	463	46	170	k__Bacteria;p__Acidobacteria;c__Acidobacteria;o__Acidobacteriales;f__Acidobacteriaceae_[Subgroup_1];g__Acidobacterium
OTU_9	1	1	1	0	2	1	2915	2781	3069	3456	3632	3459	0	0	1	2	0	1	1066	1993	1341	1898	2135	2109	0	0	0	1	1	0	14	108	102	163	3	57	k__Bacteria;p__Proteobacteria;c__Betaproteobacteria;o__TRA3-20
OTU_8	2	2	1	0	1	1	1	3	0	0	146	2	2470	2238	3051	2451	78	1444	12	8	7	9	4	63	18235	6	9	4	7	14	15	4	4	7	4	9	k__Bacteria;p__Bacteroidetes;c__Bacteroidia;o__Bacteroidales;f__Bacteroidales_S24-7_group
OTU_830	2	0	1	1	1	1	2479	2175	2338	2182	2651	3165	0	3	0	5	0	5	971	1342	1470	1580	1841	1367	1	0	0	1	0	1	311	498	343	701	136	252	k__Bacteria;p__Proteobacteria;c__Gammaproteobacteria;o__Xanthomonadales;f__Xanthomonadaceae;g__Mizugakiibacter
OTU_7	38	413	6485	2839	6051	41	10	9	14	7	38	480	380	191	356	244	21	600	119	67	46	84	83	78	1677	1974	1514	5	765	6	79	53	56	77	240	178	k__Bacteria;p__Proteobacteria;c__Alphaproteobacteria;o__Caulobacterales;f__Caulobacteraceae
OTU_311	0	0	1	0	1	0	1140	776	850	596	975	513	2	0	886	12	0	1	1742	1460	2790	1761	2264	1998	0	1	2	1	1	2	793	1467	1685	1534	556	708	k__Bacteria;p__Acidobacteria;c__Acidobacteria;o__Acidobacteriales;f__Acidobacteriaceae_[Subgroup_1]
OTU_19	0	0	0	0	0	0	0	0	0	0	0	0	0	0	0	0	20	0	1	2	3	11	0	0	8	1	9	23536	0	0	0	0	0	0	0	0	k__Bacteria;p__Firmicutes;c__Clostridia;o__Clostridiales;f__Lachnospiraceae
OTU_11	0	7	0	0	0	0	835	535	353	373	612	757	0	0	0	7	0	1	862	2601	1376	2596	2772	3176	1	0	1	1	0	0	613	854	868	1270	811	1316	k__Bacteria;p__Proteobacteria;c__Alphaproteobacteria;o__Rhizobiales;f__Xanthobacteraceae
OTU_35	0	0	0	21	3	7	2418	2006	2172	2983	2528	3548	36	1	0	3	2	0	686	858	864	634	616	627	1	0	0	0	0	1	251	335	446	584	344	357	k__Bacteria;p__Proteobacteria;c__Alphaproteobacteria;o__Rhizobiales;f__Rhizobiales_Incertae_Sedis;g__Rhizomicrobium
OTU_18	0	0	0	0	0	0	3	0	1	2	3	1	2921	950	661	724	34	390	12	6	0	5	5	44	16153	3	4	5	3	7	0	0	3	0	15	1	k__Bacteria;p__Bacteroidetes;c__Bacteroidia;o__Bacteroidales;f__Bacteroidales_S24-7_group
OTU_15	2	0	1934	1	0	1	68	63	72	65	53	52	5	5	6	0	4	0	201	8	29	6	1	30	0	18732	0	0	6	7	10	18	241	17	50	63	k__Bacteria;p__Proteobacteria;c__Betaproteobacteria;o__Burkholderiales;f__Burkholderiaceae;g__Pandoraea;s__Pandoraea_sp._LLQ-10
OTU_16	592	563	2	1618	5	24	2	1	0	14	19	2	1	3	5	2911	6	6	40	8	0	25	3	1	6664	5	4	4	6385	1726	67	13	16	39	90	40	k__Bacteria;p__Proteobacteria;c__Alphaproteobacteria;o__Rhizobiales;f__Rhizobiaceae;g__Rhizobium
OTU_13	0	0	0	0	0	2	1616	1398	1361	1700	2007	1079	1	0	0	3	2	0	1646	1633	1410	1508	1783	1828	0	0	1	2	0	0	62	477	402	381	13	138	k__Bacteria;p__Acidobacteria;c__Acidobacteria;o__Acidobacteriales;f__Acidobacteriaceae_[Subgroup_1]
OTU_54	2	2888	8	8	7165	5474	89	0	2	71	3	2	429	116	18	3	16	2612	3	6	7	4	8	5	9	4	9	15	3	8	421	221	124	123	257	211	k__Bacteria;p__Firmicutes;c__Clostridia;o__Clostridiales;f__Ruminococcaceae;g__Faecalibacterium
OTU_31	2	3	1	3	0	3	1877	1542	1622	1578	2043	1319	100	0	2	5	0	0	1004	1395	899	1214	1094	1099	0	0	1	0	0	0	211	221	275	297	168	151	k__Bacteria;p__Proteobacteria;c__Alphaproteobacteria;o__Rhizobiales;f__Rhizobiales_Incertae_Sedis;g__Rhizomicrobium
OTU_62	97	4610	5950	3403	103	4	77	95	555	40	552	121	313	28	32	49	26	17	12	90	80	16	13	19	9	16	4	13	30	43	234	89	86	56	829	279	k__Bacteria;p__Proteobacteria;c__Gammaproteobacteria;o__Enterobacteriales;f__Enterobacteriaceae;g__Enterobacter
OTU_60	12	5306	50	470	7	4799	2	1	1	13	76	0	5	3	0	1151	8	3	33	1	1	2	1	0	436	1	0	3	4226	393	0	0	0	0	0	0	k__Bacteria;p__Proteobacteria;c__Gammaproteobacteria;o__Pseudomonadales;f__Moraxellaceae;g__Moraxella;s__Hydra_vulgaris
OTU_14	0	0	1	0	0	0	0	0	0	0	0	0	4	6	3	1	3	0	0	6	0	1	0	0	17	3	0	1	10	16810	0	5	3	0	0	1	k__Bacteria;p__Proteobacteria;c__Alphaproteobacteria;o__Sphingomonadales;f__Erythrobacteraceae;g__Altererythrobacter
OTU_17	0	0	0	0	0	0	0	0	0	0	0	0	1	0	0	0	1	0	186	96	671	18	34	396	1	0	0	1	0	0	1211	2020	2002	971	2430	6366	k__Bacteria;p__Proteobacteria;c__Alphaproteobacteria;o__Rhodobacterales;f__Rhodobacteraceae;g__Rhodobacter
OTU_26	3474	2954	2576	3809	9	11	35	15	0	0	4	243	242	81	156	87	40	66	94	92	69	89	44	80	76	53	50	76	46	50	710	212	127	114	277	229	k__Bacteria;p__Proteobacteria;c__Gammaproteobacteria;o__Enterobacteriales;f__Enterobacteriaceae;g__Escherichia-Shigella;s__bacterium_BM0331
OTU_20	1	0	0	0	0	1	2015	2173	2179	2421	2704	1814	0	0	0	2	0	1	560	465	389	354	437	398	0	1	1	0	0	0	3	91	133	109	0	18	k__Bacteria;p__Bacteroidetes;c__Sphingobacteriia;o__Sphingobacteriales;f__Chitinophagaceae;g__Crenotalea
OTU_25	2	6	1	93	3	2	0	7	2	2	8	3	20	11	80	119	11	7	13	5	0	6	9	4	851	7	5	4	13656	146	81	0	22	42	67	7	k__Bacteria;p__Proteobacteria;c__Betaproteobacteria;o__Burkholderiales;f__Comamonadaceae;g__Acidovorax
OTU_212	1	0	0	0	0	2	87	97	69	23	108	63	259	4	0	4	0	2	1142	787	1080	1237	1316	872	0	3	0	3	0	0	1520	1689	1575	481	1643	890	k__Bacteria;p__Acidobacteria;c__Acidobacteria;o__Acidobacteriales;f__Acidobacteriaceae_[Subgroup_1];g__Telmatobacter
OTU_22	1	0	0	0	0	0	2	0	0	1	2	1	2	519	124	0	2	160	0	3	2	3	2	0	218	3	2804	6691	96	3984	7	10	7	6	57	40	k__Bacteria;p__Proteobacteria;c__Alphaproteobacteria;o__Rhodospirillales;f__Rhodospirillales_Incertae_Sedis;g__Reyranella
OTU_23	0	0	0	0	0	0	0	0	0	0	0	0	6	2	4	3	1	0	1	3	0	0	0	0	7	1	0	0	6	14040	0	0	0	0	0	0	k__Bacteria;p__Proteobacteria;c__Deltaproteobacteria;o__Bdellovibrionales;f__Bdellovibrionaceae;g__Bdellovibrio
OTU_33	0	1	0	0	0	0	0	1	0	0	0	0	5	11	43	7	1060	3	11	6	9	9	8	15	4	12125	6	7	7	3	1	3	10	13	2	9	k__Bacteria;p__Firmicutes;c__Clostridia;o__Clostridiales;f__Lachnospiraceae;g__Blautia
OTU_1515	1224	116	4310	1758	9	6	394	57	538	327	475	11	616	128	93	23	5	30	48	85	80	33	7	10	7	5	1	32	10	6	239	39	202	87	987	293	k__Bacteria;p__Proteobacteria;c__Gammaproteobacteria;o__Enterobacteriales;f__Enterobacteriaceae;g__Klebsiella
OTU_27	4808	2591	2	2231	4	1886	3	24	24	48	119	1	2	55	4	0	0	94	0	3	1	0	2	0	0	0	1	2	0	1	63	30	9	22	27	30	k__Bacteria;p__Bacteroidetes;c__Bacteroidia;o__Bacteroidales;f__Porphyromonadaceae;g__Parabacteroides
OTU_28	4	3326	0	0	0	0	0	0	0	0	0	0	231	145	1036	57	832	622	2	2	1	2	4	24	5	1	5602	8	0	0	0	1	0	0	0	0	k__Bacteria;p__Bacteroidetes;c__Bacteroidia;o__Bacteroidales;f__Bacteroidales_S24-7_group
OTU_36	9409	6	10	14	6	2199	3	0	0	0	5	0	44	2	1	2	12	0	0	0	0	1	0	0	0	1	2	0	0	0	13	14	9	10	3	5	k__Bacteria;p__Bacteroidetes;c__Bacteroidia;o__Bacteroidales;f__Rikenellaceae;g__Alistipes
OTU_82	0	2	0	3	0	0	841	506	556	602	841	1201	0	0	1	4	0	1	423	435	606	324	454	374	0	0	1	1	1	1	404	407	441	875	1104	818	k__Bacteria;p__Proteobacteria;c__Alphaproteobacteria;o__Rhizobiales;f__Hyphomicrobiaceae;g__Devosia;s__Devosia_sp._NKJ1
OTU_45	4	6275	4	2	3	4831	0	4	0	0	1	3	1	2	0	0	0	17	3	0	0	0	0	0	0	0	0	1	2	0	0	5	6	0	0	0	k__Bacteria;p__Proteobacteria;c__Deltaproteobacteria;o__Desulfovibrionales;f__Desulfovibrionaceae;g__Bilophila
OTU_29	0	0	0	0	0	0	332	198	189	163	259	147	0	0	1	3	0	2	1492	1470	359	2330	2052	1880	1	0	0	0	0	2	14	33	11	20	4	12	k__Bacteria;p__Proteobacteria;c__Alphaproteobacteria;o__Rhodospirillales;f__Acetobacteraceae
OTU_40	5	3	7	1	1	2	6	0	0	6	3	2	0	0	0	0	0	0	0	0	2	3	0	0	3	0	3	10802	0	0	0	0	0	0	0	0	k__Bacteria;p__Proteobacteria;c__Gammaproteobacteria;o__Vibrionales;f__Vibrionaceae;g__Photobacterium;s__Photobacterium_damselae
OTU_38	0	0	0	0	0	0	0	0	0	0	0	0	4	2	3	0	3	0	0	0	0	0	0	3	0	10683	0	0	5	4	0	0	0	0	0	0	k__Bacteria;p__Proteobacteria;c__Betaproteobacteria;o__SC-I-84
OTU_34	0	0	0	0	0	0	1	39	0	0	0	0	1671	2408	898	1480	1209	2635	15	8	8	13	6	59	4	3	138	6	9	2	1	12	10	5	4	8	k__Bacteria;p__Bacteroidetes;c__Bacteroidia;o__Bacteroidales;f__Bacteroidales_S24-7_group
OTU_39	0	0	0	0	0	0	0	5	0	0	0	8	4	0	1	2	3	1	893	569	154	73	96	254	2	0	0	0	0	2	1276	4655	1706	756	11	10	k__Bacteria;p__Proteobacteria;c__Alphaproteobacteria;o__Rhodospirillales;f__Rhodospirillaceae
OTU_1603	2	2	0	0	0	0	943	610	440	579	600	682	0	0	0	5	0	61	540	1065	595	1049	967	1245	0	0	0	0	0	1	53	333	239	194	17	66	k__Bacteria;p__Proteobacteria;c__Alphaproteobacteria;o__Rhizobiales;f__Rhizobiales_Incertae_Sedis;g__Rhizomicrobium
OTU_55	5	855	5	95	7	2	417	465	377	266	329	734	1	1	0	1	21	1	157	335	619	465	565	629	0	1	0	0	0	0	537	777	583	668	553	694	k__Bacteria;p__Proteobacteria;c__Alphaproteobacteria;o__Rhizobiales;f__Bradyrhizobiaceae;g__Bradyrhizobium;s__Bradyrhizobium_sp._CTAW36
OTU_41	0	0	0	0	0	0	0	0	0	0	0	0	2	3	3	0	2	0	0	0	0	0	0	1	0	10135	0	0	1	2	0	0	0	0	0	0	k__Bacteria;p__Firmicutes;c__Bacilli;o__Bacillales;f__Family_XII;g__Exiguobacterium
OTU_46	4	5747	7	4111	0	0	2	0	3	2	2	1	23	0	4	2	2	5	1	2	2	0	4	1	0	2	1	1	3	3	16	7	5	2	15	9	k__Bacteria;p__Firmicutes;c__Clostridia;o__Clostridiales;f__Lachnospiraceae;g__Lachnoclostridium
OTU_80	0	1	0	0	0	0	0	3	0	0	8	6	2607	2500	1923	262	1009	1282	38	22	20	13	28	68	7	7	9	2	5	3	0	0	2	3	1	1	k__Bacteria;p__Bacteroidetes;c__Bacteroidia;o__Bacteroidales;f__Bacteroidales_S24-7_group
OTU_151	5	250	7	1590	7364	9	1	2	1	41	2	1	138	4	4	0	3	0	0	0	1	3	1	1	2	3	0	0	4	2	100	43	16	41	51	33	k__Bacteria;p__Proteobacteria;c__Gammaproteobacteria;o__Enterobacteriales;f__Enterobacteriaceae;g__Klebsiella
OTU_83	1558	12	4	8	7458	14	17	4	2	91	51	99	114	35	19	60	15	1	5	1	1	2	2	0	5	11	1	5	15	16	11	17	4	5	12	12	k__Bacteria;p__Bacteroidetes;c__Bacteroidia;o__Bacteroidales;f__Prevotellaceae;g__Prevotella_9
OTU_52	4	2703	6	5	0	3	29	2	1	0	1	6	760	926	735	316	1263	2150	46	58	50	43	32	90	223	30	28	42	26	38	9	11	7	12	7	19	k__Bacteria;p__Firmicutes;c__Bacilli;o__Lactobacillales;f__Lactobacillaceae;g__Lactobacillus
OTU_30	0	1	0	0	0	0	0	0	0	0	0	0	0	0	0	3	0	0	0	3	0	0	0	0	9652	0	2	4	0	2	0	0	0	0	0	0	k__Bacteria;p__Acidobacteria;c__Acidobacteria;o__Subgroup_3;f__Unknown_Family;g__Bryobacter
OTU_73	4622	4	4	4190	2	2	0	1	0	0	0	1	56	164	42	142	95	21	2	11	10	1	0	5	2	0	1	1	0	2	13	9	3	2	2	11	k__Bacteria;p__Firmicutes;c__Clostridia;o__Clostridiales;f__Lachnospiraceae;g__Blautia
OTU_49	0	0	0	0	0	0	8	0	0	0	4	0	153	1	19	1	3	2	589	959	2126	461	445	391	1	0	0	2	0	1	693	479	712	735	504	1068	k__Bacteria;p__Gemmatimonadetes;c__Gemmatimonadetes;o__Gemmatimonadales;f__Gemmatimonadaceae;g__Gemmatimonas
OTU_37	1	6	3102	5430	2	3	1	40	0	1	0	0	3	1	2	1	1	23	3	35	18	4	0	3	2	3	2	2	1	5	232	47	26	39	58	38	k__Bacteria;p__Bacteroidetes;c__Bacteroidia;o__Bacteroidales;f__Bacteroidaceae;g__Bacteroides;s__Bacteroides_fragilis_str._3998T[B]3
OTU_47	0	0	0	0	0	0	0	0	0	0	0	0	0	0	0	0	2	0	13	9	18	79	77	244	0	0	0	0	0	0	1090	1951	439	1478	2279	1449	k__Bacteria;p__Bacteroidetes;c__Sphingobacteriia;o__Sphingobacteriales;f__Chitinophagaceae;g__Parafilimonas
OTU_106	5	6	1632	16	6	12	15	29	40	138	48	7	1384	1241	572	1346	46	1910	32	32	27	18	23	40	13	3	12	14	3	3	74	55	20	47	61	83	k__Bacteria;p__Bacteroidetes;c__Bacteroidia;o__Bacteroidales;f__Bacteroidaceae;g__Bacteroides
OTU_86	0	0	1	1	0	1	348	220	245	184	310	273	0	0	12	5	0	1	225	545	708	541	496	902	0	0	2	0	0	0	495	393	290	799	1074	780	k__Bacteria;p__Proteobacteria;c__Alphaproteobacteria;o__Rhizobiales;f__Xanthobacteraceae;g__Variibacter
OTU_56	5591	2	2	3	5	2545	1	53	0	4	43	0	15	186	16	14	11	9	12	12	4	13	12	12	12	9	30	7	9	13	35	29	12	10	14	22	k__Bacteria;p__Bacteroidetes;c__Bacteroidia;o__Bacteroidales;f__Bacteroidaceae;g__Bacteroides
OTU_43	0	0	0	0	0	0	0	0	0	0	0	1	0	0	0	0	0	0	0	0	0	0	0	0	0	0	0	0	0	0	5770	2569	2	0	0	0	k__Bacteria;p__Proteobacteria;c__Epsilonproteobacteria;o__Campylobacterales;f__Helicobacteraceae;g__Sulfuricurvum
OTU_42	0	0	0	169	0	0	0	0	2	0	0	0	3	2	0	339	3	5	20	0	0	0	2	2	1735	4	1	2	5732	10	9	20	1	2	9	7	k__Bacteria;p__Proteobacteria;c__Alphaproteobacteria;o__Sphingomonadales;f__Sphingomonadaceae;g__Sphingobium
OTU_53	2	3	1	0	0	0	853	1063	1391	1143	1380	549	0	0	0	1	0	1	200	219	152	122	204	229	1	0	0	0	0	0	9	19	19	15	1	7	k__Bacteria;p__Acidobacteria;c__Acidobacteria;o__Acidobacteriales;f__Acidobacteriaceae_[Subgroup_1];g__Acidobacterium
OTU_72	4484	0	0	1	1	2919	36	2	0	0	1	3	25	0	0	3	2	0	0	0	1	0	0	0	0	0	9	0	1	1	0	0	0	0	0	0	k__Bacteria;p__Firmicutes;c__Clostridia;o__Clostridiales;f__Lachnospiraceae
OTU_152	0	0	0	0	0	0	290	204	215	146	264	106	2	0	0	4	1	0	657	568	243	862	851	863	0	0	0	0	0	0	267	881	714	108	76	139	k__Bacteria;p__Acidobacteria;c__Acidobacteria;o__Acidobacteriales;f__Acidobacteriaceae_[Subgroup_1];g__Granulicella
OTU_57	0	0	0	0	1	0	601	521	484	679	966	699	0	0	1	0	0	0	205	475	502	499	552	661	0	0	1	1	0	0	15	241	112	138	17	88	k__Bacteria;p__Proteobacteria;c__Alphaproteobacteria;o__Rhodospirillales;f__DA111
OTU_64	0	0	0	0	0	0	859	956	877	781	1224	1890	0	0	0	0	0	1	208	187	48	102	81	119	0	0	0	0	0	0	0	0	9	1	0	0	k__Bacteria;p__Proteobacteria;c__Gammaproteobacteria;o__Oceanospirillales;f__Alcanivoracaceae;g__Alcanivorax
OTU_104	1	2780	0	1	3078	1	0	0	0	0	0	1	262	178	640	217	9	47	4	14	1	0	9	1	0	0	0	0	0	1	16	24	10	3	17	8	k__Bacteria;p__Firmicutes;c__Erysipelotrichia;o__Erysipelotrichales;f__Erysipelotrichaceae;g__Incertae_Sedis
OTU_131	0	0	0	0	0	0	244	128	126	228	216	103	0	1	0	2	0	1	571	588	617	714	634	651	0	0	0	2	0	0	388	364	189	331	601	529	k__Bacteria;p__Proteobacteria;c__Alphaproteobacteria;o__Rhizobiales;f__Rhizobiales_Incertae_Sedis;g__Rhizomicrobium
OTU_450	0	0	0	0	0	0	72	59	20	42	26	12	43	4	0	2	0	2	539	907	764	798	881	704	0	0	0	0	0	0	93	803	857	239	48	248	k__Bacteria;p__Gemmatimonadetes;c__Gemmatimonadetes;o__Gemmatimonadales;f__Gemmatimonadaceae;g__Gemmatimonas
OTU_67	0	0	56	0	0	0	0	1	0	0	0	1	0	0	17	1	1	0	68	44	40	1	2	1	1	0	2	1	1	0	2049	2899	1237	193	274	270	k__Bacteria;p__Proteobacteria;c__Betaproteobacteria;o__Burkholderiales;f__Comamonadaceae;g__Ideonella
OTU_90	0	0	0	0	0	0	0	0	0	0	0	0	0	0	1	7	0	0	573	564	375	1619	1813	1152	0	0	0	2	0	0	34	141	133	186	285	207	k__Bacteria;p__Proteobacteria;c__Alphaproteobacteria;o__Rhizobiales;f__Rhodobiaceae;g__Parvibaculum
OTU_70	0	0	0	0	0	0	0	0	0	0	0	0	0	0	1	0	0	0	2	0	0	0	0	0	1	0	7002	1	0	0	0	0	0	0	0	0	k__Bacteria;p__Firmicutes;c__Bacilli;o__Bacillales;f__Bacillaceae;g__Halobacillus
OTU_89	0	0	0	0	0	0	0	1	1	0	1	11	1344	753	3941	484	32	131	31	1	1	2	1	38	0	4	2	0	0	3	0	10	1	3	1	5	k__Bacteria;p__Bacteroidetes;c__Bacteroidia;o__Bacteroidales;f__Bacteroidales_S24-7_group
OTU_69	0	0	0	1	0	0	159	96	165	133	152	142	0	2	0	3	0	0	482	511	622	846	980	1010	0	0	0	0	1	0	108	350	369	443	39	161	k__Bacteria;p__Proteobacteria;c__Alphaproteobacteria;o__Rhodospirillales;f__JG37-AG-20
OTU_114	5	11	5519	342	2	10	105	10	27	45	32	24	20	3	6	69	0	13	26	11	8	46	61	27	9	11	5	3	7	11	12	23	74	10	28	116	k__Bacteria;p__Proteobacteria;c__Betaproteobacteria;o__Burkholderiales;f__Burkholderiaceae;g__Burkholderia;s__Burkholderia_sp._F203
OTU_185	0	0	0	0	0	0	0	0	0	0	0	0	1214	1118	2669	387	92	1134	13	0	0	1	4	4	0	2	2	0	3	2	0	0	0	0	0	0	k__Bacteria;p__Bacteroidetes;c__Bacteroidia;o__Bacteroidales;f__Bacteroidaceae;g__Bacteroides
OTU_51	6440	3	2	0	1	0	0	0	0	0	1	0	0	1	0	2	0	2	7	0	0	0	0	0	0	0	0	0	0	0	7	0	0	0	0	2	k__Bacteria;p__Bacteroidetes;c__Bacteroidia;o__Bacteroidales;f__Bacteroidaceae;g__Bacteroides
OTU_134	4	2	2	18	2	0	648	1012	962	556	674	1410	0	0	0	0	0	0	101	68	82	65	96	68	0	3	0	0	0	0	14	97	168	94	7	189	k__Bacteria;p__Proteobacteria;c__Gammaproteobacteria;o__Xanthomonadales;f__Xanthomonadaceae
OTU_66	0	0	0	0	0	0	0	0	0	0	0	0	309	36	231	1	236	5215	5	3	2	0	6	9	2	0	1	3	0	182	34	1	2	1	1	1	k__Bacteria;p__Proteobacteria;c__Deltaproteobacteria;o__Desulfovibrionales;f__Desulfovibrionaceae;g__Desulfovibrio
OTU_139	0	0	0	0	1	0	15	3	1	6	8	0	0	0	0	3	1	0	524	475	739	476	542	416	1	1	0	3	0	0	590	400	774	501	295	478	k__Bacteria;p__Acidobacteria;c__Acidobacteria;o__Subgroup_3;f__Unknown_Family;g__Candidatus_Solibacter
OTU_58	0	0	1	1	0	1	27	4	4	1	11	2	0	776	1546	26	1	1	25	25	241	1	9	12	5	57	1686	2	342	1430	1	0	1	0	0	2	k__Bacteria;p__Proteobacteria;c__Betaproteobacteria;o__Methylophilales;f__Methylophilaceae;g__Methylophilus;s__Methylophilus_sp._APU211a
OTU_50	0	0	0	0	0	0	0	4	4	1	1	0	3	0	1	1	1	0	155	104	720	467	426	452	0	0	0	0	0	0	66	378	480	1746	360	814	k__Bacteria;p__Bacteroidetes;c__Sphingobacteriia;o__Sphingobacteriales;f__Chitinophagaceae
OTU_109	0	0	0	0	0	0	5	0	2	0	1	0	0	1	0	2	1	0	1322	837	1080	664	694	481	1	0	0	1	0	0	23	491	407	52	4	10	k__Bacteria;p__Acidobacteria;c__Acidobacteria;o__Acidobacteriales;f__Acidobacteriaceae_[Subgroup_1];g__Granulicella;s__bacterium_Ellin5056
OTU_48	0	0	0	0	0	0	0	0	0	0	0	0	0	0	0	2	0	0	359	223	210	1400	1454	349	0	0	0	0	0	0	20	869	521	37	23	519	k__Bacteria;p__Bacteroidetes;c__Sphingobacteriia;o__Sphingobacteriales;f__Sphingobacteriaceae;g__Mucilaginibacter;s__Mucilaginibacter_sp._KJ023
OTU_119	0	0	0	0	0	0	0	1	0	0	9	12	380	114	2811	205	680	1590	22	6	2	4	9	11	3	2	2	4	3	2	12	10	1	1	5	2	k__Bacteria;p__Bacteroidetes;c__Bacteroidia;o__Bacteroidales;f__Bacteroidales_S24-7_group
OTU_120	375	0	1	0	0	0	1	0	0	0	0	0	0	0	0	2	0	2	1932	1180	1171	155	178	158	0	0	0	1	0	0	103	24	70	63	277	137	k__Bacteria;p__Proteobacteria;c__Deltaproteobacteria;o__Desulfuromonadales;f__Geobacteraceae;g__Geobacter
OTU_501	0	0	0	1	0	0	282	227	197	242	470	303	3	915	1	3	0	0	311	306	440	187	102	136	0	0	0	0	1	0	428	127	170	337	333	307	k__Bacteria;p__Proteobacteria;c__Alphaproteobacteria;o__Rhizobiales;f__Rhizobiales_Incertae_Sedis;g__Rhizomicrobium
OTU_59	0	0	0	0	0	0	0	3	0	0	0	0	1086	2123	814	1285	288	94	6	4	4	6	7	34	0	2	0	0	1	3	9	1	3	2	4	12	k__Bacteria;p__Bacteroidetes;c__Bacteroidia;o__Bacteroidales;f__Bacteroidaceae;g__Bacteroides
OTU_116	1	1	1	3230	2	2367	0	4	0	1	0	0	2	54	5	2	55	2	7	2	2	4	0	3	3	9	4	0	2	1	1	7	3	5	0	4	k__Bacteria;p__Proteobacteria;c__Betaproteobacteria;o__Burkholderiales;f__Alcaligenaceae;g__Parasutterella
OTU_63	0	0	0	0	0	0	4	7	0	0	0	45	1142	1073	1328	243	48	1680	11	15	9	14	15	28	2	4	3	1	2	3	7	5	0	3	2	0	k__Bacteria;p__Bacteroidetes;c__Bacteroidia;o__Bacteroidales;f__Prevotellaceae;g__Alloprevotella
OTU_118	1	0	0	0	0	0	1	9	2	0	8	3	556	792	578	579	1314	1544	36	10	8	13	10	29	7	3	2	6	4	7	11	16	7	3	1	4	k__Bacteria;p__Bacteroidetes;c__Bacteroidia;o__Bacteroidales;f__Bacteroidales_S24-7_group
OTU_75	0	0	0	36	1	0	121	165	93	242	248	209	0	2	0	3	0	2	639	640	262	581	481	476	0	0	0	0	0	0	97	212	189	287	212	206	k__Bacteria;p__Proteobacteria;c__Alphaproteobacteria;o__Caulobacterales;f__Caulobacteraceae
OTU_94	0	0	0	0	0	0	0	0	0	0	0	0	4	5335	2	0	1	0	0	0	0	0	1	0	0	1	0	0	1	0	27	1	4	10	1	12	k__Bacteria;p__Firmicutes;c__Clostridia;o__Clostridiales;f__Clostridiaceae_1;g__Clostridium_sensu_stricto_1
OTU_1469	0	0	0	0	1	1	281	250	207	253	315	128	0	0	0	1	2	1	488	413	462	464	601	577	0	0	0	0	0	0	87	198	186	296	25	91	k__Bacteria;p__Acidobacteria;c__Acidobacteria;o__Acidobacteriales;f__Acidobacteriaceae_[Subgroup_1];g__Acidobacterium
OTU_196	1	0	2	0	0	0	787	874	768	742	647	857	0	0	0	0	0	0	105	78	53	97	105	156	0	0	0	0	0	0	2	14	10	13	6	4	k__Bacteria;p__Proteobacteria;c__Betaproteobacteria;o__Burkholderiales;f__Alcaligenaceae;g__Pusillimonas
OTU_275	1	0	0	0	0	0	203	192	136	190	272	184	0	0	0	2	0	0	533	467	391	705	629	617	0	0	0	0	0	0	48	226	230	179	23	47	k__Bacteria;p__Acidobacteria;c__Acidobacteria;o__Acidobacteriales;f__Acidobacteriaceae_[Subgroup_1];g__Acidobacterium
OTU_65	0	0	0	0	0	0	326	286	228	203	248	279	0	1	0	1	0	0	324	428	506	553	628	563	1	0	0	0	0	0	182	150	84	139	47	79	k__Bacteria;p__Proteobacteria;c__Alphaproteobacteria;o__Rhodospirillales;f__DA111
OTU_153	1	3	0	1	0	2	466	363	328	433	530	337	0	0	0	2	0	0	133	144	364	91	93	132	1	0	0	2	0	3	156	93	186	399	499	469	k__Bacteria;p__Proteobacteria;c__Alphaproteobacteria;o__Rhizobiales;f__Phyllobacteriaceae;g__Mesorhizobium;s__Rhizobium_sp._rf052
OTU_88	1184	10	1	2	11	3275	6	12	0	4	2	10	0	1	2	0	1	1	7	1	4	1	5	4	0	0	0	2	0	0	78	42	33	66	249	145	k__Bacteria;p__Proteobacteria;c__Alphaproteobacteria;o__Sphingomonadales;f__Sphingomonadaceae;g__Sphingomonas;s__Sphingomonas_sp._JSC_AK7-4
OTU_61	0	0	0	0	0	0	0	0	0	0	0	0	0	0	1	0	2	0	1	0	0	0	0	0	4	0	5088	1	0	0	0	0	0	0	0	0	k__Bacteria;p__Firmicutes;c__Clostridia;o__Clostridiales;f__Ruminococcaceae;g__Ruminococcaceae_UCG-010
OTU_136	1	2	5053	0	0	0	1	0	0	0	0	0	0	0	0	0	0	0	0	0	0	0	0	0	0	0	0	0	0	0	5	0	0	0	0	0	k__Bacteria;p__Actinobacteria;c__Actinobacteria;o__Micromonosporales;f__Micromonosporaceae;g__Krasilnikovia
OTU_85	0	0	0	0	0	0	131	144	82	121	295	84	289	0	0	1	3	0	345	431	372	345	422	444	0	0	1	0	0	0	155	197	209	411	225	250	k__Bacteria;p__Actinobacteria;c__Thermoleophilia;o__Gaiellales
OTU_71	0	0	0	0	0	0	1	6	3	0	5	1	9	6	62	14	131	7	10	3	4	4	5	6	15	8	4578	7	5	10	0	3	1	0	0	4	k__Bacteria;p__Firmicutes;c__Clostridia;o__Clostridiales;f__Ruminococcaceae;g__Ruminococcus_1
OTU_143	0	0	0	0	0	0	14	1	0	0	0	2	457	933	228	1614	217	1267	23	17	12	10	17	31	4	1	1	1	3	1	14	1	2	0	6	0	k__Bacteria;p__Bacteroidetes;c__Bacteroidia;o__Bacteroidales;f__Bacteroidales_S24-7_group
OTU_125	0	1	2408	2458	1	1	0	0	0	0	0	0	0	0	0	0	0	0	0	0	0	0	0	0	0	0	0	0	0	0	0	0	0	2	0	1	k__Bacteria;p__Bacteroidetes;c__Sphingobacteriia;o__Sphingobacteriales;f__Chitinophagaceae;g__Terrimonas
OTU_211	0	0	0	0	0	0	223	206	157	153	437	171	0	1	0	1	0	1	380	494	476	604	596	507	0	0	0	0	0	1	36	143	74	83	9	42	k__Bacteria;p__Proteobacteria;c__Gammaproteobacteria;o__Xanthomonadales;f__Xanthomonadales_Incertae_Sedis;g__Acidibacter;s__bacterium_Ellin5114
OTU_146	0	0	0	1	0	1	114	147	107	114	151	176	0	1	0	3	0	0	476	501	431	429	384	425	0	0	0	0	0	0	245	264	197	184	196	204	k__Bacteria;p__Proteobacteria;c__Alphaproteobacteria;o__Rhizobiales;f__Rhizobiales_Incertae_Sedis;g__Rhizomicrobium
OTU_78	0	0	0	0	0	0	534	375	392	428	529	206	0	0	0	0	0	0	228	288	294	374	292	357	0	1	0	0	0	0	57	62	82	73	75	64	k__Bacteria;p__Acidobacteria;c__Acidobacteria;o__Acidobacteriales;f__Acidobacteriaceae_[Subgroup_1];g__Edaphobacter
OTU_352	0	0	0	0	0	0	0	3	0	0	0	0	1117	838	224	1530	315	569	11	27	11	4	5	23	3	3	1	0	1	0	6	7	0	1	1	1	k__Bacteria;p__Bacteroidetes;c__Bacteroidia;o__Bacteroidales;f__Bacteroidales_S24-7_group
OTU_74	0	0	0	0	0	0	23	22	171	23	60	25	0	0	0	0	0	0	1167	525	506	633	656	478	0	0	0	0	0	1	10	149	103	45	4	73	k__Bacteria;p__Proteobacteria;c__Gammaproteobacteria;o__Xanthomonadales;f__Nevskiaceae;g__Nevskia;s__Persicaria_minor
OTU_123	0	0	0	0	0	0	0	0	0	0	0	0	961	721	1075	1501	42	284	16	0	0	9	10	0	0	0	1	0	1	0	0	0	0	0	0	0	k__Bacteria;p__Bacteroidetes;c__Bacteroidia;o__Bacteroidales;f__Bacteroidaceae;g__Bacteroides
OTU_150	1	0	0	1	1	0	315	257	228	194	380	159	0	0	1	1	2	1	419	375	348	430	587	420	0	0	0	0	0	0	44	202	92	74	6	83	k__Bacteria;p__Proteobacteria;c__Gammaproteobacteria;o__Xanthomonadales;f__Xanthomonadales_Incertae_Sedis;g__Acidibacter
OTU_155	0	0	0	2	2	4571	0	0	0	1	0	0	1	0	3	2	15	0	0	1	0	0	0	0	2	1	2	3	0	2	0	0	0	0	0	0	k__Bacteria;p__Firmicutes;c__Clostridia;o__Clostridiales;f__Ruminococcaceae;g__Ruminiclostridium_6
OTU_111	0	0	64	7	2	0	406	293	245	370	271	391	77	0	0	0	0	0	131	58	160	33	66	170	0	0	0	0	0	0	61	183	156	235	714	500	k__Bacteria;p__Proteobacteria;c__Alphaproteobacteria;o__Caulobacterales;f__Caulobacteraceae;g__Asticcacaulis
OTU_115	2	1	902	133	1	192	78	175	400	43	19	114	0	0	1	0	0	0	420	250	309	176	190	297	0	0	0	0	69	3	152	37	274	88	115	147	k__Bacteria;p__Proteobacteria;c__Betaproteobacteria;o__Burkholderiales;f__Burkholderiaceae;g__Burkholderia;s__Burkholderia_kururiensis_subsp._kururiensis
OTU_127	0	1	0	0	0	12	14	20	3	0	7	38	0	0	0	1	1	1	15	9	142	3	11	27	0	0	0	0	0	0	774	156	100	494	1873	729	k__Bacteria;p__Proteobacteria;c__Gammaproteobacteria;o__Xanthomonadales;f__Xanthomonadaceae;g__Rhodanobacter
OTU_398	1	2	0	50	3	2093	0	40	53	0	1	70	503	197	283	45	150	750	29	8	4	11	12	17	3	2	3	7	4	5	4	10	15	10	12	10	k__Bacteria;p__Bacteroidetes;c__Bacteroidia;o__Bacteroidales;f__Bacteroidaceae;g__Bacteroides
OTU_110	12	539	6	761	429	114	1	0	0	7	0	0	0	0	782	2	5	2	0	0	0	1	0	0	2	1	1273	314	0	0	0	0	0	0	0	0	k__Bacteria;p__Actinobacteria;c__Actinobacteria;o__Micrococcales;f__Micrococcaceae;g__Nesterenkonia;s__Nesterenkonia_sp._MCCB_226
OTU_243	3	3	381	1	0	1	685	446	221	416	521	1091	0	0	0	0	0	0	27	19	11	36	28	7	0	0	0	0	0	0	3	117	102	19	15	86	k__Bacteria;p__Proteobacteria;c__Betaproteobacteria;o__Burkholderiales;f__Alcaligenaceae
OTU_209	102	71	73	759	5	6	1	2	0	0	21	4	840	713	983	424	28	119	2	7	2	3	1	1	2	2	4	2	2	4	12	8	0	7	9	6	k__Bacteria;p__Firmicutes;c__Clostridia;o__Clostridiales;f__Lachnospiraceae;g__Lachnoclostridium
OTU_102	0	0	1	0	0	1	1	1	1	0	0	0	1	88	144	2	1	0	3	5	194	2	0	38	2	0	510	0	1	53	208	369	911	709	812	141	k__Bacteria;p__Proteobacteria;c__Betaproteobacteria;o__Burkholderiales;f__Comamonadaceae
OTU_117	0	0	0	1	0	0	639	723	468	877	699	285	0	0	0	0	0	0	75	73	78	26	88	79	0	0	0	0	0	0	14	3	4	28	16	2	k__Bacteria;p__Bacteroidetes;c__Sphingobacteriia;o__Sphingobacteriales;f__Chitinophagaceae;g__Crenotalea
OTU_159	2058	1	0	2	0	0	0	0	0	0	0	0	0	846	0	0	1	0	1	1	0	1	0	0	2	2	0	0	0	19	13	1	1	9	667	505	k__Bacteria;p__Bacteroidetes;c__Flavobacteriia;o__Flavobacteriales;f__Flavobacteriaceae;g__Chryseobacterium;s__Chryseobacterium_sp._StRB144
OTU_81	0	0	0	0	0	0	790	430	306	298	664	369	3	0	0	3	5	0	427	210	142	72	93	132	0	0	0	0	0	0	33	0	9	114	9	3	k__Bacteria;p__Bacteroidetes;c__Sphingobacteriia;o__Sphingobacteriales;f__Chitinophagaceae
OTU_77	0	0	0	0	0	0	0	39	0	0	0	46	771	9	2538	38	195	319	4	6	1	17	7	46	2	2	4	0	5	2	0	0	1	2	1	0	k__Bacteria;p__Bacteroidetes;c__Bacteroidia;o__Bacteroidales;f__Bacteroidales_S24-7_group
OTU_269	1	0	0	0	0	0	166	191	136	392	228	197	0	0	0	2	10	0	179	312	300	342	252	299	0	0	0	0	1	0	104	71	127	99	345	289	k__Bacteria;p__Proteobacteria;c__Alphaproteobacteria;o__Rhizobiales
OTU_97	0	0	0	0	0	0	0	0	0	0	0	0	717	480	126	1783	826	17	7	1	3	2	2	32	1	0	1	1	3	2	0	5	1	4	0	12	k__Bacteria;p__Bacteroidetes;c__Bacteroidia;o__Bacteroidales;f__Prevotellaceae;g__Alloprevotella
OTU_135	0	0	0	0	0	0	0	7	0	0	2	10	7	79	117	23	1053	2573	3	6	2	4	9	11	2	1	7	7	10	4	17	7	0	0	17	0	k__Bacteria;p__Bacteroidetes;c__Bacteroidia;o__Bacteroidales;f__Bacteroidales_S24-7_group
OTU_107	0	3	0	0	0	0	0	0	0	0	0	0	0	0	1	95	4	885	0	0	0	0	1	8	2524	0	1	1	438	1	1	1	1	1	0	0	k__Bacteria;p__Proteobacteria;c__Alphaproteobacteria;o__Rhizobiales;f__Methylobacteriaceae;g__Methylobacterium
OTU_76	0	0	0	0	0	0	0	0	0	0	0	0	0	0	2	2	6	0	1	0	0	1	0	0	3	1	3929	1	1	0	0	0	0	0	0	0	k__Bacteria;p__Firmicutes;c__Clostridia;o__Clostridiales;f__Lachnospiraceae;g__Lachnospiraceae_UCG-008
OTU_227	194	1	0	0	866	0	0	0	0	0	0	0	549	2	9	1	0	724	0	2	0	1	2	0	2	1532	1	3	23	1	0	0	0	1	6	3	k__Bacteria;p__Proteobacteria;c__Betaproteobacteria;o__Burkholderiales;f__Burkholderiaceae;g__Cupriavidus;s__Cupriavidus_taiwanensis
OTU_165	0	0	0	0	0	0	205	222	305	262	445	263	0	0	0	3	0	0	224	237	276	327	472	266	0	0	0	0	0	0	6	178	69	48	0	57	k__Bacteria;p__Proteobacteria;c__Gammaproteobacteria;o__Xanthomonadales;f__Xanthomonadales_Incertae_Sedis;g__Acidibacter
OTU_137	1	0	31	0	0	0	0	0	0	0	0	0	337	166	2479	128	587	18	4	3	2	10	8	18	8	11	4	2	4	5	17	0	2	2	1	3	k__Bacteria;p__Bacteroidetes;c__Bacteroidia;o__Bacteroidales;f__Bacteroidales_S24-7_group
OTU_96	1	0	0	0	0	0	23	9	51	28	2	7	2	0	2	1	0	0	4	5	22	11	36	6	0	3517	0	2	1	0	9	8	13	31	28	9	k__Bacteria;p__Actinobacteria;c__Actinobacteria;o__Streptomycetales;f__Streptomycetaceae;g__Streptomyces
OTU_180	0	0	0	0	0	0	0	1	0	0	0	5	9	10	17	1384	2313	2	1	0	4	1	0	0	7	5	6	12	7	9	0	0	0	0	0	0	k__Bacteria;p__Firmicutes;c__Clostridia;o__Clostridiales;f__Lachnospiraceae;g__Lachnospiraceae_NK4A136_group
OTU_238	1	2	0	1	0	0	0	17	0	0	0	0	1181	19	71	276	601	1324	14	11	8	9	20	16	10	14	4	10	23	21	47	15	7	8	10	4	k__Bacteria;p__Firmicutes;c__Clostridia;o__Clostridiales;f__Ruminococcaceae;g__Ruminiclostridium_9
OTU_280	0	0	0	0	0	0	309	293	228	152	250	249	0	0	0	2	0	0	275	164	175	98	197	126	0	2	0	0	0	0	204	66	50	342	316	200	k__Bacteria;p__Proteobacteria;c__Alphaproteobacteria;o__Sphingomonadales;f__Sphingomonadaceae;g__Sphingopyxis
OTU_124	0	0	0	0	0	0	0	0	0	0	0	0	0	0	0	0	0	0	0	0	69	0	1	0	0	0	0	0	0	0	150	310	1488	758	32	884	k__Bacteria;p__Chlorobi;c__Ignavibacteria;o__Ignavibacteriales
OTU_186	0	0	0	0	0	0	0	0	0	0	0	1	2	86	0	352	0	0	62	19	267	10	29	15	0	0	0	0	0	0	704	721	404	167	639	207	k__Bacteria;p__Proteobacteria;c__Alphaproteobacteria;o__Rhizobiales;f__Rhizobiales_Incertae_Sedis;g__Rhizomicrobium
OTU_190	1	2	1	0	0	0	0	1	0	1	0	9	363	844	291	711	242	1106	16	2	6	7	13	14	2	7	0	2	1	0	0	0	2	1	8	5	k__Bacteria;p__Bacteroidetes;c__Bacteroidia;o__Bacteroidales;f__Bacteroidales_S24-7_group
OTU_175	0	0	0	0	0	0	0	0	0	0	0	0	0	0	0	0	0	0	0	3	8	0	0	5	0	0	0	0	0	0	640	269	348	237	679	1417	k__Bacteria;p__Acidobacteria;c__Holophagae;o__Holophagales;f__Holophagaceae
OTU_92	4	0	0	0	1	2	1	1	0	2	1	2	8	776	877	48	2	143	0	13	3	0	0	6	3	2	203	52	154	1259	3	1	20	3	0	0	k__Bacteria;p__Proteobacteria;c__Betaproteobacteria;o__Rhodocyclales;f__Rhodocyclaceae;g__Zoogloea
OTU_108	0	0	0	0	0	0	157	73	29	22	106	41	0	0	0	1	0	0	374	767	260	549	628	510	0	0	0	0	0	0	0	25	4	8	0	2	k__Bacteria;p__Proteobacteria;c__Gammaproteobacteria;o__Chromatiales;f__Ectothiorhodospiraceae
OTU_103	0	0	0	0	0	1	730	546	386	569	506	482	0	0	0	0	0	0	27	80	23	66	53	67	0	0	0	0	0	0	0	5	2	1	0	0	k__Bacteria;p__Firmicutes
OTU_144	0	0	0	0	0	0	0	0	0	1	0	0	1	4	1	214	4	1	3	0	286	0	2	2	2	0	0	2	0	0	256	304	740	1470	143	104	k__Bacteria;p__Proteobacteria;c__Alphaproteobacteria;o__Rhodospirillales;f__Rhodospirillaceae;g__Azospirillum;s__Azospirillum_sp._enrichment_culture_clone_MWE_C43
OTU_112	1	4	2	0	2	46	422	580	336	400	371	611	0	0	0	1	0	0	43	56	132	64	96	87	0	0	0	0	0	0	14	43	48	26	66	67	k__Bacteria;p__Actinobacteria;c__Actinobacteria;o__Corynebacteriales;f__Mycobacteriaceae;g__Mycobacterium
OTU_181	0	0	0	0	0	0	0	0	0	0	0	0	322	457	76	796	3	1730	2	1	0	1	2	12	1	1	0	1	0	3	0	0	0	0	0	0	k__Bacteria;p__Bacteroidetes;c__Bacteroidia;o__Bacteroidales;f__Bacteroidales_S24-7_group
OTU_101	0	0	0	0	0	0	0	0	0	0	0	0	0	0	2	0	0	0	2	0	0	0	0	0	0	0	3374	2	0	0	0	0	0	0	0	0	k__Bacteria;p__Firmicutes;c__Clostridia;o__Clostridiales;f__Ruminococcaceae;g__Ruminococcaceae_UCG-010
OTU_630	0	0	1	0	0	1	376	159	114	168	159	172	0	0	0	1	0	2	65	52	49	60	90	38	0	1	0	0	0	0	55	742	462	177	203	215	k__Bacteria;p__Proteobacteria;c__Gammaproteobacteria;o__Xanthomonadales;f__Xanthomonadaceae;g__Rhodanobacter
OTU_93	2	3335	0	0	0	0	0	0	0	0	0	0	0	0	0	0	0	0	0	0	0	0	0	0	0	0	0	0	0	0	3	0	1	0	0	0	k__Bacteria;p__Actinobacteria;c__Thermoleophilia;o__Solirubrobacterales;f__0319-6M6
OTU_142	0	0	0	0	0	0	0	9	0	0	0	0	523	784	1219	444	148	109	10	7	4	2	6	29	1	1	3	1	2	3	2	3	1	2	0	0	k__Bacteria;p__Bacteroidetes;c__Bacteroidia;o__Bacteroidales;f__Bacteroidales_S24-7_group
OTU_216	0	0	0	1	0	0	63	40	86	37	99	87	337	34	0	1	0	1	162	165	527	509	500	297	0	0	0	0	0	0	59	125	84	50	19	19	k__Bacteria;p__Acidobacteria;c__Acidobacteria;o__Acidobacteriales;f__Acidobacteriaceae_[Subgroup_1]
OTU_174	0	0	1	1	0	0	0	0	0	0	0	9	382	266	443	26	627	1446	7	5	3	7	7	21	0	1	1	0	4	0	16	9	3	2	2	1	k__Bacteria;p__Bacteroidetes;c__Bacteroidia;o__Bacteroidales;f__Bacteroidales_S24-7_group
OTU_95	0	0	0	0	3117	0	0	1	0	0	0	0	2	0	0	0	2	0	0	0	0	1	0	0	3	2	0	1	1	0	0	0	0	0	0	0	k__Bacteria;p__Bacteroidetes;c__Bacteroidia;o__Bacteroidales;f__Prevotellaceae;g__Prevotella_1
OTU_170	0	0	0	0	0	0	3	1	4	5	27	38	40	0	0	5	0	0	265	179	92	556	714	461	0	0	0	0	0	0	103	77	89	183	103	158	k__Bacteria;p__Actinobacteria;c__Thermoleophilia;o__Gaiellales
OTU_148	1	1	0	0	0	0	0	0	0	0	0	10	1458	485	366	12	445	57	10	8	4	10	9	18	16	22	91	15	9	14	12	2	0	0	3	1	k__Bacteria;p__Firmicutes;c__Bacilli;o__Lactobacillales;f__Lactobacillaceae;g__Lactobacillus
OTU_332	0	0	0	0	0	0	0	0	0	0	0	0	1	0	0	2	0	0	0	0	79	0	2	0	0	0	0	0	0	0	456	1589	157	604	50	73	k__Bacteria;p__Proteobacteria;c__Betaproteobacteria;o__Rhodocyclales;f__Rhodocyclaceae
OTU_319	0	0	0	0	0	0	0	2	0	0	2	7	863	59	162	314	1425	50	6	1	1	5	12	27	2	2	1	2	3	3	23	0	1	4	0	0	k__Bacteria;p__Bacteroidetes;c__Bacteroidia;o__Bacteroidales;f__Bacteroidales_S24-7_group
OTU_331	0	0	0	0	0	0	0	0	0	0	0	0	21	204	120	17	1583	3	5	0	3	8	5	5	18	7	635	11	9	17	18	31	180	32	1	2	k__Bacteria;p__Firmicutes;c__Clostridia;o__Clostridiales;f__Lachnospiraceae;g__Incertae_Sedis
OTU_167	0	2	2	1704	0	1	1	0	0	0	0	115	53	1030	1	0	2	0	2	2	0	0	0	0	1	1	0	0	0	1	8	0	1	4	1	1	k__Bacteria;p__Bacteroidetes;c__Bacteroidia;o__Bacteroidales;f__Bacteroidaceae;g__Bacteroides
OTU_122	0	0	0	2	0	2885	0	0	0	0	0	0	0	0	0	0	0	0	0	0	0	0	0	0	0	0	0	0	0	0	0	0	0	0	0	0	k__Bacteria;p__Firmicutes;c__Clostridia;o__Clostridiales;f__Clostridiales_vadinBB60_group
OTU_157	0	0	0	0	0	0	0	0	0	0	0	0	1	2	1	47	0	0	4	1	0	0	0	0	0	0	1	0	445	2304	0	0	0	0	0	0	k__Bacteria;p__Bacteroidetes;c__Flavobacteriia;o__Flavobacteriales;f__Flavobacteriaceae;g__Cloacibacterium
OTU_126	0	0	0	1	0	2715	0	0	0	0	0	0	0	0	0	0	0	0	0	0	0	0	0	0	1	0	0	0	0	0	9	8	1	4	0	13	k__Bacteria;p__Firmicutes;c__Clostridia;o__Clostridiales;f__Lachnospiraceae;g__Incertae_Sedis
OTU_121	0	0	0	0	0	0	0	0	0	0	0	0	0	0	0	0	0	0	0	0	0	0	0	0	0	0	0	0	0	0	0	0	2428	318	0	0	k__Bacteria;p__Proteobacteria;c__Epsilonproteobacteria;o__Campylobacterales;f__Helicobacteraceae
OTU_195	0	0	0	0	0	0	174	304	299	239	299	478	0	0	0	0	0	0	163	100	64	175	173	225	0	0	0	0	0	0	3	8	7	1	1	6	k__Bacteria;p__Proteobacteria;c__Deltaproteobacteria;o__Myxococcales;f__P3OB-42
OTU_145	0	0	0	0	0	3	89	30	2	0	15	8	0	1	0	4	0	0	616	249	160	368	381	498	0	0	0	0	0	0	66	23	10	69	51	53	k__Bacteria;p__Proteobacteria;c__Alphaproteobacteria;o__Sphingomonadales;f__Sphingomonadaceae;g__Sphingomonas;s__Sphingomonas_sp._WWH15
OTU_191	0	0	0	0	0	0	57	24	15	38	110	153	0	1	0	2	0	0	46	134	302	374	393	369	0	0	0	1	0	1	115	48	43	116	188	165	k__Bacteria;p__Proteobacteria;c__Alphaproteobacteria;o__Rhodospirillales;f__Rhodospirillales_Incertae_Sedis;g__Reyranella
OTU_161	0	0	0	2	4	3	0	0	0	1	0	0	0	0	0	1	0	0	0	0	0	0	1	0	0	0	0	0	0	0	979	91	693	163	281	447	k__Bacteria;p__Proteobacteria;c__Betaproteobacteria;o__Hydrogenophilales;f__Hydrogenophilaceae;g__Thiobacillus;s__Thiobacillus_thioparus
OTU_297	0	0	0	4	0	0	92	110	56	122	126	74	0	0	0	0	0	1	191	201	205	157	108	107	0	0	0	0	0	0	32	251	173	282	90	269	k__Bacteria;p__Actinobacteria;c__Actinobacteria;o__Frankiales;f__Acidothermaceae;g__Acidothermus
OTU_188	0	0	0	0	1	0	0	0	0	0	0	0	560	1122	270	417	27	155	19	0	0	1	1	0	4	0	6	4	0	0	5	2	7	6	2	11	k__Bacteria;p__Bacteroidetes;c__Bacteroidia;o__Bacteroidales;f__Bacteroidaceae;g__Bacteroides
OTU_223	0	0	0	0	0	0	0	0	0	0	0	0	40	1	1117	36	4	2	3	1	0	4	4	1	2	1	4	0	225	1122	16	0	0	0	0	2	k__Bacteria;p__Firmicutes;c__Bacilli;o__Bacillales;f__Staphylococcaceae;g__Staphylococcus
OTU_184	0	0	0	0	0	0	102	18	15	14	27	156	0	1	1	1	1	0	0	2	5	9	0	14	0	2068	0	0	1	2	3	7	6	9	114	7	k__Bacteria;p__Actinobacteria;c__Actinobacteria;o__Corynebacteriales;f__Nocardiaceae;g__Nocardia;s__Nocardia_veterana
OTU_128	0	0	0	0	0	0	0	0	0	0	0	3	0	0	0	1	0	0	0	0	0	0	0	0	0	0	0	0	0	0	386	34	752	1273	74	48	k__Bacteria;p__Proteobacteria;c__Gammaproteobacteria;o__Xanthomonadales;f__Xanthomonadaceae;g__Thermomonas;s__Thermomonas_haemolytica
OTU_177	0	0	0	0	0	0	0	0	0	0	0	0	478	245	538	10	97	1125	7	6	3	9	4	2	3	1	1	1	6	0	16	1	0	0	0	3	k__Bacteria;p__Bacteroidetes;c__Bacteroidia;o__Bacteroidales;f__Bacteroidales_S24-7_group
OTU_141	0	0	0	0	0	0	0	0	0	0	0	0	164	0	1	8	107	2209	3	1	3	4	8	8	1	2	0	2	0	0	0	0	0	0	3	0	k__Bacteria;p__Firmicutes;c__Clostridia;o__Clostridiales;f__Lachnospiraceae
OTU_156	0	0	0	0	1	0	0	6	0	0	0	0	106	51	14	1948	266	17	11	2	4	10	14	16	3	5	3	1	2	4	1	0	2	5	1	6	k__Bacteria;p__Firmicutes;c__Clostridia;o__Clostridiales;f__Ruminococcaceae
OTU_179	0	0	0	0	0	0	0	0	0	0	0	0	0	0	0	0	0	0	0	0	0	0	0	0	0	0	0	0	0	0	860	9	133	1047	135	254	k__Bacteria;p__Bacteroidetes;c__WCHB1-32
OTU_271	0	0	0	0	0	0	0	0	0	0	0	0	1	2429	0	0	0	0	0	0	0	0	0	0	0	0	0	0	0	1	0	0	0	0	0	0	k__Bacteria;p__Firmicutes;c__Erysipelotrichia;o__Erysipelotrichales;f__Erysipelotrichaceae;g__Allobaculum
OTU_256	0	0	0	0	0	0	3	1	1	0	3	0	0	0	0	1	9	0	254	224	49	420	566	507	0	0	0	0	0	0	59	155	54	29	18	58	k__Bacteria;p__Acidobacteria;c__Acidobacteria;o__Subgroup_3;f__Unknown_Family;g__Candidatus_Solibacter;s__bacterium_enrichment_culture_clone_auto3_4W
OTU_287	0	1	0	200	0	0	15	1	44	1	1	24	0	0	0	1	0	0	140	30	84	3	10	15	0	0	0	0	0	0	177	375	191	293	463	339	k__Bacteria;p__Proteobacteria;c__Gammaproteobacteria;o__Xanthomonadales;f__Xanthomonadaceae;g__Dyella;s__Dyella_sp._sen1026
OTU_138	0	0	0	0	0	0	0	0	0	0	0	1	0	43	0	2	0	0	366	150	10	514	678	516	0	0	0	0	0	0	10	32	12	3	27	22	k__Bacteria;p__Bacteroidetes;c__Sphingobacteriia;o__Sphingobacteriales;f__Chitinophagaceae
OTU_132	0	0	0	0	0	0	0	0	0	0	0	0	276	64	238	3	1	1795	0	0	1	2	2	1	0	0	0	0	0	0	0	0	0	0	0	0	k__Bacteria;p__Bacteroidetes;c__Bacteroidia;o__Bacteroidales;f__Rikenellaceae;g__Rikenellaceae_RC9_gut_group
OTU_140	12	7	8	38	7	3	10	17	10	10	11	7	24	234	448	0	0	38	6	4	0	0	12	1	2	0	1381	2	27	51	1	1	2	0	1	2	k__Bacteria;p__Proteobacteria;c__Betaproteobacteria;o__Rhodocyclales;f__Rhodocyclaceae;g__Methyloversatilis
OTU_133	0	0	0	0	0	2345	0	0	0	1	0	0	0	0	0	0	0	0	0	0	0	0	0	0	0	0	0	0	0	0	0	0	0	0	0	0	k__Bacteria;p__Bacteroidetes;c__Bacteroidia;o__Bacteroidales;f__Rikenellaceae;g__dgA-11_gut_group
OTU_178	0	66	0	0	0	0	45	1	4	1	10	28	0	196	0	3	0	1	244	202	33	417	455	396	0	1	0	0	0	0	21	31	41	51	52	40	k__Bacteria;p__Proteobacteria;c__Alphaproteobacteria;o__Sphingomonadales;f__Sphingomonadaceae
OTU_169	0	0	0	1676	0	1	0	0	0	0	0	0	0	0	613	0	2	0	0	0	0	0	0	0	0	0	0	0	0	2	0	0	0	0	0	0	k__Bacteria;p__Firmicutes;c__Clostridia;o__Clostridiales;f__Ruminococcaceae;g__Anaerotruncus
OTU_233	0	0	0	0	2	2	0	0	0	0	0	3	288	163	743	645	244	15	25	5	4	12	13	17	9	11	7	8	12	12	15	1	3	0	7	5	k__Bacteria;p__Firmicutes;c__Bacilli;o__Lactobacillales;f__Lactobacillaceae;g__Lactobacillus
OTU_166	0	0	0	1	1	1	0	4	0	0	0	115	586	4	1484	5	8	9	5	1	1	10	8	11	0	0	1	0	0	1	3	2	1	3	0	3	k__Bacteria;p__Bacteroidetes;c__Bacteroidia;o__Bacteroidales;f__Rikenellaceae;g__Alistipes
OTU_168	0	0	0	0	0	0	0	0	0	0	0	0	0	55	62	28	0	6	65	20	50	3	7	34	1047	0	660	37	0	1	26	17	28	31	67	23	k__Bacteria;p__Bacteroidetes;c__Sphingobacteriia;o__Sphingobacteriales;f__Chitinophagaceae;g__Sediminibacterium
OTU_192	0	1	1	0	0	0	243	154	112	193	236	129	0	0	0	0	2	1	137	141	191	113	196	132	0	0	0	0	0	0	45	45	57	81	21	26	k__Bacteria;p__Proteobacteria;c__Alphaproteobacteria;o__Rhizobiales;f__Rhizobiales_Incertae_Sedis;g__Rhizomicrobium
OTU_236	0	0	0	0	0	0	0	0	0	0	0	0	497	130	348	273	9	952	1	4	2	6	0	3	0	0	0	0	2	1	0	0	0	0	0	0	k__Bacteria;p__Bacteroidetes;c__Bacteroidia;o__Bacteroidales;f__Bacteroidaceae;g__Bacteroides
OTU_392	0	0	0	0	0	0	211	216	238	213	335	171	0	0	0	0	0	0	69	140	157	79	106	127	0	0	0	0	0	0	12	37	44	35	1	27	k__Bacteria;p__Proteobacteria;c__Gammaproteobacteria;o__Xanthomonadales;f__Xanthomonadales_Incertae_Sedis;g__Acidibacter
OTU_232	0	0	0	0	0	0	2	0	1	2	2	0	28	422	27	4	53	1584	7	3	3	1	3	7	2	1	0	0	7	4	2	0	4	1	3	6	k__Bacteria;p__Firmicutes;c__Clostridia;o__Clostridiales;f__Ruminococcaceae;g__Ruminococcaceae_UCG-014
OTU_226	0	0	0	0	0	0	0	0	0	0	0	0	0	0	0	0	0	0	0	0	0	0	0	0	0	0	0	0	0	0	366	47	729	857	86	83	k__Bacteria;p__Acidobacteria;c__Acidobacteria;o__Acidobacteriales;f__Acidobacteriaceae_[Subgroup_1];g__Candidatus_Koribacter
OTU_605	0	1	0	0	0	0	5	9	36	31	33	34	1	0	0	0	0	0	197	231	211	202	175	177	0	0	0	0	0	0	149	182	154	158	98	84	k__Bacteria;p__Proteobacteria;c__Alphaproteobacteria;o__Rhizobiales;f__Rhizobiales_Incertae_Sedis;g__Rhizomicrobium
OTU_225	0	0	1	6	1	1	0	3	0	0	0	0	15	129	9	250	20	1570	7	5	6	11	1	4	5	9	5	8	1	8	5	0	23	29	9	17	k__Bacteria;p__Firmicutes;c__Clostridia;o__Clostridiales;f__Ruminococcaceae;g__[Eubacterium]_coprostanoligenes_group
OTU_213	0	0	0	0	0	0	0	0	0	0	0	0	32	478	12	93	1	1486	3	1	0	1	1	3	0	2	0	1	1	1	4	4	4	5	10	11	k__Bacteria;p__Firmicutes;c__Clostridia;o__Clostridiales;f__Lachnospiraceae
OTU_176	0	0	0	0	0	1	284	133	70	210	41	72	1	0	0	0	0	0	98	131	245	207	153	183	0	0	1	0	0	1	16	29	67	67	44	84	k__Bacteria;p__Proteobacteria;c__Betaproteobacteria;o__Burkholderiales;f__Comamonadaceae
OTU_162	0	0	0	0	0	0	0	0	0	0	0	0	0	0	0	0	0	0	0	0	0	0	0	0	0	0	2110	2	0	0	0	0	0	0	0	0	k__Bacteria;p__Bacteroidetes;c__Bacteroidia;o__Bacteroidales;f__Porphyromonadaceae;g__Dysgonomonas
OTU_347	0	0	0	0	0	0	82	69	33	49	74	49	0	0	0	2	0	0	69	161	176	158	218	223	0	0	0	0	0	0	117	61	97	194	128	146	k__Bacteria;p__Proteobacteria;c__Alphaproteobacteria;o__Rhizobiales;f__Xanthobacteraceae;g__Variibacter
OTU_281	0	0	0	0	0	0	117	84	90	175	167	158	0	0	0	2	0	0	70	206	73	334	321	251	0	0	0	0	0	0	0	9	25	10	1	1	k__Bacteria;p__Acidobacteria;c__Acidobacteria;o__Acidobacteriales;f__Acidobacteriaceae_[Subgroup_1];g__Telmatobacter
OTU_252	0	0	0	0	0	0	0	6	0	0	0	0	73	7	3	302	1645	10	0	3	2	3	5	5	7	5	3	5	1	8	0	0	0	0	0	0	k__Bacteria;p__Firmicutes;c__Clostridia;o__Clostridiales;f__Lachnospiraceae;g__Lachnospiraceae_NK4A136_group
OTU_158	1	1	2010	0	0	0	0	0	0	0	0	0	0	0	0	0	0	0	0	0	0	0	0	0	0	0	0	0	0	0	0	6	1	48	11	14	k__Bacteria;p__Actinobacteria;c__Actinobacteria;o__Propionibacteriales;f__Nocardioidaceae;g__Nocardioides
OTU_183	0	0	0	0	0	0	0	0	0	0	0	0	1	0	0	1	1	0	1	0	0	0	0	0	0	0	0	0	0	0	1206	727	15	96	43	0	k__Bacteria;p__Proteobacteria;c__Alphaproteobacteria;o__Rhodospirillales;f__Rhodospirillaceae;g__Magnetospirillum
OTU_149	0	0	0	0	0	2088	0	0	0	0	0	0	0	0	0	0	0	0	0	0	0	0	0	0	0	0	0	0	0	0	0	0	0	0	0	0	k__Bacteria;p__Firmicutes;c__Clostridia;o__Clostridiales;f__Clostridiales_vadinBB60_group
OTU_257	0	0	0	0	0	0	0	0	0	0	0	0	47	321	335	1232	29	78	5	3	1	5	5	1	4	3	0	2	0	1	1	0	0	1	0	9	k__Bacteria;p__Bacteroidetes;c__Bacteroidia;o__Bacteroidales;f__Bacteroidales_S24-7_group
OTU_284	3	0	0	0	0	0	0	1	0	13	1	75	419	394	29	6	1082	3	1	2	1	0	9	2	8	3	6	2	3	6	0	3	0	2	0	0	k__Bacteria;p__Proteobacteria;c__Epsilonproteobacteria;o__Campylobacterales;f__Helicobacteraceae;g__Helicobacter
OTU_512	0	0	1	22	1	0	0	0	5	2	2	8	7	1893	38	0	6	0	0	0	0	1	1	0	2	1	1	24	4	7	16	2	1	0	6	1	k__Bacteria;p__Proteobacteria;c__Gammaproteobacteria;o__Pseudomonadales;f__Moraxellaceae;g__Acinetobacter;s__Acinetobacter_johnsonii
OTU_172	0	0	0	0	0	0	222	75	99	134	178	120	0	0	0	0	0	0	48	164	184	79	180	195	0	0	0	1	0	0	34	60	59	84	24	87	k__Bacteria;p__Proteobacteria;c__Alphaproteobacteria;o__Rhizobiales;f__Rhizobiales_Incertae_Sedis;g__Agaricicola
OTU_229	0	0	0	0	0	0	131	146	178	171	252	203	0	0	0	0	0	0	95	146	141	135	187	158	0	0	0	0	0	0	2	11	9	21	0	14	k__Bacteria;p__Proteobacteria;c__Alphaproteobacteria;o__Rhizobiales;f__Rhizobiales_Incertae_Sedis;g__Rhizomicrobium
OTU_245	0	0	0	0	0	0	0	0	0	0	0	0	0	0	0	0	0	0	0	0	0	0	0	0	0	0	0	0	0	0	976	6	0	24	931	61	k__Bacteria;p__Proteobacteria;c__Deltaproteobacteria;o__Syntrophobacterales;f__Syntrophobacteraceae;g__Desulfovirga
OTU_365	1	1	0	1	0	0	86	68	132	102	169	189	0	1	0	0	0	1	93	177	144	150	125	196	0	0	0	0	0	0	17	50	76	95	62	42	k__Bacteria;p__Actinobacteria;c__Actinobacteria;o__Frankiales;f__Frankiaceae;g__Jatrophihabitans
OTU_187	0	0	0	0	0	0	0	0	0	0	0	0	245	4	3	364	324	29	10	7	3	12	7	11	923	9	5	4	5	4	0	0	0	0	1	0	k__Bacteria;p__Bacteroidetes;c__Bacteroidia;o__Bacteroidales;f__Bacteroidales_S24-7_group
OTU_193	0	0	0	0	0	0	0	0	0	0	0	0	0	1	0	0	0	0	0	0	0	0	1	0	0	0	0	0	1885	0	0	0	0	1	0	0	k__Bacteria;p__Bacteroidetes;c__Bacteroidia;o__Bacteroidales;f__Prevotellaceae;g__Prevotella_9
OTU_254	0	0	0	0	0	0	0	0	0	0	11	79	710	437	316	49	129	96	14	1	1	3	13	13	0	0	1	1	2	2	0	1	0	0	0	0	k__Bacteria;p__Bacteroidetes;c__Bacteroidia;o__Bacteroidales;f__Bacteroidales_S24-7_group
OTU_208	0	0	0	0	0	0	64	19	14	38	185	35	0	0	0	0	0	0	61	55	189	31	9	37	0	0	0	0	0	0	226	77	90	247	315	186	k__Bacteria;p__Acidobacteria;c__Acidobacteria;o__Subgroup_3;f__Unknown_Family;g__Bryobacter
OTU_160	0	0	0	0	0	3	0	0	1	11	1	0	1	1	2	0	1	0	0	1	0	0	0	0	2	0	0	0	0	1853	0	0	0	0	0	0	k__Bacteria;p__Proteobacteria;c__Alphaproteobacteria;o__Rhizobiales;f__Methylobacteriaceae;g__Methylobacterium;s__Methylobacterium_populi
OTU_290	0	0	0	0	0	0	124	48	42	118	89	141	0	0	0	0	0	0	74	106	133	181	156	118	0	0	0	0	0	0	100	84	46	91	137	84	k__Bacteria;p__Proteobacteria;c__Alphaproteobacteria;o__Rhodospirillales;f__Acetobacteraceae;g__Acidisphaera
OTU_182	0	0	0	0	0	0	0	0	0	0	0	0	2	1	0	0	1839	0	0	0	0	0	0	0	1	1	1	4	2	2	0	0	0	0	0	0	k__Bacteria;p__Bacteroidetes;c__Bacteroidia;o__Bacteroidales;f__Rikenellaceae;g__Rikenellaceae_RC9_gut_group
OTU_220	0	0	0	0	0	0	0	0	0	0	0	0	44	13	15	184	1036	385	9	8	11	23	18	11	10	6	12	25	9	6	16	2	0	0	4	1	k__Bacteria;p__Bacteroidetes;c__Bacteroidia;o__Bacteroidales;f__Bacteroidales_S24-7_group
OTU_274	0	0	0	0	0	0	0	0	0	0	0	0	1085	555	34	4	22	33	3	2	1	2	3	2	5	2	3	4	2	3	24	3	7	1	6	8	k__Bacteria;p__Firmicutes;c__Clostridia;o__Clostridiales;f__Ruminococcaceae;g__Ruminococcus_2
OTU_204	0	0	0	0	0	0	15	6	1	12	23	0	0	0	0	0	1	1	230	213	67	405	315	359	0	0	1	0	0	0	51	49	9	18	3	34	k__Bacteria;p__Proteobacteria;c__Alphaproteobacteria;o__Rhodospirillales;f__DA111
OTU_1735	0	0	0	0	0	0	164	135	197	152	218	116	0	0	0	1	0	1	77	91	149	95	113	106	0	0	0	0	0	0	14	37	56	50	6	23	k__Bacteria;p__Acidobacteria;c__Acidobacteria;o__Acidobacteriales;f__Acidobacteriaceae_[Subgroup_1];g__Acidobacterium
OTU_276	0	0	0	0	0	0	1	0	12	0	0	0	0	0	0	1	0	0	349	163	200	189	140	12	0	0	0	1	1	0	23	5	120	185	393	1	k__Bacteria;p__Bacteroidetes;c__Sphingobacteriia;o__Sphingobacteriales;f__Chitinophagaceae
OTU_288	1	1	0	0	1	0	0	0	1	1	0	396	60	15	36	955	84	1	12	2	4	10	3	2	14	9	54	12	25	16	17	8	6	12	16	22	k__Bacteria;p__Firmicutes;c__Clostridia;o__Clostridiales;f__Lachnospiraceae;g__Roseburia
OTU_221	0	0	0	0	0	0	0	0	0	0	0	0	174	1	25	1577	3	1	1	0	0	0	0	1	1	0	0	0	0	0	0	0	0	0	0	0	k__Bacteria;p__Bacteroidetes;c__Bacteroidia;o__Bacteroidales;f__Bacteroidaceae;g__Bacteroides;s__Bacteroides_sp._C13EG153
OTU_205	0	0	0	0	0	0	143	98	133	155	184	249	0	0	0	0	0	0	65	74	124	134	134	147	0	0	0	1	0	0	16	42	39	16	0	13	k__Bacteria;p__Proteobacteria;c__Gammaproteobacteria;o__Xanthomonadales
OTU_422	0	0	0	0	0	0	0	0	0	0	0	0	0	0	4	1	0	2	183	171	856	1	0	2	0	0	0	0	0	0	98	45	92	99	133	66	k__Bacteria;p__Proteobacteria;c__Deltaproteobacteria;o__Desulfuromonadales;f__Geobacteraceae;g__Geobacter
OTU_1826	0	0	0	0	0	0	69	45	51	50	116	104	0	0	0	1	0	0	95	141	321	167	143	217	0	0	0	0	0	0	24	44	61	64	2	25	k__Bacteria;p__Acidobacteria;c__Acidobacteria;o__Acidobacteriales;f__Acidobacteriaceae_[Subgroup_1];g__Telmatobacter
OTU_206	0	0	0	0	0	0	5	27	2	2	1	1	0	0	0	0	0	0	9	5	71	1	2	43	0	0	0	0	0	0	156	11	32	285	670	401	k__Bacteria;p__Proteobacteria;c__Gammaproteobacteria;o__Xanthomonadales;f__Xanthomonadaceae;g__Rhodanobacter;s__Rudaea_cellulosilytica
OTU_199	0	0	0	0	0	0	0	0	0	0	0	0	0	0	0	0	0	0	0	0	0	0	0	0	0	0	0	0	0	0	1069	3	310	302	23	15	k__Bacteria;p__Firmicutes;c__Clostridia;o__Clostridiales;f__Christensenellaceae;g__Christensenellaceae_R-7_group
OTU_203	0	0	0	0	0	0	2	0	3	0	2	4	9	6	3	4	126	1505	2	3	1	2	6	9	1	5	2	1	5	3	0	2	1	0	0	0	k__Bacteria;p__Firmicutes;c__Clostridia;o__Clostridiales;f__Lachnospiraceae
OTU_251	0	0	0	0	0	0	0	0	0	0	0	0	15	6	12	1670	0	0	1	0	0	1	0	0	0	0	0	0	0	1	0	0	0	0	0	0	k__Bacteria;p__Actinobacteria;c__Coriobacteriia;o__Coriobacteriales;f__Coriobacteriaceae;g__Olsenella;s__Olsenella_sp._1183
OTU_350	0	0	0	0	0	0	0	0	0	0	0	0	0	0	0	0	0	0	0	0	132	0	0	0	0	0	0	0	0	0	502	107	68	378	227	243	k__Bacteria;p__Proteobacteria;c__Deltaproteobacteria;o__Desulfovibrionales;f__Desulfovibrionaceae;g__Desulfovibrio;s__Desulfovibrio_sp._enrichment_culture_clone_AP-FeEnrich14
OTU_266	0	0	0	0	0	0	1	0	0	1	0	1	0	0	0	1	2	0	35	18	64	12	7	11	0	0	0	0	0	0	310	225	90	239	440	197	k__Bacteria;p__Proteobacteria;c__Alphaproteobacteria;o__Rhodospirillales;f__Rhodospirillaceae;g__Dongia;s__bacterium_Ellin328
OTU_250	0	0	0	0	0	0	0	0	0	0	0	0	1	1	0	0	1	0	0	0	0	3	1	1	0	1479	0	1	0	11	117	2	6	4	4	6	k__Bacteria;p__Actinobacteria;c__Actinobacteria;o__Corynebacteriales;f__Corynebacteriaceae;g__Corynebacterium_1
OTU_259	0	0	0	0	0	0	0	0	0	0	0	0	0	0	0	1634	0	0	2	0	0	1	1	0	0	0	0	0	0	0	0	0	0	0	0	0	k__Bacteria;p__Proteobacteria;c__Gammaproteobacteria;o__Aeromonadales;f__Succinivibrionaceae;g__Succinivibrionaceae_UCG-002
OTU_258	0	0	0	0	0	1635	0	0	0	1	0	0	0	0	0	0	0	0	0	0	0	0	0	0	0	0	0	0	0	0	0	0	0	0	0	0	k__Bacteria;p__Firmicutes;c__Clostridia;o__Clostridiales;f__Ruminococcaceae;g__Ruminococcaceae_UCG-014
OTU_210	0	0	0	0	0	0	0	2	0	0	0	0	310	360	435	23	177	13	3	11	4	4	6	15	1	5	256	0	4	4	0	0	0	0	0	0	k__Bacteria;p__Bacteroidetes;c__Bacteroidia;o__Bacteroidales;f__Prevotellaceae;g__Prevotellaceae_UCG-001
OTU_171	0	0	0	0	1598	1	0	0	1	0	0	0	0	0	0	0	0	31	0	0	0	0	0	0	0	0	0	0	0	0	0	0	0	0	0	0	k__Bacteria;p__Firmicutes;c__Clostridia;o__Clostridiales;f__Ruminococcaceae;g__Ruminiclostridium_5
OTU_222	0	0	0	0	0	0	0	9	0	0	0	0	50	186	30	13	52	11	6	0	0	0	3	9	3	3	1230	4	8	5	0	0	2	0	0	0	k__Bacteria;p__Firmicutes;c__Clostridia;o__Clostridiales;f__Lachnospiraceae;g__[Eubacterium]_ruminantium_group
OTU_367	0	0	0	0	0	0	1	0	1	0	1	0	0	0	0	2	2	0	177	196	137	284	234	298	0	0	0	0	0	0	155	26	31	29	9	17	k__Bacteria;p__Proteobacteria;c__Gammaproteobacteria;o__Xanthomonadales;f__Xanthomonadales_Incertae_Sedis;g__Steroidobacter
OTU_201	0	0	0	0	0	0	0	0	0	0	0	0	9	1	1497	2	69	16	0	0	1	1	1	0	0	1	0	0	0	0	1	0	0	0	0	0	k__Bacteria;p__Firmicutes;c__Clostridia;o__Clostridiales;f__Lachnospiraceae;g__Coprococcus_1
OTU_197	0	0	0	0	0	0	0	0	0	0	0	0	306	478	16	486	37	124	17	8	9	16	22	23	9	13	8	13	5	4	0	0	0	0	0	0	k__Bacteria;p__Proteobacteria;c__Epsilonproteobacteria;o__Campylobacterales;f__Helicobacteraceae;g__Helicobacter
OTU_218	0	1	125	499	4	0	37	7	18	0	109	1	0	1	0	0	0	0	58	60	35	119	151	161	0	0	0	0	0	0	66	2	70	18	15	36	k__Bacteria;p__Proteobacteria;c__Alphaproteobacteria;o__Rhizobiales;f__Rhizobiaceae;g__Rhizobium;s__Rhizobium_leguminosarum
OTU_249	0	0	0	0	0	0	56	32	153	101	20	231	0	0	0	0	0	0	36	54	100	28	54	62	0	0	0	0	0	0	0	392	167	40	5	61	k__Bacteria;p__Proteobacteria;c__Betaproteobacteria;o__Burkholderiales;f__Burkholderiales_Incertae_Sedis;g__Thiomonas
OTU_313	0	0	0	0	0	2	364	261	165	244	223	159	0	0	0	0	0	0	13	21	21	12	36	17	0	0	0	0	1	0	10	5	3	7	17	0	k__Bacteria;p__Proteobacteria
OTU_396	0	1	0	0	0	0	0	0	0	0	0	0	0	0	0	0	0	0	7	9	13	0	1	0	1	0	0	0	0	0	203	209	418	476	156	84	k__Bacteria;p__Proteobacteria;c__Deltaproteobacteria;o__Desulfuromonadales;f__Geobacteraceae;g__Geobacter
OTU_214	0	1	0	1513	0	1	0	0	0	0	0	0	1	0	1	1	0	0	1	3	0	0	0	0	3	1	1	0	3	0	0	0	1	5	17	14	k__Bacteria;p__Proteobacteria;c__Gammaproteobacteria;o__Pseudomonadales;f__Pseudomonadaceae;g__Pseudomonas
OTU_468	0	0	0	0	0	0	0	0	0	0	0	0	0	6	0	1	0	0	0	0	0	0	0	0	0	0	0	0	0	0	180	694	404	152	5	110	k__Bacteria;p__Firmicutes;c__Clostridia;o__Clostridiales;f__Clostridiales_vadinBB60_group
OTU_248	0	0	0	0	0	0	0	0	0	0	0	0	240	81	18	1133	22	16	0	8	6	3	8	0	1	0	1	1	0	0	1	0	1	0	0	0	k__Bacteria;p__Firmicutes;c__Clostridia;o__Clostridiales;f__Lachnospiraceae;g__Lachnoclostridium
OTU_194	0	0	0	0	0	0	0	0	0	0	0	0	88	436	316	555	1	135	1	1	0	1	0	0	0	1	0	0	0	0	0	0	0	0	0	0	k__Bacteria;p__Bacteroidetes;c__Bacteroidia;o__Bacteroidales;f__Rikenellaceae;g__Alistipes
OTU_198	0	0	0	0	0	0	0	0	0	0	0	0	0	0	0	1507	0	0	0	1	0	0	0	0	1	0	0	0	0	1	0	0	0	0	0	0	k__Bacteria;p__Bacteroidetes;c__Bacteroidia;o__Bacteroidales;f__Bacteroidales_S24-7_group
OTU_235	0	0	0	0	0	0	0	0	0	0	0	0	222	92	328	26	3	821	3	0	1	0	0	0	0	0	0	0	0	0	0	0	2	0	4	0	k__Bacteria;p__Bacteroidetes;c__Bacteroidia;o__Bacteroidales;f__Bacteroidaceae;g__Bacteroides
OTU_215	0	0	0	0	0	0	107	104	293	38	411	12	0	0	0	1	0	0	26	41	107	77	57	153	0	1	0	0	0	0	12	7	19	28	7	0	k__Bacteria;p__Proteobacteria;c__Gammaproteobacteria;o__NKB5
OTU_255	0	0	0	0	0	0	128	154	217	208	210	302	0	0	0	0	0	0	35	48	37	70	41	39	0	0	0	0	0	0	2	0	2	3	0	0	k__Bacteria;p__Proteobacteria;c__Betaproteobacteria;o__Burkholderiales;f__Comamonadaceae
OTU_200	0	0	0	0	1	0	0	0	0	0	0	0	1	1475	1	1	0	0	1	1	0	2	0	0	0	2	0	0	2	0	0	0	0	0	0	0	k__Bacteria;p__Actinobacteria;c__Actinobacteria;o__Propionibacteriales;f__Nocardioidaceae;g__Nocardioides;s__Nocardioidaceae_str._Ellin156
OTU_240	0	0	0	0	0	0	0	0	0	0	0	0	2	13	0	1	0	1	100	179	367	23	24	43	0	0	0	0	0	0	87	179	240	183	10	34	k__Bacteria;p__Proteobacteria;c__Betaproteobacteria;o__Rhodocyclales;f__Rhodocyclaceae;g__Azoarcus;s__Azoarcus_sp._JMC-UBL_43
OTU_207	0	0	0	0	0	0	0	0	0	0	0	0	0	1	0	1	42	3	0	1	0	6	7	4	0	1	1400	0	6	2	0	0	0	0	0	0	k__Bacteria;p__Firmicutes;c__Clostridia;o__Clostridiales;f__Lachnospiraceae;g__Butyrivibrio
OTU_298	0	0	0	0	0	0	0	1	53	21	1	47	166	7	0	1	1	1	97	114	138	147	184	49	0	0	0	0	0	0	41	130	48	113	19	86	k__Bacteria;p__Proteobacteria;c__Alphaproteobacteria;o__Rhodospirillales;f__Rhodospirillaceae;g__Telmatospirillum
OTU_410	1	6	522	242	478	18	6	3	5	9	53	20	0	1	0	26	0	0	6	5	0	1	1	0	1	0	0	0	1	0	16	4	5	19	6	5	k__Bacteria;p__Proteobacteria;c__Betaproteobacteria;o__Burkholderiales;f__Comamonadaceae;g__Acidovorax
OTU_247	0	0	0	0	0	0	0	0	0	0	0	0	79	287	569	0	3	519	0	0	1	0	0	0	0	0	0	0	0	0	0	0	0	0	0	0	k__Bacteria;p__Bacteroidetes;c__Bacteroidia;o__Bacteroidales;f__Porphyromonadaceae
OTU_314	0	0	0	0	0	0	1	0	1	0	1	0	17	1	0	0	0	0	298	155	233	41	56	42	0	0	0	0	0	0	51	134	81	53	110	183	k__Bacteria;p__Proteobacteria;c__Alphaproteobacteria;o__Rhizobiales;f__alphaI_cluster
OTU_230	0	0	0	0	0	0	0	0	0	0	0	0	0	8	1	1240	193	1	1	0	0	1	1	1	0	0	0	0	0	0	0	0	0	0	0	0	k__Bacteria;p__Firmicutes;c__Clostridia;o__Clostridiales;f__Lachnospiraceae
OTU_219	0	0	0	2	0	0	0	1	0	0	0	0	3	1431	0	0	0	0	0	0	0	0	1	0	0	1	0	1	2	2	1	0	0	0	0	0	k__Bacteria;p__Proteobacteria;c__Gammaproteobacteria;o__Pseudomonadales;f__Moraxellaceae;g__Acinetobacter
OTU_231	0	0	0	0	0	0	181	178	56	134	254	85	0	0	1	0	0	0	54	30	151	40	54	56	0	0	0	0	0	0	21	15	25	30	31	40	k__Bacteria;p__Proteobacteria;c__Alphaproteobacteria;o__Rhodospirillales;f__Rhodospirillaceae;g__Defluviicoccus
OTU_239	0	1427	0	0	0	0	0	0	0	0	0	0	0	0	0	0	0	0	0	0	0	0	0	0	0	0	0	0	0	1	0	1	0	0	0	0	k__Bacteria;p__Actinobacteria;c__Actinobacteria;o__Micrococcales;f__Microbacteriaceae;g__Schumannella;s__Schumannella_luteola
OTU_717	9	17	654	178	136	2	3	1	1	2	1	4	1	0	22	1	3	0	0	1	0	0	0	0	0	0	0	0	0	0	143	18	48	12	29	133	k__Bacteria;p__Proteobacteria;c__Betaproteobacteria;o__Burkholderiales;f__Comamonadaceae;g__Aquabacterium
OTU_581	2	0	7	15	1	0	0	0	41	1	7	0	0	3	4	1	0	0	0	2	18	0	0	1	0	46	1	2	1	6	168	31	164	84	485	324	k__Bacteria;p__Proteobacteria;c__Alphaproteobacteria;o__Sphingomonadales;f__Sphingomonadaceae;g__Novosphingobium;s__Novosphingobium_sp._LeLB531
OTU_246	0	0	0	0	0	0	0	0	0	0	0	0	536	6	76	10	3	776	0	0	1	1	0	0	0	0	0	0	0	0	0	0	0	0	0	0	k__Bacteria;p__Bacteroidetes;c__Bacteroidia;o__Bacteroidales;f__Bacteroidaceae;g__Bacteroides
OTU_343	0	0	0	0	0	0	0	0	0	0	0	0	0	0	0	2	0	0	1	0	0	423	436	451	0	1	0	0	0	0	0	29	43	0	0	10	k__Bacteria;p__Proteobacteria;c__Gammaproteobacteria
OTU_224	0	0	0	0	0	0	0	0	0	0	0	0	1	2	2	0	6	2	1	0	0	0	2	0	0	0	0	0	1376	2	0	0	0	0	0	0	k__Bacteria;p__Firmicutes;c__Clostridia;o__Clostridiales;f__Lachnospiraceae;g__Lachnospiraceae_UCG-001
OTU_404	0	0	0	0	0	0	9	0	1	0	0	0	0	0	0	1	0	0	24	27	61	24	35	26	0	0	0	0	0	1	176	242	72	329	240	121	k__Bacteria;p__Proteobacteria;c__Alphaproteobacteria;o__Rhizobiales;f__Rhizobiales_Incertae_Sedis;g__Bauldia
OTU_265	0	0	1374	0	0	0	0	0	0	0	0	0	0	0	0	0	0	0	0	0	0	0	1	0	0	0	0	0	0	0	0	0	0	0	4	2	k__Bacteria;p__Actinobacteria;c__Actinobacteria;o__Propionibacteriales;f__Nocardioidaceae;g__Nocardioides
OTU_373	0	1	796	0	0	0	115	35	3	21	73	56	0	0	0	0	0	0	49	33	3	56	36	71	0	0	0	0	0	0	1	12	5	2	5	3	k__Bacteria;p__Actinobacteria;c__Actinobacteria;o__Frankiales;f__Frankiaceae;g__Jatrophihabitans
OTU_562	0	0	0	0	0	0	0	0	0	0	0	0	0	0	0	0	0	0	22	2	104	0	1	7	0	0	0	0	0	0	174	142	117	243	268	283	k__Bacteria;p__Actinobacteria;c__Actinobacteria;o__Micrococcales;f__Cellulomonadaceae;g__Cellulomonas
OTU_283	0	171	0	0	0	0	0	0	0	0	0	0	557	109	0	502	3	1	1	0	1	2	7	2	0	1	1	0	0	2	0	0	0	0	0	0	k__Bacteria;p__Bacteroidetes;c__Bacteroidia;o__Bacteroidales;f__Rikenellaceae;g__Alistipes
OTU_286	0	0	0	0	0	0	0	0	0	0	0	0	150	398	125	372	170	74	10	3	3	9	3	31	0	1	0	0	1	1	1	1	2	0	0	2	k__Bacteria;p__Bacteroidetes;c__Bacteroidia;o__Bacteroidales;f__Rikenellaceae;g__Rikenellaceae_RC9_gut_group
OTU_370	0	0	0	0	0	0	0	4	0	0	0	0	0	1	560	0	7	747	1	1	1	1	4	0	1	1	1	0	2	0	1	0	1	8	6	7	k__Bacteria;p__Firmicutes;c__Erysipelotrichia;o__Erysipelotrichales;f__Erysipelotrichaceae;g__Allobaculum
OTU_317	0	0	0	0	0	0	16	13	17	8	30	2	0	0	0	1	0	0	34	64	20	511	420	196	0	0	0	0	0	0	2	8	6	1	1	0	k__Bacteria;p__Actinobacteria;c__Acidimicrobiia;o__Acidimicrobiales
OTU_569	0	0	0	0	1	0	0	12	0	0	0	12	283	270	186	7	489	7	4	3	1	9	5	17	2	0	1	2	2	0	29	0	2	0	2	1	k__Bacteria;p__Bacteroidetes;c__Bacteroidia;o__Bacteroidales;f__Bacteroidales_S24-7_group
OTU_217	0	2	0	1340	0	1	0	0	0	0	0	0	0	0	0	0	0	0	1	0	0	0	0	0	0	0	0	0	0	0	0	0	0	0	0	0	k__Bacteria;p__Firmicutes;c__Clostridia;o__Clostridiales;f__Lachnospiraceae
OTU_261	0	0	0	0	0	0	66	118	335	91	207	176	0	0	0	0	0	0	22	22	59	35	41	16	0	0	0	0	0	0	4	33	32	39	29	19	k__Bacteria;p__Bacteroidetes;c__Sphingobacteriia;o__Sphingobacteriales;f__Chitinophagaceae
OTU_241	0	0	0	0	0	0	1	0	1	2	0	0	0	0	0	1	0	0	234	100	89	154	174	206	0	0	0	0	0	0	12	114	125	90	30	9	k__Bacteria;p__Bacteroidetes;c__Sphingobacteriia;o__Sphingobacteriales;f__Chitinophagaceae
OTU_270	2	1	1264	0	0	0	0	0	0	1	11	0	0	0	0	0	0	0	0	0	0	0	0	0	0	0	0	0	0	0	8	2	0	44	0	2	k__Bacteria;p__Proteobacteria;c__Betaproteobacteria;o__Burkholderiales;f__Comamonadaceae;g__Comamonas
OTU_412	0	0	0	0	0	0	0	0	0	0	0	0	0	0	0	0	0	0	0	0	0	3	0	0	0	0	0	0	0	0	329	182	480	261	9	66	k__Bacteria;p__Firmicutes;c__Clostridia;o__Clostridiales;f__Ruminococcaceae;g__Ruminiclostridium_1
OTU_237	0	0	0	0	0	0	1	0	0	0	0	0	0	0	0	0	0	0	46	22	29	333	250	452	0	0	1	1	0	0	11	137	10	2	1	24	k__Bacteria;p__Bacteroidetes;c__Sphingobacteriia;o__Sphingobacteriales;f__Sphingobacteriaceae;g__Mucilaginibacter
OTU_292	0	0	0	0	0	0	0	0	0	0	0	0	0	0	0	0	0	0	0	0	50	0	0	29	0	0	0	0	0	0	10	28	436	530	55	174	k__Bacteria;p__Bacteroidetes;c__Sphingobacteriia;o__Sphingobacteriales;f__Chitinophagaceae;g__Hydrotalea;s__Hydrotalea_sp._PL22
OTU_268	0	0	0	363	0	33	68	82	143	98	431	25	0	0	0	0	0	0	12	1	25	0	1	1	0	0	0	0	0	0	0	9	2	0	0	1	k__Bacteria;p__Proteobacteria;c__Gammaproteobacteria;o__Xanthomonadales;f__Nevskiaceae;g__Alkanibacter
OTU_457	0	0	0	0	0	0	0	4	0	0	0	0	643	73	314	0	237	2	1	0	0	1	1	7	1	1	0	0	1	0	0	0	0	0	0	0	k__Bacteria;p__Bacteroidetes;c__Bacteroidia;o__Bacteroidales;f__Bacteroidales_S24-7_group
OTU_376	0	1	0	0	0	0	1	0	0	0	0	0	0	0	0	0	0	0	0	0	5	0	0	0	0	0	0	0	0	0	280	106	113	178	305	285	k__Bacteria;p__Proteobacteria;c__Gammaproteobacteria;o__Xanthomonadales;f__Xanthomonadaceae;g__Dokdonella;s__Dokdonella_fugitiva
OTU_273	0	0	0	0	0	0	0	0	0	0	0	0	0	1260	0	0	1	0	0	0	0	0	3	0	0	0	0	0	1	0	0	0	0	0	0	0	k__Bacteria;p__Proteobacteria;c__Gammaproteobacteria;o__Vibrionales;f__Vibrionaceae;g__Photobacterium;s__Photobacterium_phosphoreum
OTU_380	0	0	0	0	0	0	0	0	0	0	0	0	0	0	0	0	0	0	0	0	0	0	0	0	0	0	0	0	0	0	32	148	833	232	9	8	k__Bacteria;p__Firmicutes;c__Clostridia;o__Clostridiales;f__Peptococcaceae;g__Desulfurispora
OTU_289	0	0	0	1	0	0	0	3	6	1	18	27	0	537	0	0	0	0	14	11	15	5	8	24	0	0	0	0	0	0	63	26	33	91	272	104	k__Bacteria;p__Proteobacteria;c__Alphaproteobacteria;o__Caulobacterales;f__Caulobacteraceae;g__Phenylobacterium
OTU_295	0	0	33	0	0	0	1	0	0	0	0	0	0	0	0	2	0	0	143	51	60	94	108	191	0	0	0	0	0	0	95	66	76	55	200	82	k__Bacteria;p__Proteobacteria;c__Alphaproteobacteria;o__Caulobacterales;f__Caulobacteraceae
OTU_344	0	0	0	0	0	8	0	0	1	0	0	0	0	0	2	0	12	0	0	0	1	0	0	0	0	0	1231	0	0	2	0	0	0	0	0	0	k__Bacteria;p__Firmicutes;c__Clostridia;o__Clostridiales;f__Ruminococcaceae;g__Ruminococcus_1
OTU_335	0	0	1	0	620	0	30	35	39	34	90	53	3	1	2	4	0	0	22	39	46	27	34	23	4	0	3	0	1	1	3	27	25	23	42	16	k__Bacteria;p__Firmicutes;c__Bacilli;o__Bacillales;f__Bacillaceae;g__Bacillus
OTU_263	0	0	0	0	2	0	0	0	1	0	0	0	64	145	14	11	9	866	2	1	2	1	3	1	1	1	3	2	4	0	35	26	2	1	42	7	k__Bacteria;p__Firmicutes;c__Clostridia;o__Clostridiales;f__Lachnospiraceae;g__Lachnoclostridium;s__Ruminococcus_gnavus_CC55_001C
OTU_267	0	0	0	0	0	0	0	0	0	0	0	0	0	0	0	0	0	0	0	0	0	0	0	0	0	0	0	0	0	0	148	215	443	303	69	52	k__Bacteria;p__Chlorobi;c__Ignavibacteria;o__Ignavibacteriales;f__PHOS-HE36
OTU_253	0	0	0	0	0	0	0	0	0	0	1	0	0	0	1	1	0	0	333	180	89	108	134	173	0	0	0	0	0	0	79	11	19	55	4	27	k__Bacteria;p__Bacteroidetes;c__Sphingobacteriia;o__Sphingobacteriales;f__Chitinophagaceae;g__Ferruginibacter
OTU_272	0	0	0	0	0	0	0	0	0	1	1	0	0	0	0	0	0	0	126	94	109	77	151	102	0	0	0	0	0	0	36	106	119	39	66	188	k__Bacteria;p__Proteobacteria;c__Alphaproteobacteria;o__Caulobacterales;f__Caulobacteraceae;g__Phenylobacterium
OTU_282	0	0	0	0	0	0	0	0	0	0	0	0	5	4	4	4	1139	1	3	1	5	4	1	3	1	6	2	2	5	3	3	0	0	0	0	0	k__Bacteria;p__Bacteroidetes;c__Bacteroidia;o__Bacteroidales;f__Prevotellaceae;g__Prevotellaceae_NK3B31_group
OTU_264	0	1127	0	0	0	0	2	1	2	0	0	0	0	1	1	0	0	0	0	0	1	0	0	7	0	0	0	0	0	2	16	4	2	3	6	19	k__Bacteria;p__Actinobacteria;c__Actinobacteria;o__Micromonosporales;f__Micromonosporaceae
OTU_312	0	0	0	0	0	0	0	3	0	0	0	3	14	5	5	4	1110	4	1	3	2	2	2	5	10	3	7	3	0	1	0	0	1	0	0	2	k__Bacteria;p__Firmicutes;c__Clostridia;o__Clostridiales;f__Lachnospiraceae;g__Lachnospiraceae_NK4A136_group
OTU_446	14	1	1	0	0	0	150	170	224	219	100	100	0	0	0	0	0	0	27	24	25	15	23	25	0	0	0	0	0	0	0	38	15	1	2	14	k__Bacteria;p__Proteobacteria;c__Betaproteobacteria;o__Burkholderiales;f__Burkholderiaceae;g__Pandoraea;s__bacterium_005-D
OTU_234	1	0	205	1	723	1	0	0	0	9	0	0	3	0	50	0	0	0	0	0	0	0	3	0	73	1	67	0	37	2	0	0	0	0	0	0	k__Bacteria;p__Proteobacteria;c__Alphaproteobacteria;o__Rhizobiales;f__Bradyrhizobiaceae;g__Nitrobacter
OTU_425	0	1	0	0	0	0	186	157	196	190	124	202	0	0	0	0	0	0	12	37	35	14	7	11	0	0	0	0	0	0	1	0	0	0	0	0	k__Bacteria;p__Proteobacteria;c__Betaproteobacteria;o__Burkholderiales;f__Alcaligenaceae;g__Castellaniella
OTU_497	0	0	1	0	1	0	151	213	145	119	150	132	0	0	0	0	0	0	8	13	22	35	41	18	0	0	0	0	0	0	47	20	5	16	12	15	k__Bacteria;p__Proteobacteria;c__Alphaproteobacteria;o__Rhodospirillales;f__Acetobacteraceae
OTU_467	0	0	0	0	0	0	0	1	1	0	0	0	0	0	0	0	0	0	64	37	359	7	0	10	0	0	0	0	0	0	41	305	221	103	2	10	k__Bacteria;p__Proteobacteria;c__Alphaproteobacteria;o__Rhodospirillales;f__Rhodospirillaceae;g__Telmatospirillum
OTU_306	0	0	0	0	0	0	5	0	1	1	4	87	0	0	0	0	0	0	159	155	163	98	53	92	0	0	0	0	0	0	69	64	44	71	32	49	k__Bacteria;p__Proteobacteria;c__Gammaproteobacteria;o__Thiotrichales;f__Thiotrichaceae
OTU_304	0	1	0	1115	1	0	0	0	0	0	0	0	0	1	1	1	0	0	0	2	1	4	4	0	1	2	0	2	0	1	0	0	0	0	0	0	k__Bacteria;p__Firmicutes;c__Bacilli;o__Bacillales;f__Family_XII;g__Exiguobacterium;s__Exiguobacterium_sp._IT2
OTU_402	0	0	0	0	0	0	0	0	0	0	0	0	0	0	0	0	0	0	131	147	459	2	0	0	0	0	0	0	0	0	6	276	51	37	1	21	k__Bacteria;p__Proteobacteria;c__Deltaproteobacteria;o__Desulfuromonadales;f__Geobacteraceae;g__Geobacter
OTU_385	0	0	0	0	0	0	7	7	26	2	3	1	0	0	0	0	0	0	24	17	37	13	12	30	0	0	0	1	0	0	48	216	200	66	199	218	k__Bacteria;p__Proteobacteria;c__Alphaproteobacteria;o__Rhodospirillales;f__Acetobacteraceae
OTU_324	0	0	0	0	0	0	0	0	0	0	0	0	99	249	40	202	7	525	0	3	0	0	1	0	0	0	0	0	0	0	0	0	0	0	0	0	k__Bacteria;p__Bacteroidetes;c__Bacteroidia;o__Bacteroidales;f__Bacteroidales_S24-7_group
OTU_642	0	1	0	1	0	0	0	1	0	0	0	0	58	1	65	266	650	3	8	2	5	4	2	6	3	2	2	2	0	2	37	0	0	0	0	0	k__Bacteria;p__Firmicutes;c__Clostridia;o__Clostridiales;f__Lachnospiraceae;g__Lachnospiraceae_NK4A136_group
OTU_505	0	0	0	0	0	0	0	0	0	0	0	0	0	0	0	0	0	0	0	0	0	0	0	0	0	0	0	0	0	0	18	345	627	126	1	0	k__Bacteria;p__Firmicutes;c__Clostridia;o__Clostridiales;f__Peptococcaceae;g__Desulfitobacterium
OTU_300	0	0	0	1012	0	0	1	2	0	87	0	0	0	0	0	0	1	0	0	1	0	0	0	0	0	0	0	1	0	0	0	0	0	0	0	0	k__Bacteria;p__Tenericutes;c__Mollicutes;o__Anaeroplasmatales;f__Anaeroplasmataceae;g__Anaeroplasma
OTU_360	0	0	0	0	0	0	0	2	0	0	0	69	156	36	12	14	117	635	6	10	6	8	4	22	0	0	0	0	0	0	0	0	0	0	7	1	k__Bacteria;p__Bacteroidetes;c__Bacteroidia;o__Bacteroidales;f__Bacteroidales_S24-7_group
OTU_278	0	0	0	0	0	0	0	0	0	0	0	0	360	219	141	145	3	199	0	7	7	2	0	14	0	0	0	0	0	0	0	0	0	0	0	1	k__Bacteria;p__Firmicutes;c__Erysipelotrichia;o__Erysipelotrichales;f__Erysipelotrichaceae;g__Coprobacillus;s__Coprobacillus_cateniformis
OTU_745	0	0	0	0	0	0	0	1	0	0	0	0	41	11	31	187	393	331	5	10	8	19	14	9	4	8	4	6	3	4	1	0	4	1	0	1	k__Bacteria;p__Firmicutes;c__Clostridia;o__Clostridiales;f__Lachnospiraceae;g__Lachnospiraceae_NK4A136_group
OTU_355	0	0	0	0	0	0	0	0	0	1	0	0	53	45	99	32	47	12	42	16	20	39	26	32	56	374	46	64	35	53	0	0	0	0	0	0	k__Bacteria;p__Bacteroidetes;c__Bacteroidia;o__Bacteroidales;f__Prevotellaceae;g__Prevotella_9
OTU_551	0	0	0	0	0	0	0	0	0	0	0	0	0	0	0	0	0	0	1	0	14	0	1	0	0	1	0	0	0	0	214	147	49	137	133	380	k__Bacteria;p__Proteobacteria;c__Betaproteobacteria;o__Burkholderiales;f__Comamonadaceae;g__Ramlibacter
OTU_291	0	0	0	0	0	0	0	0	0	0	0	0	0	0	0	0	0	0	0	1	5	0	1	0	0	0	0	0	0	0	415	49	46	101	244	213	k__Bacteria;p__Acidobacteria;c__Acidobacteria;o__Acidobacteriales;f__Acidobacteriaceae_[Subgroup_1];g__Candidatus_Koribacter
OTU_303	0	0	0	0	0	0	0	0	0	0	0	0	11	4	38	7	955	3	5	3	6	9	4	5	4	4	3	7	4	2	0	0	0	0	0	0	k__Bacteria;p__Bacteroidetes;c__Bacteroidia;o__Bacteroidales;f__Prevotellaceae;g__Alloprevotella
OTU_561	1	364	2	0	1	0	40	8	9	17	10	55	6	2	4	1	5	0	43	13	21	23	8	22	2	4	0	3	4	5	8	11	13	45	81	240	k__Bacteria;p__Actinobacteria;c__Actinobacteria;o__Micrococcales;f__Microbacteriaceae;g__Curtobacterium
OTU_244	0	0	0	0	0	0	0	0	0	0	0	0	0	118	943	0	1	2	0	0	0	0	0	0	0	0	0	0	0	0	0	0	0	0	0	0	k__Bacteria;p__Bacteroidetes;c__Bacteroidia;o__Bacteroidales;f__Rikenellaceae;g__Alistipes
OTU_386	0	0	0	0	0	0	0	0	0	0	0	0	0	0	0	0	1057	0	0	0	0	0	0	0	2	0	0	2	0	2	0	0	0	0	0	0	k__Bacteria;p__Bacteroidetes;c__Bacteroidia;o__Bacteroidales;f__Prevotellaceae;g__Prevotellaceae_UCG-001
OTU_301	0	0	0	0	0	0	0	0	0	0	0	0	106	5	1	29	46	851	0	2	1	1	2	1	2	2	2	1	1	0	0	0	0	0	0	0	k__Bacteria;p__Bacteroidetes;c__Bacteroidia;o__Bacteroidales;f__Rikenellaceae;g__Alistipes
OTU_302	0	0	0	0	0	0	0	0	0	0	0	0	0	0	0	0	0	0	0	0	0	0	0	0	0	0	0	0	0	0	76	195	59	418	74	223	k__Bacteria;p__Chlorobi;c__Ignavibacteria;o__Ignavibacteriales;f__SR-FBR-L83
OTU_277	0	0	0	0	0	0	12	4	0	5	15	22	0	0	0	0	0	0	213	123	96	149	197	106	0	0	0	1	1	0	2	39	14	26	0	12	k__Bacteria;p__Acidobacteria;c__Acidobacteria;o__Subgroup_2
OTU_294	1	0	0	0	0	0	30	19	13	9	54	60	0	0	0	0	0	0	126	133	80	165	166	163	0	0	0	0	0	0	4	3	5	5	0	0	k__Bacteria;p__Actinobacteria;c__Acidimicrobiia;o__Acidimicrobiales
OTU_879	0	0	0	0	0	0	0	1	1	2	2	1	7	3	11	467	7	3	13	2	2	16	23	3	16	4	6	91	7	102	18	2	3	2	189	4	k__Bacteria;p__Proteobacteria;c__Gammaproteobacteria;o__Pseudomonadales;f__Pseudomonadaceae;g__Pseudomonas;s__Pseudomonas_fulva
OTU_348	27	20	3	11	1	1	14	1	3	0	25	3	0	1	1	4	1	0	1	0	0	0	0	0	0	1	0	0	0	837	9	5	6	0	7	6	k__Bacteria;p__Proteobacteria;c__Alphaproteobacteria;o__Sphingomonadales;f__Sphingomonadaceae;g__Sphingomonas;s__Sphingomonas_sanguinis
OTU_307	0	0	157	0	0	0	0	1	1	0	159	0	0	0	0	0	0	0	89	32	59	32	32	18	0	1	0	1	0	0	3	20	28	73	119	160	k__Bacteria;p__Proteobacteria;c__Betaproteobacteria;o__Burkholderiales;f__Oxalobacteraceae;g__Herbaspirillum
OTU_499	0	0	0	0	0	0	0	0	0	0	0	0	0	0	0	0	0	0	158	34	185	2	0	9	0	0	0	1	0	0	19	21	123	116	166	149	k__Bacteria;p__Proteobacteria;c__Alphaproteobacteria;o__Rhizobiales;f__Rhizobiaceae;g__Rhizobium;s__Rhizobium_sp._Lv1.1Se
OTU_318	0	0	0	1	0	1	0	0	0	0	0	0	1	0	5	25	1	0	27	0	7	1	0	0	18	0	780	0	0	2	37	35	9	9	12	9	k__Bacteria;p__Proteobacteria;c__Alphaproteobacteria;o__Caulobacterales;f__Caulobacteraceae;g__Caulobacter;s__Caulobacter_vibrioides
OTU_454	0	0	0	0	0	0	0	0	0	0	0	0	68	1	1	2	884	0	1	2	0	1	2	2	1	1	2	3	0	1	0	0	1	0	0	0	k__Bacteria;p__Firmicutes;c__Clostridia;o__Clostridiales;f__Lachnospiraceae;g__Coprococcus_2
OTU_395	0	0	0	0	0	0	0	0	0	0	0	1	3	1	0	448	0	0	3	1	1	3	0	1	22	2	1	0	139	340	0	0	0	0	0	0	k__Bacteria;p__Proteobacteria;c__Gammaproteobacteria;o__Xanthomonadales;f__Xanthomonadaceae;g__Pseudoxanthomonas;s__bacterium_MS-AsIII-53
OTU_500	0	0	0	0	0	0	13	5	6	3	5	2	0	0	0	0	0	0	52	31	250	52	83	20	0	0	0	0	0	0	84	68	82	89	78	37	k__Bacteria;p__Proteobacteria;c__Alphaproteobacteria;o__Rhodospirillales;f__Acetobacteraceae
OTU_299	0	0	0	0	0	0	0	0	0	0	0	0	0	0	0	0	0	0	0	0	0	0	0	0	0	0	0	0	0	0	88	8	6	58	557	235	k__Bacteria;p__Bacteroidetes;c__Sphingobacteriia;o__Sphingobacteriales;f__Chitinophagaceae;g__Ferruginibacter
OTU_325	0	11	0	706	1	2	0	1	0	0	1	0	34	1	0	1	38	0	2	0	1	0	1	2	1	0	119	1	1	1	14	0	2	1	1	0	k__Bacteria;p__Firmicutes;c__Clostridia;o__Clostridiales;f__Ruminococcaceae;g__Ruminococcaceae_UCG-014
OTU_1399	0	0	0	0	1	0	153	36	26	54	53	32	0	0	0	0	0	0	12	11	39	7	11	15	0	0	0	0	0	1	29	51	40	41	269	55	k__Bacteria;p__Actinobacteria;c__Actinobacteria;o__Streptomycetales;f__Streptomycetaceae;g__Streptomyces;s__Streptomyces_sp._P1403U
OTU_296	0	0	0	0	0	0	0	0	0	0	0	0	0	7	0	1	0	0	301	226	61	13	29	39	0	0	0	0	0	0	21	136	77	18	1	5	k__Bacteria;p__Proteobacteria;c__Deltaproteobacteria;o__Myxococcales;f__Cystobacteraceae;g__Anaeromyxobacter
OTU_436	478	1	0	16	0	0	0	0	0	0	0	0	0	0	0	0	0	0	0	0	0	1	4	0	2	17	0	0	0	416	0	0	0	0	0	0	k__Bacteria;p__Firmicutes;c__Bacilli;o__Bacillales;f__Bacillaceae;g__Bacillus;s__Bacillus_pumilus
OTU_320	0	0	0	0	0	0	0	0	0	0	0	0	0	1	2	0	3	3	0	0	0	0	0	0	0	19	0	21	882	1	0	0	0	0	0	0	k__Bacteria;p__Firmicutes;c__Bacilli;o__Lactobacillales;f__Leuconostocaceae;g__Weissella;s__Weissella_paramesenteroides
OTU_433	0	0	0	0	0	0	76	44	34	55	112	111	0	0	0	105	0	0	16	55	78	56	50	86	0	0	0	2	0	0	10	9	7	12	3	11	k__Bacteria;p__Proteobacteria;c__Alphaproteobacteria;o__Rhodospirillales;f__Acetobacteraceae
OTU_434	1	0	0	1	0	0	0	7	0	1	1	0	26	462	10	65	0	1	2	59	35	50	0	1	31	1	0	21	0	39	19	4	10	9	40	36	k__Bacteria;p__Proteobacteria;c__Alphaproteobacteria;o__Rhizobiales;f__Bradyrhizobiaceae;g__Rhodopseudomonas;s__Rhodopseudomonas_palustris
OTU_424	0	0	0	0	0	0	7	0	0	0	3	0	0	0	0	2	1	0	248	136	72	84	150	34	0	0	0	0	0	0	1	65	42	6	2	75	k__Bacteria;p__Bacteroidetes;c__Sphingobacteriia;o__Sphingobacteriales;f__Chitinophagaceae
OTU_321	0	0	0	0	0	1	58	41	36	362	21	40	0	0	0	1	0	0	15	23	146	5	45	15	0	0	0	0	0	0	31	6	16	46	9	5	k__Bacteria;p__Proteobacteria;c__Alphaproteobacteria;o__Rickettsiales;f__EF100-94H03
OTU_431	0	0	0	0	0	0	0	0	0	0	0	0	0	0	0	0	0	0	0	0	0	0	0	0	0	0	0	0	0	0	257	71	125	228	152	87	k__Bacteria;p__Proteobacteria;c__Alphaproteobacteria;o__Rhodospirillales;f__Acetobacteraceae
OTU_514	0	0	0	0	0	0	0	0	0	0	0	0	0	0	0	0	0	0	0	0	48	0	0	0	0	0	0	0	0	0	132	146	47	204	228	115	k__Bacteria;p__Bacteroidetes;c__Sphingobacteriia;o__Sphingobacteriales;f__Chitinophagaceae
OTU_308	0	0	0	0	0	0	0	0	0	0	0	0	103	34	9	0	14	742	0	0	0	0	1	0	0	0	0	0	1	0	0	0	0	0	0	0	k__Bacteria;p__Proteobacteria;c__Betaproteobacteria;o__Burkholderiales;f__Alcaligenaceae;g__Sutterella
OTU_316	0	0	0	0	0	0	0	0	0	0	0	0	4	0	0	0	1	0	1	0	0	0	1	1	0	0	0	0	0	0	58	66	39	0	406	322	k__Bacteria;p__Proteobacteria;c__Betaproteobacteria;o__Rhodocyclales;f__Rhodocyclaceae
OTU_305	0	0	0	0	0	0	65	57	100	25	99	57	0	0	0	0	0	0	91	85	73	38	43	74	0	0	0	0	0	0	2	17	17	28	2	16	k__Bacteria;p__Proteobacteria;c__Alphaproteobacteria;o__Rhodospirillales;f__Rhodospirillaceae;g__Inquilinus
OTU_451	0	0	0	0	0	1	0	7	0	0	0	0	4	16	424	38	369	1	1	0	2	1	0	5	5	2	5	2	1	4	0	0	0	0	0	0	k__Bacteria;p__Firmicutes;c__Clostridia;o__Clostridiales;f__Lachnospiraceae
OTU_293	0	2	1	854	1	3	0	2	13	2	1	0	0	0	0	0	0	0	0	0	0	0	0	0	0	0	0	0	0	0	0	0	0	0	0	0	k__Bacteria;p__Bacteroidetes;c__Bacteroidia;o__Bacteroidales;f__Porphyromonadaceae;g__Dysgonomonas;s__Dysgonomonas_capnocytophagoides_DSM_22835
OTU_328	0	0	0	0	0	0	29	32	1	605	59	58	0	0	0	0	0	0	4	2	35	0	1	0	0	0	0	0	0	0	17	5	4	8	7	10	k__Bacteria;p__Gemmatimonadetes;c__Gemmatimonadetes;o__Gemmatimonadales;f__Gemmatimonadaceae
OTU_345	0	0	0	0	0	0	90	61	88	84	57	90	0	0	0	0	0	0	52	39	63	18	69	38	0	0	0	0	0	0	5	17	37	24	18	27	k__Bacteria;p__Bacteroidetes;c__Sphingobacteriia;o__Sphingobacteriales;f__Chitinophagaceae;g__Crenotalea
OTU_342	0	0	0	0	0	0	0	0	0	0	0	0	0	0	0	0	0	0	0	0	0	0	0	0	0	0	0	0	0	0	542	70	57	37	94	74	k__Bacteria;p__Acidobacteria;c__Acidobacteria;o__Subgroup_3;f__Unknown_Family;g__Candidatus_Solibacter
OTU_351	0	0	0	0	0	0	10	0	1	1	38	1	0	0	0	0	0	0	214	56	63	8	2	149	0	0	0	0	0	0	6	183	59	54	17	9	k__Bacteria;p__Bacteroidetes;c__Sphingobacteriia;o__Sphingobacteriales;f__Chitinophagaceae
OTU_337	0	0	0	0	0	0	0	2	0	0	0	0	2	0	1	0	69	776	2	0	2	1	1	7	0	0	0	0	2	0	2	0	0	0	3	0	k__Bacteria;p__Firmicutes;c__Clostridia;o__Clostridiales;f__Ruminococcaceae
OTU_515	0	0	0	0	0	0	1	0	1	0	1	0	1	0	157	0	0	0	1	0	25	1	1	0	0	0	0	0	0	0	136	93	39	29	241	137	k__Bacteria;p__Proteobacteria;c__Alphaproteobacteria;o__Rhodospirillales;f__Rhodospirillaceae;g__Dongia
OTU_391	0	0	0	0	0	0	342	87	2	113	68	37	0	0	0	0	0	0	51	52	11	16	21	31	0	0	0	0	0	0	0	5	20	3	0	4	k__Bacteria;p__Bacteroidetes;c__Sphingobacteriia;o__Sphingobacteriales;f__CWT_CU03-E12
OTU_414	0	0	0	0	0	0	0	0	0	0	0	0	0	0	0	3	0	0	0	0	442	3	0	2	0	0	0	0	0	0	127	62	7	103	70	37	k__Bacteria;p__Proteobacteria;c__Betaproteobacteria;o__Burkholderiales;f__Oxalobacteraceae
OTU_357	0	1	0	830	1	0	0	1	0	0	0	0	1	2	1	0	1	15	0	0	0	0	0	0	0	0	0	1	0	0	0	0	0	0	1	0	k__Bacteria;p__Firmicutes;c__Clostridia;o__Clostridiales;f__Lachnospiraceae
OTU_368	0	0	0	0	0	0	2	0	10	0	1	1	0	0	0	0	0	0	42	107	41	105	119	185	0	0	0	0	0	0	15	51	63	45	23	41	k__Bacteria;p__Proteobacteria;c__Alphaproteobacteria;o__Rhizobiales;f__Rhizobiales_Incertae_Sedis;g__Bauldia
OTU_493	0	0	0	0	0	0	0	0	0	0	0	0	232	115	402	29	14	55	0	0	0	0	0	0	0	0	4	0	0	0	0	0	0	0	0	0	k__Bacteria;p__Bacteroidetes;c__Bacteroidia;o__Bacteroidales;f__Bacteroidaceae;g__Bacteroides
OTU_426	0	0	0	0	0	0	1	0	0	0	0	0	0	0	0	0	0	0	277	380	57	12	9	4	0	1	0	0	0	0	5	68	8	8	14	6	k__Bacteria;p__Proteobacteria;c__Deltaproteobacteria;o__Desulfuromonadales;f__Geobacteraceae;g__Geobacter
OTU_527	1	0	1	0	0	0	0	0	0	0	0	0	404	65	5	8	301	1	11	4	2	6	7	6	8	1	2	1	6	5	0	0	1	0	4	0	k__Bacteria;p__Firmicutes;c__Clostridia;o__Clostridiales;f__Ruminococcaceae
OTU_330	0	0	0	0	0	0	0	0	0	0	0	0	0	1	1	1	0	0	1	2	0	0	3	0	2	0	813	0	0	0	9	0	0	4	5	5	k__Bacteria;p__Actinobacteria;c__Actinobacteria;o__Micrococcales;f__Dermacoccaceae;g__Kytococcus;s__Kytococcus_sedentarius
OTU_447	0	0	0	0	0	0	0	0	0	0	0	0	0	0	0	0	0	0	0	0	0	0	0	0	0	0	0	0	0	0	49	8	102	415	39	229	k__Bacteria;p__Bacteroidetes;c__WCHB1-32
OTU_366	0	0	0	1	0	0	46	27	22	54	63	14	0	0	0	0	0	0	90	67	28	155	128	101	0	0	0	0	0	0	10	13	4	7	0	3	k__Bacteria;p__Acidobacteria;c__Acidobacteria;o__Acidobacteriales;f__Acidobacteriaceae_[Subgroup_1];g__Granulicella
OTU_383	666	0	0	0	0	0	10	8	6	28	40	0	0	0	0	0	0	0	7	6	8	9	11	14	0	0	0	0	1	0	3	3	2	3	6	1	k__Bacteria;p__Firmicutes;c__Bacilli;o__Bacillales;f__Bacillaceae;g__Bacillus;s__Bacillus_megaterium
OTU_309	0	0	0	0	0	0	0	0	0	0	0	0	0	0	0	0	0	0	0	0	0	0	0	0	0	0	0	0	0	0	0	0	1	724	4	102	k__Bacteria;p__Bacteroidetes;c__Flavobacteriia;o__Flavobacteriales;f__Cryomorphaceae;g__Fluviicola
OTU_336	0	0	0	0	0	0	0	0	0	0	0	0	86	482	28	1	212	1	1	2	0	0	1	4	0	0	0	0	1	0	0	0	0	0	12	0	k__Bacteria;p__Bacteroidetes;c__Bacteroidia;o__Bacteroidales;f__Bacteroidales_S24-7_group
OTU_1018	0	0	0	1	0	0	0	1	0	0	0	0	142	12	451	6	106	55	9	2	3	5	4	7	1	5	2	3	4	1	0	0	2	0	1	5	k__Bacteria;p__Firmicutes;c__Clostridia;o__Clostridiales;f__Lachnospiraceae;g__Coprococcus_1
OTU_374	0	0	61	0	0	0	0	0	0	1	0	0	0	0	0	0	0	0	17	6	7	0	2	2	0	0	0	0	0	0	88	186	37	105	116	196	k__Bacteria;p__Proteobacteria;c__Betaproteobacteria;o__Burkholderiales;f__Oxalobacteraceae;g__Paucimonas
OTU_334	0	0	0	0	0	0	0	0	0	0	0	0	0	0	0	0	0	0	0	0	2	0	0	0	0	0	0	0	0	0	2	471	197	127	0	22	k__Bacteria;p__Acidobacteria;c__Acidobacteria;o__Acidobacteriales;f__Acidobacteriaceae_[Subgroup_1];g__Candidatus_Koribacter
OTU_622	0	0	0	0	0	0	0	0	0	0	0	0	0	0	0	0	0	0	10	2	7	6	0	1	0	0	0	0	0	0	92	100	110	151	191	149	k__Bacteria;p__Proteobacteria;c__Alphaproteobacteria;o__Rhizobiales;f__Bradyrhizobiaceae
OTU_845	0	0	0	33	0	133	0	0	0	0	0	0	585	7	15	1	38	0	2	0	0	0	0	0	1	0	0	0	0	0	1	0	0	0	0	1	k__Bacteria;p__Firmicutes;c__Clostridia;o__Clostridiales;f__Ruminococcaceae;g__Ruminococcaceae_UCG-014
OTU_389	0	0	1	0	0	0	23	6	10	5	1	2	0	0	0	0	0	0	12	45	43	28	19	25	0	0	0	0	1	0	16	144	109	161	44	119	k__Bacteria;p__Proteobacteria;c__Alphaproteobacteria;o__Rhizobiales;f__Phyllobacteriaceae;g__Nitratireductor
OTU_353	0	0	0	0	0	0	0	0	0	0	0	0	129	116	56	499	2	6	4	0	0	0	0	0	0	0	0	0	0	0	0	0	0	0	0	0	k__Bacteria;p__Bacteroidetes;c__Bacteroidia;o__Bacteroidales;f__Prevotellaceae;g__Prevotellaceae_UCG-001
OTU_641	0	0	0	0	0	0	55	17	21	72	79	36	0	0	0	0	1	0	8	7	14	5	2	2	0	0	0	0	0	0	118	35	52	97	102	87	k__Bacteria;p__Proteobacteria;c__Gammaproteobacteria;o__Xanthomonadales;f__Xanthomonadaceae;g__Rhodanobacter
OTU_323	0	0	7	0	0	1	120	120	133	81	80	53	0	0	0	0	0	0	5	23	4	28	24	12	0	0	0	0	0	0	0	21	18	16	10	48	k__Bacteria;p__Actinobacteria;c__Actinobacteria;o__Propionibacteriales;f__Nocardioidaceae;g__Nocardioides
OTU_416	10	52	56	89	221	246	0	1	0	0	3	0	86	2	9	2	0	0	0	1	19	7	0	0	0	0	0	0	0	0	0	0	0	0	0	0	k__Bacteria;p__Firmicutes;c__Clostridia;o__Clostridiales;f__Ruminococcaceae;g__Faecalibacterium
OTU_532	0	0	0	0	0	0	0	0	0	0	0	1	6	101	52	6	557	4	7	7	8	4	6	11	8	4	4	1	6	5	0	0	0	0	0	2	k__Bacteria;p__Firmicutes;c__Clostridia;o__Clostridiales;f__Lachnospiraceae;g__Lachnospiraceae_NK4A136_group
OTU_469	4	0	0	93	3	6	2	0	11	2	9	2	63	3	6	259	32	56	0	4	1	5	1	1	3	5	2	0	0	6	106	21	21	15	26	27	k__Bacteria;p__Bacteroidetes;c__Bacteroidia;o__Bacteroidales;f__Bacteroidaceae;g__Bacteroides
OTU_341	0	0	0	0	0	1	51	30	54	25	10	40	0	0	0	0	0	1	74	96	80	33	66	48	0	0	0	0	0	0	12	53	49	35	2	29	k__Bacteria;p__Proteobacteria;c__Gammaproteobacteria;o__Xanthomonadales
OTU_439	0	0	0	0	0	0	0	0	0	0	0	0	100	1	12	473	68	97	6	3	4	6	6	7	1	0	0	0	4	0	0	0	0	0	0	0	k__Bacteria;p__Bacteroidetes;c__Bacteroidia;o__Bacteroidales;f__Bacteroidales_S24-7_group
OTU_432	0	0	0	786	1	0	0	0	0	0	0	0	0	0	0	0	0	0	0	0	0	0	0	0	0	0	0	0	0	0	0	0	0	0	0	0	k__Bacteria;p__Proteobacteria;c__Gammaproteobacteria;o__Pseudomonadales;f__Moraxellaceae;g__Acinetobacter;s__Acinetobacter_radioresistens
OTU_631	0	0	0	0	0	0	0	0	0	0	0	0	0	0	0	0	0	0	31	23	92	12	17	9	0	0	0	0	0	0	9	35	204	59	110	185	k__Bacteria;p__Proteobacteria;c__Deltaproteobacteria;o__Myxococcales;f__Haliangiaceae;g__Haliangium
OTU_502	0	0	0	0	0	0	0	4	0	0	0	0	25	505	36	121	52	0	1	0	2	6	3	3	4	3	2	3	0	3	0	0	2	6	1	1	k__Bacteria;p__Firmicutes;c__Clostridia;o__Clostridiales;f__Ruminococcaceae;g__Ruminiclostridium_9
OTU_437	0	1	0	738	0	1	0	0	0	0	0	0	0	0	1	24	0	0	1	0	0	0	0	0	0	0	0	0	4	0	9	0	0	1	1	0	k__Bacteria;p__Proteobacteria;c__Alphaproteobacteria;o__Caulobacterales;f__Caulobacteraceae;g__Brevundimonas;s__Brevundimonas_diminuta
OTU_619	0	0	0	0	0	0	24	29	25	14	70	2	0	0	0	0	0	1	90	84	67	61	35	39	0	0	0	0	0	0	27	55	23	37	48	46	k__Bacteria;p__Proteobacteria;c__Alphaproteobacteria;o__Rhodospirillales;f__Rhodospirillaceae
OTU_333	0	0	0	0	0	0	0	0	0	0	0	0	0	0	0	0	0	0	0	0	0	0	0	0	0	0	0	0	0	0	161	22	31	9	122	430	k__Bacteria;p__Bacteroidetes;c__Sphingobacteriia;o__Sphingobacteriales;f__Chitinophagaceae;g__Segetibacter
OTU_1234	1	1	1	1	0	1	0	1	0	0	0	301	5	69	2	0	15	291	0	0	0	0	5	3	2	0	3	0	2	2	23	6	12	2	11	9	k__Bacteria;p__Firmicutes;c__Clostridia;o__Clostridiales;f__Lachnospiraceae;g__Lachnoclostridium
OTU_326	0	0	0	0	0	0	0	0	1	0	0	0	0	0	0	0	0	0	0	0	5	0	0	0	0	0	0	0	0	0	1	90	22	24	188	437	k__Bacteria;p__Proteobacteria;c__Alphaproteobacteria;o__Rhodospirillales;f__Rhodospirillaceae
OTU_483	0	0	0	0	0	0	0	0	0	0	0	0	4	7	4	1	243	0	2	1	0	1	5	2	6	6	473	2	5	5	0	0	0	0	0	1	k__Bacteria;p__Firmicutes;c__Clostridia;o__Clostridiales;f__Lachnospiraceae;g__Lachnospiraceae_NK4A136_group
OTU_460	1	0	0	0	0	0	0	0	0	0	0	0	72	1	0	4	0	686	0	0	0	0	1	0	0	0	0	0	0	0	0	0	0	0	0	0	k__Bacteria;p__Firmicutes;c__Clostridia;o__Clostridiales;f__Clostridiales_vadinBB60_group
OTU_377	0	0	0	0	0	0	0	0	0	0	0	0	0	0	0	0	0	0	0	0	0	0	0	0	0	0	0	0	0	0	224	238	203	88	0	5	k__Bacteria;p__Fibrobacteres;c__Fibrobacteria;o__Fibrobacterales;f__possible_family_01
OTU_441	0	0	0	0	0	0	0	2	0	0	0	0	113	32	464	11	113	0	2	2	1	2	3	5	1	0	1	0	1	0	0	2	0	0	0	0	k__Bacteria;p__Bacteroidetes;c__Bacteroidia;o__Bacteroidales;f__Bacteroidales_S24-7_group
OTU_508	0	0	0	0	0	0	0	0	0	0	0	0	0	0	0	0	0	0	0	0	0	0	0	0	0	0	0	0	0	0	170	71	26	127	283	77	k__Bacteria;p__Fibrobacteres;c__Fibrobacteria;o__Fibrobacterales;f__Fibrobacteraceae
OTU_371	0	0	0	0	0	0	0	0	0	0	0	0	0	0	0	0	551	0	0	0	0	0	0	0	0	0	200	1	1	0	0	0	0	0	0	0	k__Bacteria;p__Bacteroidetes;c__Bacteroidia;o__Bacteroidales;f__Prevotellaceae;g__Prevotellaceae_NK3B31_group
OTU_387	0	0	0	0	0	0	0	1	0	5	242	0	0	0	0	0	0	0	0	0	0	0	1	0	0	0	0	0	1	0	51	25	59	148	150	65	k__Bacteria;p__Proteobacteria;c__Betaproteobacteria;o__Burkholderiales;f__Alcaligenaceae;g__Castellaniella;s__Castellaniella_defragrans
OTU_349	0	0	0	0	0	0	27	10	23	16	5	50	0	0	0	1	0	0	97	53	96	76	59	84	0	0	0	0	0	0	6	21	39	21	9	48	k__Bacteria;p__Proteobacteria;c__Alphaproteobacteria;o__OCS116_clade
OTU_399	0	0	0	0	0	0	0	0	0	0	0	0	82	0	0	656	0	0	0	0	0	0	0	0	0	0	0	0	0	0	0	0	0	0	0	0	k__Bacteria;p__Firmicutes;c__Clostridia;o__Clostridiales;f__Clostridiales_vadinBB60_group
OTU_338	0	0	0	0	0	0	0	0	0	0	0	0	2	1	3	1	0	7	3	10	4	2	1	3	4	0	673	5	1	16	1	0	0	0	0	0	k__Bacteria;p__Actinobacteria;c__Actinobacteria;o__Corynebacteriales;f__Corynebacteriaceae
OTU_419	0	0	0	0	0	0	3	0	0	0	1	0	0	0	0	1	0	0	76	112	45	153	165	152	0	0	0	1	0	1	12	5	0	4	4	2	k__Bacteria;p__Proteobacteria;c__Deltaproteobacteria;o__Myxococcales;f__Polyangiaceae;g__Sorangium
OTU_375	0	0	0	0	0	0	0	0	0	0	0	0	0	2	696	1	29	0	3	0	0	2	0	0	0	1	0	0	1	0	0	0	0	0	0	0	k__Bacteria;p__Bacteroidetes;c__Bacteroidia;o__Bacteroidales;f__Bacteroidales_S24-7_group
OTU_322	0	659	1	37	0	1	0	0	0	0	0	0	0	0	0	31	1	0	0	0	0	0	0	0	0	0	0	0	0	0	0	0	0	0	0	0	k__Bacteria;p__Proteobacteria;c__Alphaproteobacteria;o__Rickettsiales;f__Rickettsiaceae;g__Rickettsia;s__Rickettsia_endosymbiont_of_Bemisia_tabaci
OTU_679	0	0	1	0	0	0	29	23	9	6	33	10	0	0	0	37	0	0	85	84	39	69	89	48	0	0	0	0	0	0	12	16	38	24	49	28	k__Bacteria;p__Proteobacteria;c__Alphaproteobacteria;o__Rhodospirillales;f__Rhodospirillaceae
OTU_327	0	0	0	0	1	0	176	77	32	45	143	28	0	0	0	0	0	0	47	19	39	37	56	18	0	0	0	0	0	0	0	2	3	2	0	0	k__Bacteria;p__Proteobacteria;c__Alphaproteobacteria;o__Rhodospirillales;f__Rhodospirillaceae
OTU_621	0	0	0	0	0	0	0	0	0	0	0	0	0	0	0	2	0	0	326	241	3	1	0	2	0	0	0	0	0	1	5	113	12	2	16	1	k__Bacteria;p__Proteobacteria;c__Deltaproteobacteria;o__Desulfuromonadales;f__Geobacteraceae;g__Geobacter
OTU_430	0	0	0	0	0	0	2	0	0	56	185	26	0	0	1	0	0	5	10	0	0	0	0	0	0	0	1	0	0	0	14	1	6	29	376	9	k__Bacteria;p__Proteobacteria;c__Betaproteobacteria;o__Burkholderiales;f__Comamonadaceae;g__Comamonas;s__Burkholderia_sp._DL4.5
OTU_643	0	0	0	0	0	0	31	17	38	15	27	18	80	0	0	0	0	0	13	49	80	91	84	62	0	0	0	0	0	0	6	52	20	16	2	20	k__Bacteria;p__Actinobacteria;c__Acidimicrobiia;o__Acidimicrobiales
OTU_440	0	0	0	0	0	0	0	0	0	0	0	0	0	0	586	124	2	1	0	0	0	0	0	0	0	0	1	0	1	1	0	0	0	0	0	0	k__Bacteria;p__Bacteroidetes;c__Bacteroidia;o__Bacteroidales;f__Rikenellaceae;g__Alistipes
OTU_413	17	0	0	17	0	0	3	0	24	39	1	1	2	0	0	1	0	0	2	2	1	0	0	0	0	0	0	0	0	0	67	88	236	197	8	5	k__Bacteria;p__Proteobacteria;c__Gammaproteobacteria;o__Xanthomonadales;f__Xanthomonadaceae;g__Xanthomonas;s__Xanthomonas_axonopodis_pv._manihotis_str._UG28
OTU_612	0	0	0	0	0	1	48	66	49	146	53	34	0	0	0	0	1	0	32	35	20	29	34	36	0	0	0	0	0	0	20	37	11	36	12	11	k__Bacteria;p__Proteobacteria;c__Alphaproteobacteria;o__Rhodospirillales;f__DA111
OTU_381	0	0	0	0	0	0	0	0	0	0	0	0	6	0	68	512	119	0	0	0	0	2	0	0	0	0	0	1	0	2	0	0	0	0	0	0	k__Bacteria;p__Firmicutes;c__Clostridia;o__Clostridiales;f__Ruminococcaceae
OTU_831	0	0	0	0	0	0	4	12	20	8	45	6	0	0	0	0	0	0	64	79	64	42	51	74	0	0	0	0	0	0	40	36	32	34	71	25	k__Bacteria;p__Actinobacteria;c__Thermoleophilia;o__Gaiellales
OTU_452	0	0	0	0	0	0	0	10	0	0	0	0	27	91	63	5	23	446	1	6	1	3	5	2	0	1	0	3	1	0	0	0	10	5	0	3	k__Bacteria;p__Proteobacteria;c__Deltaproteobacteria;o__Desulfovibrionales;f__Desulfovibrionaceae;g__Bilophila
OTU_979	0	0	0	0	0	0	24	14	16	17	34	8	0	0	0	0	0	0	45	82	62	108	135	147	0	0	0	0	0	0	2	3	3	0	4	1	k__Bacteria;p__Actinobacteria;c__Acidimicrobiia;o__Acidimicrobiales
OTU_546	0	0	0	0	0	0	46	17	71	22	48	12	0	0	0	0	0	0	77	88	63	96	67	66	0	0	0	0	0	0	4	11	1	7	0	8	k__Bacteria;p__Actinobacteria;c__Actinobacteria;o__Frankiales;f__Acidothermaceae;g__Acidothermus
OTU_1195	0	0	0	0	0	0	6	6	2	0	31	0	0	0	0	1	0	0	60	37	64	60	96	54	0	0	0	0	0	1	63	55	30	27	62	45	k__Bacteria;p__Proteobacteria;c__Alphaproteobacteria;o__Caulobacterales;f__Caulobacteraceae
OTU_358	0	0	0	0	0	0	0	0	0	0	0	0	0	0	0	0	0	0	80	140	80	153	130	78	0	0	0	0	0	0	8	6	2	12	0	9	k__Bacteria;p__Proteobacteria;c__Deltaproteobacteria;o__Bdellovibrionales;f__Bdellovibrionaceae;g__Bdellovibrio
OTU_346	0	0	0	694	0	0	0	0	0	0	0	0	0	0	0	0	0	0	1	0	0	0	0	0	0	0	0	0	0	0	0	0	0	0	0	0	k__Bacteria;p__Firmicutes;c__Clostridia;o__Clostridiales;f__Lachnospiraceae
OTU_363	0	0	0	0	0	0	0	0	0	0	0	0	1	0	0	0	2	0	58	40	190	9	7	11	0	0	0	0	0	0	231	0	0	126	20	0	k__Bacteria;p__Bacteroidetes;c__Sphingobacteriia;o__Sphingobacteriales;f__Sphingobacteriaceae;g__Mucilaginibacter
OTU_543	0	0	0	0	0	0	0	0	0	0	0	0	12	8	2	10	186	382	7	9	2	8	8	4	14	10	7	4	9	5	0	2	0	5	0	0	k__Bacteria;p__Firmicutes;c__Clostridia;o__Clostridiales;f__Ruminococcaceae
OTU_379	0	0	0	0	0	0	31	14	18	43	7	48	0	0	0	0	0	0	10	50	36	100	132	95	0	0	0	0	0	0	2	36	24	16	0	31	k__Bacteria;p__Proteobacteria;c__Gammaproteobacteria;o__Xanthomonadales;f__Xanthomonadaceae;g__Mizugakiibacter
OTU_403	0	0	0	0	0	0	0	0	0	0	0	0	0	0	0	0	0	0	0	0	60	0	0	1	0	0	0	0	0	0	251	89	182	48	19	43	k__Bacteria;p__Proteobacteria;c__Deltaproteobacteria;o__Desulfovibrionales;f__Desulfovibrionaceae;g__Desulfovibrio
OTU_369	0	0	0	0	0	0	0	0	0	0	0	0	0	1	0	0	0	0	0	0	0	0	0	0	0	690	0	0	0	0	0	0	0	0	0	0	k__Bacteria;p__Actinobacteria;c__Actinobacteria;o__Corynebacteriales;f__Corynebacteriaceae;g__Corynebacterium_1
OTU_408	0	0	0	0	0	0	0	4	0	0	0	0	542	0	0	4	119	2	4	0	0	9	2	0	1	0	0	0	0	0	0	1	1	1	1	0	k__Bacteria;p__Firmicutes;c__Clostridia;o__Clostridiales;f__Lachnospiraceae
OTU_761	0	0	0	0	0	0	34	18	79	21	39	2	0	0	0	0	0	0	19	43	35	36	53	83	0	0	0	0	0	0	43	26	16	13	84	47	k__Bacteria;p__Proteobacteria;c__Alphaproteobacteria;o__Rhizobiales
OTU_614	0	0	0	12	0	1	6	4	8	3	2	1	133	321	1	4	92	22	8	2	1	4	1	10	3	0	0	1	2	7	1	28	1	2	5	3	k__Bacteria;p__Firmicutes;c__Clostridia;o__Clostridiales;f__Ruminococcaceae;g__[Eubacterium]_coprostanoligenes_group
OTU_362	0	0	0	0	0	0	0	0	0	0	0	0	0	0	0	0	19	0	0	0	0	0	0	0	0	0	656	0	0	0	0	0	0	0	0	0	k__Bacteria;p__Firmicutes;c__Clostridia;o__Clostridiales;f__Lachnospiraceae
OTU_601	0	0	0	0	0	0	22	25	50	45	52	22	0	0	0	0	0	0	35	59	49	62	55	66	0	0	0	0	0	0	4	23	51	19	10	25	k__Bacteria;p__Proteobacteria;c__Alphaproteobacteria;o__Rhodospirillales;f__DA111
OTU_582	0	0	0	0	0	0	100	109	116	100	22	159	0	0	0	0	0	0	2	5	28	13	11	0	0	0	0	0	0	0	0	5	0	0	0	3	k__Bacteria;p__Proteobacteria;c__Betaproteobacteria;o__Burkholderiales;f__Comamonadaceae;g__Ottowia
OTU_1781	0	0	0	0	0	0	0	0	0	0	0	0	0	0	0	1	0	0	0	0	0	0	0	0	0	0	0	0	0	0	45	0	8	103	406	108	k__Bacteria;p__Proteobacteria;c__Deltaproteobacteria;o__Syntrophobacterales;f__Syntrophobacteraceae;g__Desulfovirga
OTU_841	0	0	0	0	0	0	0	1	0	0	0	11	229	46	111	8	148	59	1	9	4	11	11	8	2	0	1	1	0	0	0	0	5	5	0	0	k__Bacteria;p__Bacteroidetes;c__Bacteroidia;o__Bacteroidales;f__Bacteroidales_S24-7_group
OTU_736	0	0	0	0	0	0	0	5	0	0	0	0	329	0	1	0	4	0	0	0	0	0	0	0	0	0	0	1	0	0	92	93	76	15	26	26	k__Bacteria;p__Proteobacteria;c__Gammaproteobacteria;o__Enterobacteriales;f__Enterobacteriaceae;g__Morganella;s__Morganella_sp._G3_4_4BO2
OTU_364	0	0	0	0	0	0	0	0	0	0	0	0	0	0	0	660	0	0	0	0	0	1	0	0	0	0	0	0	0	0	0	0	0	0	0	0	k__Bacteria;p__Bacteroidetes;c__Flavobacteriia;o__Flavobacteriales;f__Flavobacteriaceae;g__Epilithonimonas;s__Epilithonimonas_sp._ARS123b-11
OTU_339	0	0	0	656	0	1	0	0	0	0	0	0	1	0	0	0	0	0	1	0	0	0	0	0	0	1	0	0	0	0	0	0	0	0	0	0	k__Bacteria;p__Firmicutes;c__Clostridia;o__Clostridiales;f__Ruminococcaceae;g__Ruminiclostridium
OTU_394	3	1	1	1	0	0	0	2	0	0	1	1	7	112	500	15	3	1	0	0	1	2	0	2	1	3	0	0	0	0	1	0	2	0	0	0	k__Bacteria;p__Firmicutes;c__Clostridia;o__Clostridiales;f__Ruminococcaceae;g__Ruminococcaceae_UCG-005
OTU_1358	0	0	0	0	0	0	0	0	0	0	0	0	17	263	128	18	158	5	8	3	4	7	6	7	2	1	0	2	2	0	1	3	5	2	4	11	k__Bacteria;p__Firmicutes;c__Clostridia;o__Clostridiales;f__Lachnospiraceae
OTU_529	0	0	0	0	0	0	0	0	0	0	0	0	2	1	4	3	608	1	1	0	3	4	2	2	2	3	2	6	0	6	0	1	2	4	0	0	k__Bacteria;p__Bacteroidetes;c__Bacteroidia;o__Bacteroidales;f__Bacteroidales_S24-7_group
OTU_354	0	0	0	0	0	0	0	0	0	0	0	0	0	0	0	0	0	0	61	36	109	7	17	9	0	0	0	0	0	0	29	26	77	55	113	113	k__Bacteria;p__Proteobacteria;c__Alphaproteobacteria;o__Rhodospirillales;f__Rhodospirillaceae;g__Defluviicoccus
OTU_407	0	0	0	0	0	0	0	0	0	0	0	0	76	31	456	39	1	15	1	1	0	0	0	0	0	0	1	0	0	0	15	3	2	0	0	1	k__Bacteria;p__Proteobacteria;c__Deltaproteobacteria;o__Desulfovibrionales;f__Desulfovibrionaceae;g__Desulfovibrio
OTU_400	0	0	0	0	0	0	103	171	58	133	85	90	0	0	0	0	0	0	0	0	0	0	0	0	0	0	0	0	0	0	0	0	0	0	0	0	k__Bacteria;p__Bacteroidetes;c__Sphingobacteriia;o__Sphingobacteriales;f__Chitinophagaceae;g__Taibaiella
OTU_530	0	0	0	0	0	0	0	0	0	0	1	0	0	0	0	0	14	1	9	9	47	2	8	4	0	0	0	0	0	0	110	19	28	309	58	20	k__Bacteria;p__Acidobacteria;c__Acidobacteria;o__Subgroup_3;f__Unknown_Family;g__Bryobacter
OTU_484	0	0	0	0	1	1	0	0	0	0	0	1	18	4	0	592	1	0	0	1	0	0	0	0	0	0	0	0	0	0	14	1	0	1	0	3	k__Bacteria;p__Firmicutes;c__Bacilli;o__Lactobacillales;f__Enterococcaceae;g__Enterococcus;s__Enterococcus_cecorum
OTU_405	0	0	0	0	0	0	65	19	0	1	0	57	0	0	0	0	0	0	97	81	75	51	71	71	0	0	0	0	0	0	1	10	34	2	0	1	k__Bacteria;p__Bacteroidetes;c__Sphingobacteriia;o__Sphingobacteriales;f__CWT_CU03-E12
OTU_580	0	0	0	0	0	0	0	4	3	0	4	0	0	0	0	0	0	0	111	38	37	34	54	31	0	0	1	0	0	0	24	103	67	52	50	23	k__Bacteria;p__Proteobacteria;c__Alphaproteobacteria;o__Rhodospirillales;f__Rhodospirillaceae
OTU_675	0	0	0	0	0	0	0	0	0	0	0	0	60	0	53	0	0	1	1	1	1	0	0	1	0	0	1	0	2	1	184	60	55	50	71	90	k__Bacteria;p__Firmicutes;c__Bacilli;o__Lactobacillales;f__Streptococcaceae;g__Streptococcus
OTU_418	0	0	0	0	0	0	0	0	5	2	0	1	8	4	5	0	16	0	0	0	0	2	0	0	2	1	583	1	1	0	0	0	0	0	0	0	k__Bacteria;p__Firmicutes;c__Erysipelotrichia;o__Erysipelotrichales;f__Erysipelotrichaceae;g__Turicibacter
OTU_378	0	0	0	0	0	0	0	0	0	0	0	0	0	1	2	1	1	0	1	1	0	0	5	0	1	1	0	0	1	1	131	7	175	88	63	149	k__Bacteria;p__Proteobacteria;c__Betaproteobacteria;o__Rhodocyclales;f__Rhodocyclaceae
OTU_593	0	3	0	1	0	0	0	0	0	0	1	0	1	0	0	1	0	1	2	2	30	2	3	2	0	0	0	0	1	0	120	8	25	136	76	213	k__Bacteria;p__Proteobacteria;c__Betaproteobacteria;o__Burkholderiales;f__Comamonadaceae;g__Ramlibacter
OTU_409	0	0	0	0	0	0	0	1	0	0	0	0	229	28	190	114	23	3	3	7	5	2	2	1	2	1	1	0	0	0	9	0	0	1	1	2	k__Bacteria;p__Bacteroidetes;c__Bacteroidia;o__Bacteroidales;f__Bacteroidaceae;g__Bacteroides
OTU_481	0	0	0	0	0	0	0	0	0	0	0	0	235	316	72	0	0	1	0	0	0	0	0	0	0	0	0	0	0	1	0	0	0	0	0	0	k__Bacteria;p__Bacteroidetes;c__Bacteroidia;o__Bacteroidales;f__Porphyromonadaceae;g__Barnesiella
OTU_445	0	0	0	0	0	0	0	0	0	0	0	0	245	7	82	196	2	83	5	1	0	0	0	0	0	0	0	0	0	0	0	0	0	0	0	0	k__Bacteria;p__Bacteroidetes;c__Bacteroidia;o__Bacteroidales;f__Bacteroidaceae;g__Bacteroides;s__Bacteroides_salanitronis
OTU_528	0	0	0	0	0	0	0	0	0	0	0	0	2	1	3	9	236	6	3	6	4	3	5	5	9	1	304	4	8	11	0	0	0	0	0	0	k__Bacteria;p__Bacteroidetes;c__Bacteroidia;o__Bacteroidales;f__Bacteroidales_S24-7_group
OTU_557	0	0	0	0	0	0	0	0	0	0	0	0	0	0	0	0	0	0	90	43	4	111	105	79	0	0	0	0	0	0	58	25	15	39	36	14	k__Bacteria;p__Bacteroidetes;c__Sphingobacteriia;o__Sphingobacteriales;f__Chitinophagaceae
OTU_691	0	0	0	0	0	0	32	68	46	129	37	302	0	0	0	0	0	0	0	1	0	0	1	0	0	0	0	0	0	0	0	0	0	0	0	0	k__Bacteria;p__Proteobacteria;c__Gammaproteobacteria;o__Xanthomonadales;f__Xanthomonadaceae;g__gamma_proteobacterium_OR-113
OTU_1101	0	0	0	0	0	0	0	1	0	0	0	0	0	0	1	0	0	0	21	16	118	6	8	5	1	0	0	0	0	0	88	17	29	73	31	199	k__Bacteria;p__Proteobacteria;c__Betaproteobacteria;o__Burkholderiales;f__Comamonadaceae;g__Acidovorax
OTU_563	0	0	0	0	0	0	0	0	0	0	0	0	512	1	55	4	23	1	9	0	1	1	1	0	1	0	0	0	0	1	1	2	0	0	0	0	k__Bacteria;p__Bacteroidetes;c__Bacteroidia;o__Bacteroidales;f__Bacteroidales_S24-7_group
OTU_465	0	0	0	0	0	0	0	14	0	0	0	0	184	89	165	33	7	45	7	20	4	10	1	11	1	0	0	0	0	0	11	9	0	0	0	1	k__Bacteria;p__Bacteroidetes;c__Bacteroidia;o__Bacteroidales;f__Bacteroidaceae;g__Bacteroides
OTU_555	0	0	0	0	0	0	111	78	109	94	41	106	0	0	0	0	0	0	7	9	0	19	10	8	0	0	0	0	0	0	0	5	3	3	0	4	k__Bacteria;p__Proteobacteria;c__Alphaproteobacteria;o__Rhodospirillales;f__Acetobacteraceae
OTU_435	0	395	0	0	0	0	0	0	0	0	0	0	0	0	0	1	0	0	102	27	26	0	0	16	0	0	0	0	0	0	8	2	3	1	20	0	k__Bacteria;p__Bacteroidetes;c__Sphingobacteriia;o__Sphingobacteriales;f__Sphingobacteriaceae;g__Mucilaginibacter
OTU_840	0	0	0	0	0	0	0	0	0	0	0	0	8	23	5	3	0	11	3	0	1	4	2	4	0	0	0	1	0	0	174	35	246	57	15	9	k__Bacteria;p__Proteobacteria;c__Betaproteobacteria;o__Rhodocyclales;f__Rhodocyclaceae
OTU_397	0	0	0	0	0	0	0	0	0	0	0	0	0	0	0	0	0	0	9	10	174	51	52	10	0	0	0	0	0	0	0	16	146	19	19	94	k__Bacteria;p__Proteobacteria;c__Gammaproteobacteria
OTU_876	0	0	0	0	0	0	5	6	3	0	6	0	0	0	0	0	0	0	7	17	17	15	13	13	0	0	0	1	0	0	82	78	57	65	106	101	k__Bacteria;p__Proteobacteria;c__Alphaproteobacteria;o__Rhizobiales;f__Beijerinckiaceae;g__Methylorosula
OTU_428	0	0	0	0	0	0	6	0	2	0	14	3	0	0	0	0	0	0	24	22	6	133	152	200	0	0	0	0	0	0	12	1	1	2	7	3	k__Bacteria;p__Proteobacteria;c__Gammaproteobacteria;o__Legionellales;f__Coxiellaceae;g__Aquicella
OTU_382	0	0	0	0	0	0	0	0	0	0	0	0	0	0	0	0	0	584	0	0	0	0	1	0	0	0	0	0	0	0	0	0	0	0	0	0	k__Bacteria;p__Actinobacteria;c__Coriobacteriia;o__Coriobacteriales;f__Coriobacteriaceae;g__Collinsella;s__Collinsella_sp._GD3
OTU_624	0	0	0	0	0	0	0	0	0	0	0	0	0	0	0	0	0	0	0	0	0	0	0	0	0	0	0	0	0	0	0	114	212	252	0	6	k__Bacteria;p__Bacteroidetes;c__WCHB1-32
OTU_506	0	0	0	0	0	0	33	6	15	15	15	84	0	0	0	1	0	0	56	42	39	50	43	44	0	0	0	0	0	0	8	64	11	19	6	26	k__Bacteria;p__Actinobacteria;c__Actinobacteria;o__Propionibacteriales;f__Nocardioidaceae;g__Marmoricola
OTU_390	0	0	0	0	2	0	0	0	0	0	0	0	0	5	7	512	0	0	1	0	0	0	0	0	0	0	0	0	2	0	7	11	2	2	3	8	k__Bacteria;p__Firmicutes;c__Clostridia;o__Clostridiales;f__Lachnospiraceae;g__Lachnospira
OTU_1853	0	0	0	0	0	0	12	1	0	0	1	19	0	0	0	0	0	0	44	32	133	86	138	29	0	0	0	0	0	0	6	13	11	25	8	3	k__Bacteria;p__Proteobacteria;c__Alphaproteobacteria;o__Rhodospirillales;f__Acetobacteraceae
OTU_415	1	0	0	0	0	0	253	76	16	31	132	48	0	0	0	0	0	0	1	0	0	2	0	0	0	0	0	0	0	0	0	0	0	0	0	0	k__Bacteria;p__Proteobacteria;c__Gammaproteobacteria;o__Xanthomonadales;f__Nevskiaceae;g__Alkanibacter
OTU_427	0	0	0	0	0	0	0	0	0	0	0	0	0	0	0	0	0	0	0	0	0	0	0	0	0	0	0	0	0	0	555	0	0	0	0	0	k__Bacteria;p__Proteobacteria;c__Gammaproteobacteria;f__Unknown_Family
OTU_477	0	0	0	0	0	0	0	0	0	0	0	0	411	0	2	9	110	1	2	2	2	2	0	9	0	2	0	1	0	2	0	0	0	0	0	0	k__Bacteria;p__Firmicutes;c__Clostridia;o__Clostridiales;f__Ruminococcaceae;g__Anaerotruncus
OTU_665	0	0	0	0	0	0	19	6	2	26	3	0	0	0	0	0	0	0	41	30	20	3	19	9	0	0	0	1	0	0	84	4	36	72	106	70	k__Bacteria;p__Proteobacteria;c__Alphaproteobacteria;o__Rhizobiales;f__Hyphomicrobiaceae;g__Hyphomicrobium
OTU_421	0	0	0	0	0	0	0	0	0	0	0	0	138	0	40	0	0	369	0	0	0	0	2	0	0	0	0	0	0	0	0	0	0	0	0	0	k__Bacteria;p__Firmicutes;c__Clostridia;o__Clostridiales;f__Ruminococcaceae;g__Ruminococcaceae_UCG-014
OTU_674	0	0	0	0	0	0	1	0	0	0	0	0	0	0	0	0	0	0	0	4	0	0	0	0	0	0	0	0	0	0	54	53	61	72	164	140	k__Bacteria;p__Proteobacteria;c__Betaproteobacteria;o__Burkholderiales;f__Alcaligenaceae;g__Bordetella
OTU_603	0	0	0	0	0	0	0	0	0	0	0	0	125	34	0	58	11	10	6	2	1	0	0	0	0	0	0	297	0	0	0	2	0	1	1	0	k__Bacteria;p__Firmicutes;c__Clostridia;o__Clostridiales;f__Lachnospiraceae;g__Lachnoclostridium_5;s__[Clostridium]_indolis
OTU_420	0	0	0	0	0	1	0	0	0	0	0	0	1	4	1	480	0	0	0	0	0	1	0	0	0	1	0	0	1	0	25	10	5	5	6	5	k__Bacteria;p__Actinobacteria;c__Coriobacteriia;o__Coriobacteriales;f__Coriobacteriaceae;g__Collinsella
OTU_401	8	0	0	0	0	0	0	0	1	1	4	2	0	0	0	515	0	0	2	0	0	1	6	2	0	1	0	0	0	0	0	0	0	0	2	0	k__Bacteria;p__Proteobacteria;c__Alphaproteobacteria;o__Rhizobiales;f__Methylobacteriaceae;g__Methylobacterium;s__Methylobacterium_sp._P-12S
OTU_590	0	0	0	0	0	0	0	0	0	0	0	0	0	0	0	0	0	0	0	0	0	0	0	1	0	0	0	0	0	0	108	152	52	136	73	22	k__Bacteria;p__Proteobacteria;c__Betaproteobacteria;o__Nitrosomonadales;f__Gallionellaceae;g__Candidatus_Nitrotoga
OTU_461	0	0	0	0	0	0	1	0	20	0	0	0	0	0	0	0	0	0	3	7	49	0	0	0	0	0	0	1	0	0	9	14	65	200	137	36	k__Bacteria;p__Bacteroidetes;c__Sphingobacteriia;o__Sphingobacteriales;f__Chitinophagaceae
OTU_618	0	0	0	0	0	0	0	0	0	0	0	0	0	0	0	0	0	0	2	0	143	0	0	0	0	0	0	0	0	0	60	71	115	63	49	39	k__Bacteria;p__Proteobacteria;c__Deltaproteobacteria;o__Myxococcales;f__Cystobacteraceae;g__Anaeromyxobacter
OTU_556	0	0	0	0	0	0	0	0	0	0	0	0	0	0	0	0	0	0	1	0	0	0	0	3	0	0	0	0	0	0	261	4	24	86	110	51	k__Bacteria;p__Proteobacteria;c__Gammaproteobacteria;o__Chromatiales;f__Ectothiorhodospiraceae;g__Thioalkalispira
OTU_459	0	0	0	0	0	0	0	3	0	0	0	0	14	193	267	10	19	2	7	1	1	4	6	4	1	1	1	0	0	0	1	1	0	1	0	1	k__Bacteria;p__Bacteroidetes;c__Bacteroidia;o__Bacteroidales;f__Bacteroidales_S24-7_group
OTU_488	0	0	0	0	0	0	0	1	0	0	1	0	151	1	0	360	11	0	2	0	0	1	1	2	0	0	0	2	2	0	0	0	0	0	0	0	k__Bacteria;p__Firmicutes;c__Clostridia;o__Clostridiales;f__Ruminococcaceae;g__Ruminococcaceae_UCG-009
OTU_485	0	0	0	0	0	0	0	0	1	0	1	0	0	0	0	1	0	0	144	46	23	22	17	27	0	0	0	0	0	0	137	12	18	7	32	46	k__Bacteria;p__Acidobacteria;c__Acidobacteria;o__Subgroup_3;f__Unknown_Family;g__Bryobacter
OTU_587	0	0	0	0	0	0	0	7	0	0	0	0	110	10	7	2	356	4	6	4	0	1	2	1	2	4	4	3	3	3	0	0	0	0	0	1	k__Bacteria;p__Firmicutes;c__Clostridia;o__Clostridiales;f__Ruminococcaceae;g__Oscillibacter
OTU_888	0	0	0	0	0	0	0	0	0	0	0	0	0	1	0	0	0	0	0	0	0	0	0	0	0	0	1	0	0	0	61	87	180	126	15	54	k__Bacteria;p__Firmicutes;c__Clostridia;o__Clostridiales;f__Family_XIII
OTU_535	0	0	0	0	0	2	0	0	0	1	0	1	43	2	6	4	395	0	4	6	1	3	1	4	3	3	2	2	1	5	1	6	5	7	7	8	k__Bacteria;p__Firmicutes;c__Clostridia;o__Clostridiales;f__Lachnospiraceae;g__Lachnospiraceae_NK4A136_group
OTU_423	0	0	0	0	0	0	0	0	0	0	0	0	0	0	0	0	0	0	0	0	0	0	0	0	0	0	0	0	0	0	6	41	371	49	1	54	k__Bacteria;p__Firmicutes;c__Clostridia;o__Clostridiales;f__Clostridiales_vadinBB60_group
OTU_417	0	0	0	0	0	0	117	59	9	29	94	147	0	0	0	0	0	0	8	17	5	17	8	11	0	0	0	0	0	0	0	0	0	0	0	0	k__Bacteria;p__Proteobacteria;c__Gammaproteobacteria;o__Xanthomonadales;f__Nevskiaceae;g__Alkanibacter
OTU_760	0	0	0	0	0	1	5	2	4	0	4	1	0	0	0	1	0	0	1	0	0	0	5	2	0	0	0	0	0	0	36	34	29	58	258	78	k__Bacteria;p__Actinobacteria;c__Actinobacteria;o__Corynebacteriales
OTU_429	0	0	0	0	0	0	0	0	0	0	0	0	0	2	464	0	35	5	1	1	0	3	1	0	0	2	0	1	1	2	0	0	0	0	0	0	k__Bacteria;p__Firmicutes;c__Clostridia;o__Clostridiales;f__Lachnospiraceae;g__Anaerostipes
OTU_541	0	0	0	0	0	0	89	51	25	23	130	4	0	0	0	0	0	0	13	27	18	24	15	36	0	0	0	0	0	0	7	26	8	13	5	4	k__Bacteria;p__Proteobacteria;c__Alphaproteobacteria;o__Rhodospirillales;f__Acetobacteraceae
OTU_606	0	0	0	0	0	0	2	0	0	2	1	4	269	0	134	8	30	0	0	3	4	6	3	10	6	3	5	3	3	3	6	0	3	1	0	3	k__Bacteria;p__Firmicutes;c__Bacilli;o__Lactobacillales;f__Lactobacillaceae;g__Lactobacillus
OTU_489	0	0	0	0	0	1	0	0	0	0	0	0	6	1	1	1	488	1	0	1	0	1	2	1	2	1	0	0	2	0	0	0	0	0	0	0	k__Bacteria;p__Bacteroidetes;c__Bacteroidia;o__Bacteroidales;f__Bacteroidales_S24-7_group
OTU_576	0	0	0	0	0	0	0	0	0	0	0	0	270	0	51	5	3	1	1	1	2	1	2	25	0	1	0	0	0	1	20	46	14	19	30	15	k__Bacteria;p__Proteobacteria;c__Gammaproteobacteria;o__Enterobacteriales;f__Enterobacteriaceae;g__Proteus;s__Proteus_mirabilis
OTU_858	0	0	1	0	1	0	1	0	0	184	22	4	29	1	63	9	3	16	1	6	22	21	17	20	6	12	0	10	28	3	1	1	0	1	18	5	k__Bacteria;p__Proteobacteria;c__Gammaproteobacteria;o__Enterobacteriales;f__Enterobacteriaceae;g__Pantoea;s__Pantoea_stewartii
OTU_462	0	0	0	0	0	0	0	0	0	0	0	0	493	0	0	0	5	0	2	0	0	1	1	1	0	0	0	0	1	0	0	0	0	0	0	0	k__Bacteria;p__Firmicutes;c__Clostridia;o__Clostridiales;f__Ruminococcaceae
OTU_411	0	0	0	0	0	0	0	0	0	0	0	0	50	0	419	3	0	24	1	0	0	1	0	2	0	1	0	0	0	0	0	0	0	0	0	0	k__Bacteria;p__Bacteroidetes;c__Bacteroidia;o__Bacteroidales;f__Porphyromonadaceae;g__Odoribacter
OTU_492	0	0	0	0	0	0	0	0	0	0	0	0	154	10	148	146	9	3	1	5	3	0	8	6	2	1	0	0	0	1	0	0	0	0	0	0	k__Bacteria;p__Bacteroidetes;c__Bacteroidia;o__Bacteroidales;f__Bacteroidales_S24-7_group
OTU_915	0	0	0	0	0	0	33	43	23	10	32	39	0	0	0	0	0	0	26	31	39	13	38	16	0	0	0	0	0	0	95	5	9	11	19	14	k__Bacteria;p__Proteobacteria;c__Alphaproteobacteria;o__Rhodospirillales;f__Acetobacteraceae
OTU_449	0	0	0	0	0	0	0	0	0	0	0	0	0	0	0	488	0	0	0	0	0	4	0	0	0	0	0	0	0	0	0	0	0	0	0	0	k__Bacteria;p__Firmicutes;c__Clostridia;o__Clostridiales;f__Ruminococcaceae;g__Faecalibacterium
OTU_552	0	0	0	0	0	0	48	55	39	36	91	53	0	0	0	0	0	0	27	33	34	9	29	19	1	0	0	1	0	0	0	2	1	3	5	5	k__Bacteria;p__Proteobacteria;c__Gammaproteobacteria;o__Xanthomonadales
OTU_458	0	0	0	0	0	0	2	7	1	0	4	0	0	0	0	0	0	0	102	83	8	122	78	57	1	0	0	1	0	0	2	13	1	4	2	0	k__Bacteria;p__Proteobacteria;c__Alphaproteobacteria;o__Rhizobiales;f__Rhizobiales_Incertae_Sedis;g__Rhizomicrobium;s__bacterium_enrichment_culture_clone_auto2_4W
OTU_479	0	0	0	0	0	0	0	0	0	0	0	0	64	10	227	122	19	41	0	0	0	0	0	2	0	1	0	0	1	0	0	0	0	0	0	0	k__Bacteria;p__Bacteroidetes;c__Bacteroidia;o__Bacteroidales;f__Prevotellaceae;g__Prevotellaceae_NK3B31_group
OTU_456	0	0	0	0	0	0	0	0	1	0	0	0	34	16	4	235	184	0	1	0	2	2	0	2	0	1	1	1	0	2	0	0	0	0	0	0	k__Bacteria;p__Bacteroidetes;c__Bacteroidia;o__Bacteroidales;f__Bacteroidales_S24-7_group
OTU_570	0	0	0	0	0	0	0	0	0	0	0	0	0	0	0	0	0	0	0	0	0	0	0	0	0	0	0	0	0	0	288	32	58	72	25	11	k__Bacteria;p__Proteobacteria;c__Deltaproteobacteria;o__Desulfuromonadales;f__Geobacteraceae;g__Geobacter
OTU_516	0	0	0	0	0	0	0	3	0	0	0	0	348	31	0	1	86	2	3	0	1	0	3	1	1	1	1	0	0	1	0	0	1	0	0	1	k__Bacteria;p__Firmicutes;c__Clostridia;o__Clostridiales;f__Ruminococcaceae
OTU_545	0	0	0	0	0	0	0	0	0	0	0	0	0	0	0	0	0	0	0	0	0	1	0	0	0	0	0	0	0	0	67	65	36	98	78	138	k__Bacteria;p__Acidobacteria;c__Acidobacteria;o__Subgroup_3;f__Unknown_Family;g__Candidatus_Solibacter
OTU_602	0	0	0	0	3	0	0	0	0	0	1	0	4	308	29	0	89	0	1	1	1	4	1	7	0	4	1	5	3	2	17	0	2	0	0	0	k__Bacteria;p__Firmicutes;c__Clostridia;o__Clostridiales;f__Peptostreptococcaceae;g__Intestinibacter
OTU_475	0	0	1	0	0	0	0	0	0	0	0	1	0	0	0	1	0	0	46	20	21	112	150	56	0	1	0	0	0	0	13	19	16	18	4	2	k__Bacteria;p__Acidobacteria;c__Acidobacteria;o__Acidobacteriales;f__Acidobacteriaceae_[Subgroup_1];g__Granulicella
OTU_755	0	0	0	0	0	0	0	2	0	0	0	0	122	0	128	5	40	153	7	1	2	1	3	9	1	0	0	1	1	0	0	1	0	0	0	0	k__Bacteria;p__Bacteroidetes;c__Bacteroidia;o__Bacteroidales;f__Bacteroidales_S24-7_group
OTU_594	0	0	0	0	0	0	0	1	1	0	1	50	0	0	0	0	0	0	0	0	2	1	1	4	0	0	0	0	0	0	26	6	16	65	150	152	k__Bacteria;p__Proteobacteria;c__Alphaproteobacteria;o__Rhizobiales;f__Bradyrhizobiaceae
OTU_442	0	0	0	0	0	0	0	0	0	0	0	0	2	0	5	0	23	0	2	0	0	0	1	0	1	0	439	1	0	0	0	0	0	0	0	0	k__Bacteria;p__Firmicutes;c__Clostridia;o__Clostridiales;f__Ruminococcaceae;g__Ruminococcus_1
OTU_699	16	0	0	0	0	0	21	63	35	34	78	115	0	0	0	94	0	0	4	2	2	6	2	0	0	0	0	0	1	0	0	0	0	1	0	0	k__Bacteria;p__Proteobacteria;c__Betaproteobacteria;o__Burkholderiales;f__Comamonadaceae;g__Chlorochromatium
OTU_503	0	0	0	0	0	0	56	91	51	35	59	37	0	0	0	0	0	0	3	20	35	7	6	10	0	0	0	0	0	0	2	12	8	23	2	14	k__Bacteria;p__Proteobacteria;c__Alphaproteobacteria;o__Rhodospirillales;f__Rhodospirillaceae
OTU_1276	0	0	0	0	0	0	0	0	0	0	0	0	0	0	0	0	0	0	0	1	0	0	0	0	0	0	0	0	0	0	32	62	253	109	2	11	k__Bacteria;p__Firmicutes;c__Clostridia;o__Clostridiales;f__Ruminococcaceae;g__Ruminiclostridium_1;s__unidentified_eubacterium_clone_BSV75
OTU_573	0	0	0	59	0	105	0	0	0	0	0	0	1	0	150	92	4	27	0	0	0	0	0	0	0	0	2	1	0	0	18	0	5	1	1	4	k__Bacteria;p__Firmicutes;c__Clostridia;o__Clostridiales;f__Lachnospiraceae;g__Anaerostipes
OTU_464	0	0	0	0	0	0	52	29	44	56	76	14	0	0	0	0	7	0	14	28	28	16	50	24	0	0	0	0	0	0	2	10	3	4	4	8	k__Bacteria;p__Proteobacteria;c__Alphaproteobacteria;o__Rhodospirillales;f__DA111
OTU_615	0	0	0	1	0	0	0	0	0	0	0	0	11	0	1	11	199	208	7	5	5	9	4	5	1	0	0	1	0	0	0	0	0	0	0	1	k__Bacteria;p__Firmicutes;c__Clostridia;o__Clostridiales;f__Lachnospiraceae;g__Lachnospiraceae_NK4A136_group
OTU_443	0	0	0	0	0	0	1	27	15	21	33	0	0	0	0	0	0	0	28	46	37	30	48	50	0	0	0	1	0	0	1	25	31	49	1	24	k__Bacteria;p__Proteobacteria;c__Alphaproteobacteria;o__Rhodospirillales;f__Acetobacteraceae;g__Acidicaldus
OTU_438	0	0	0	0	0	0	38	20	0	179	152	3	0	0	0	0	0	0	23	0	10	0	0	1	0	0	0	0	0	0	7	9	1	4	20	0	k__Bacteria;p__Bacteroidetes;c__Sphingobacteriia;o__Sphingobacteriales;f__Chitinophagaceae
OTU_821	0	0	0	0	0	0	0	0	0	0	0	0	115	15	3	40	70	160	5	3	6	3	5	4	6	3	3	2	6	3	0	1	3	5	1	1	k__Bacteria;p__Firmicutes;c__Clostridia;o__Clostridiales;f__Lachnospiraceae
OTU_476	0	0	0	0	0	0	1	0	0	0	0	0	0	0	0	0	0	0	2	0	4	0	0	0	0	0	0	0	0	0	18	37	323	7	4	63	k__Bacteria;p__Bacteroidetes;c__Sphingobacteriia;o__Sphingobacteriales;f__Chitinophagaceae
OTU_1218	0	0	0	0	0	0	0	0	0	0	0	0	0	0	0	0	0	0	0	0	59	0	0	0	0	0	0	0	0	0	1	328	51	10	0	8	k__Bacteria;p__Firmicutes;c__Clostridia;o__Clostridiales;f__Peptococcaceae;g__Desulfosporosinus
OTU_613	159	0	0	0	0	0	0	1	0	0	0	0	84	3	17	108	24	6	9	1	2	6	9	6	0	1	16	3	0	1	0	0	0	0	0	0	k__Bacteria;p__Firmicutes;c__Clostridia;o__Clostridiales;f__Ruminococcaceae;g__Ruminococcaceae_UCG-014
OTU_526	0	0	0	0	0	0	0	1	0	0	0	0	6	8	264	33	83	4	5	2	3	4	3	6	3	5	2	7	8	6	0	1	0	0	0	0	k__Bacteria;p__Firmicutes;c__Clostridia;o__Clostridiales;f__Lachnospiraceae;g__Lachnospiraceae_NK4A136_group
OTU_846	0	7	1	0	0	0	26	0	1	74	7	1	1	0	2	1	0	1	4	2	1	28	7	4	0	0	2	0	0	1	16	7	4	21	177	57	k__Bacteria;p__Actinobacteria;c__Actinobacteria;o__Propionibacteriales;f__Nocardioidaceae;g__Marmoricola
OTU_444	0	0	0	0	0	0	0	0	0	0	0	0	1	0	0	438	12	0	0	0	0	0	1	0	0	0	0	0	0	0	0	0	0	0	0	0	k__Bacteria;p__Firmicutes;c__Clostridia;o__Clostridiales;f__Ruminococcaceae;g__Ruminiclostridium_5
OTU_652	0	0	0	0	0	0	0	0	0	0	10	0	0	0	0	0	0	0	0	0	0	0	0	0	0	0	0	0	0	0	122	44	33	43	139	60	k__Bacteria;p__Bacteroidetes;c__Sphingobacteriia;o__Sphingobacteriales;f__Chitinophagaceae;g__Chitinophaga
OTU_482	0	0	0	0	0	0	0	0	0	0	0	0	443	0	1	0	3	0	0	1	0	0	0	0	0	0	0	0	0	0	0	0	0	0	0	0	k__Bacteria;p__Bacteroidetes;c__Bacteroidia;o__Bacteroidales;f__Porphyromonadaceae;g__Dysgonomonas
OTU_662	0	0	0	0	0	0	0	0	0	0	0	0	32	3	218	5	158	2	2	5	2	1	3	3	1	3	3	1	4	1	0	1	0	0	0	0	k__Bacteria;p__Bacteroidetes;c__Bacteroidia;o__Bacteroidales;f__Bacteroidales_S24-7_group
OTU_486	0	0	0	0	0	0	0	0	0	0	0	0	0	0	0	0	0	0	0	0	0	0	0	0	0	0	0	0	0	0	43	5	355	37	6	1	k__Bacteria;p__Firmicutes;c__Clostridia;o__Clostridiales;f__Ruminococcaceae
OTU_629	0	0	0	0	0	0	0	0	0	0	0	0	319	6	3	5	78	2	2	1	2	1	2	1	3	6	6	2	2	3	0	0	0	2	0	0	k__Bacteria;p__Firmicutes;c__Clostridia;o__Clostridiales;f__Ruminococcaceae
OTU_521	0	0	133	0	0	0	27	135	0	0	1	3	0	0	1	0	0	0	55	9	81	0	0	0	0	0	0	0	0	0	0	0	0	0	0	0	k__Bacteria;p__Proteobacteria;c__Betaproteobacteria;o__Burkholderiales;f__Burkholderiaceae;g__Limnobacter;s__Limnobacter_litoralis
OTU_560	0	0	0	0	0	0	7	0	0	0	0	0	0	0	0	0	0	0	19	24	83	21	18	44	0	0	0	0	0	0	7	115	24	62	10	11	k__Bacteria;p__Proteobacteria;c__Alphaproteobacteria;o__Rhodospirillales;f__Rhodospirillaceae
OTU_653	0	0	0	0	0	0	0	0	0	0	0	0	0	0	0	0	0	0	0	0	0	0	0	0	0	0	0	0	0	0	82	50	128	113	24	46	k__Bacteria;p__Firmicutes;c__Clostridia;o__Clostridiales;f__Christensenellaceae;g__Christensenellaceae_R-7_group
OTU_742	0	0	98	0	0	0	0	0	180	0	2	2	0	0	0	0	0	0	0	0	15	0	0	0	0	0	0	0	0	0	2	6	52	18	16	52	k__Bacteria;p__Proteobacteria;c__Betaproteobacteria;o__Burkholderiales;f__Burkholderiaceae;g__Burkholderia;s__Burkholderia_sacchari
OTU_1351	0	0	0	0	0	0	29	64	14	19	100	7	0	0	0	0	0	0	22	20	20	6	28	21	0	0	0	0	0	0	2	36	31	8	7	7	k__Bacteria;p__Proteobacteria;c__Alphaproteobacteria;o__Rhodospirillales;f__Acetobacteraceae;g__Acidiphilium
OTU_406	0	0	0	0	0	0	0	0	0	0	0	0	1	0	419	0	18	0	0	0	1	0	1	0	0	0	0	0	0	0	0	0	0	0	0	0	k__Bacteria;p__Firmicutes;c__Clostridia;o__Clostridiales;f__Ruminococcaceae;g__Anaerotruncus
OTU_472	0	0	0	0	0	0	0	0	0	0	0	0	0	412	0	0	0	0	0	0	0	0	0	0	0	0	26	0	0	1	0	0	0	0	0	0	k__Bacteria;p__Proteobacteria;c__Gammaproteobacteria;o__Pseudomonadales;f__Moraxellaceae;g__Perlucidibaca
OTU_549	0	0	0	0	0	0	0	0	0	0	0	0	0	0	0	0	0	0	0	0	0	0	0	0	0	0	0	0	0	0	112	0	0	0	299	25	k__Bacteria;p__Bacteroidetes;c__Sphingobacteriia;o__Sphingobacteriales;f__WCHB1-69
OTU_813	0	0	0	0	0	0	1	0	0	1	0	0	0	0	0	0	0	0	24	13	54	79	83	8	0	0	0	0	0	0	7	40	21	28	21	56	k__Bacteria;p__Proteobacteria;c__Betaproteobacteria;o__Neisseriales;f__Neisseriaceae;g__Vogesella;s__Neisseriaceae_bacterium_YIM_78141
OTU_524	0	0	0	0	0	0	0	0	0	0	0	0	0	0	0	0	0	0	0	0	0	0	0	0	0	0	0	0	0	0	434	0	0	0	0	0	k__Bacteria;p__Proteobacteria;c__Gammaproteobacteria;o__Chromatiales;f__Ectothiorhodospiraceae
OTU_540	0	0	0	0	0	0	0	0	0	0	0	0	0	0	0	0	0	0	0	0	0	2	5	0	0	0	0	0	0	0	38	34	55	41	134	123	k__Bacteria;p__Proteobacteria;c__Alphaproteobacteria;o__Rhodospirillales;f__Rhodospirillaceae;g__Dongia
OTU_466	0	0	0	0	0	0	0	0	0	0	0	0	0	0	0	0	5	424	0	1	0	0	0	0	0	0	0	0	0	0	0	0	0	0	0	1	k__Bacteria;p__Firmicutes;c__Clostridia;o__Clostridiales;f__Ruminococcaceae
OTU_790	0	0	0	0	0	0	0	0	0	0	0	0	33	41	31	0	34	0	0	0	0	0	0	0	81	26	54	61	35	35	0	0	0	0	0	0	k__Bacteria;p__Bacteroidetes;c__Flavobacteriia;o__Flavobacteriales;f__Flavobacteriaceae;g__NS3a_marine_group;s__Flavobacteria_bacterium_Yb008
OTU_490	0	0	0	0	0	0	0	0	0	0	0	0	0	0	0	0	0	0	0	0	0	0	0	0	0	0	0	0	0	0	73	0	18	13	223	98	k__Bacteria;p__Bacteroidetes;c__Sphingobacteriia;o__Sphingobacteriales;f__Chitinophagaceae;g__Terrimonas
OTU_828	0	0	0	0	0	0	1	1	2	0	111	173	1	15	0	96	0	0	0	0	0	0	0	1	0	0	0	0	1	20	0	0	1	0	0	0	k__Bacteria;p__Bacteroidetes;c__Flavobacteriia;o__Flavobacteriales;f__Flavobacteriaceae;g__Chryseobacterium
OTU_463	0	0	0	0	0	0	0	0	0	0	0	0	0	0	0	0	0	0	25	26	1	67	93	141	0	0	0	0	0	0	0	35	30	1	0	3	k__Bacteria;p__Proteobacteria;c__Alphaproteobacteria;o__Rhodospirillales;f__Rhodospirillaceae;g__Skermanella
OTU_520	0	0	0	0	0	0	0	0	0	0	0	0	0	0	0	0	0	0	0	0	0	0	0	0	0	0	0	0	0	0	220	0	71	90	0	39	k__Bacteria;p__Firmicutes;c__Clostridia;o__Clostridiales;f__Clostridiales_vadinBB60_group
OTU_531	0	0	0	0	0	0	0	0	0	0	0	0	12	0	0	0	0	0	32	8	64	4	6	0	0	0	0	0	0	0	15	73	73	41	43	49	k__Bacteria;p__Spirochaetae;c__Spirochaetes;o__Spirochaetales;f__Spirochaetaceae;g__Spirochaeta_2;s__Spirochaeta_sp._MWH-HuW8
OTU_1140	0	0	0	0	0	0	0	0	0	0	0	0	0	0	0	0	0	0	0	0	0	0	0	0	0	0	0	0	0	0	79	34	23	53	126	104	k__Bacteria;p__Proteobacteria;c__Gammaproteobacteria;o__Xanthomonadales;f__Xanthomonadales_Incertae_Sedis;g__Acidibacter
OTU_598	2	0	0	1	3	0	0	0	0	0	0	0	121	139	16	1	8	10	2	0	0	2	0	0	2	1	0	1	1	2	50	17	9	6	9	13	k__Bacteria;p__Firmicutes;c__Clostridia;o__Clostridiales;f__Lachnospiraceae;g__Blautia
OTU_756	0	0	0	0	0	0	29	30	27	22	43	53	0	0	0	0	0	0	16	31	13	46	36	33	0	0	0	0	0	0	6	10	3	5	9	3	k__Bacteria;p__Acidobacteria;c__Acidobacteria;o__Subgroup_3;f__Unknown_Family;g__Bryobacter
OTU_525	0	0	0	0	1	0	2	0	5	4	7	7	0	0	0	0	0	0	23	50	69	53	79	63	0	0	0	0	0	0	11	6	7	5	3	16	k__Bacteria;p__Proteobacteria;c__Alphaproteobacteria;o__Rhizobiales;f__Hyphomicrobiaceae;g__Blastochloris
OTU_487	0	0	0	357	2	0	0	0	0	0	0	0	36	0	0	0	1	0	0	0	0	0	0	0	1	0	0	0	0	0	3	0	1	1	6	1	k__Bacteria;p__Firmicutes;c__Bacilli;o__Lactobacillales;f__Lactobacillaceae;g__Lactobacillus;s__Lactobacillus_salivarius
OTU_697	0	0	0	0	0	0	0	0	0	0	3	0	0	0	0	0	0	0	48	27	20	25	9	148	0	0	0	0	0	0	17	4	1	16	69	20	k__Bacteria;p__Proteobacteria;c__Deltaproteobacteria;o__Myxococcales;f__Polyangiaceae;g__Byssovorax
OTU_591	0	0	0	0	2	1	0	0	0	0	0	6	100	183	0	89	6	1	3	0	0	2	4	3	0	1	4	0	0	0	1	0	0	0	0	0	k__Bacteria;p__Bacteroidetes;c__Bacteroidia;o__Bacteroidales;f__Rikenellaceae;g__Alistipes
OTU_519	0	0	0	0	0	0	0	0	41	0	0	1	0	0	0	0	0	0	0	0	0	0	0	0	0	0	0	0	0	0	144	45	7	54	77	36	k__Bacteria;p__Proteobacteria;c__Gammaproteobacteria;o__Xanthomonadales;f__Xanthomonadaceae;g__Thermomonas;s__Thermomonas_sp._ROi27
OTU_634	0	0	0	0	0	0	0	0	0	0	0	0	0	0	0	0	0	0	0	0	0	0	0	0	0	0	0	0	0	0	309	0	18	56	22	0	k__Bacteria;p__Firmicutes;c__Clostridia;o__Clostridiales;f__Ruminococcaceae;g__Candidatus_Soleaferrea
OTU_534	0	0	0	0	0	1	0	42	8	237	21	21	0	0	0	0	0	0	0	1	12	4	19	8	0	0	0	0	0	0	0	3	6	4	16	1	k__Bacteria;p__TM6
OTU_553	2	6	2	0	0	0	0	30	0	0	0	0	0	0	0	0	6	0	1	0	0	0	0	0	0	0	357	0	0	0	0	0	0	0	0	0	k__Bacteria;p__Firmicutes;c__Clostridia;o__Clostridiales;f__Ruminococcaceae;g__Ruminiclostridium_5
OTU_647	0	0	0	0	0	0	0	0	0	0	0	0	258	0	0	2	1	130	1	2	2	5	0	1	0	0	0	0	0	1	0	0	0	0	0	0	k__Bacteria;p__Firmicutes;c__Clostridia;o__Clostridiales;f__Lachnospiraceae
OTU_650	0	0	0	0	0	0	0	0	0	0	0	0	117	10	272	0	0	0	0	0	0	4	0	0	0	0	0	0	0	0	0	0	0	0	0	0	k__Bacteria;p__Firmicutes;c__Clostridia;o__Clostridiales;f__Clostridiales_vadinBB60_group
OTU_474	0	0	0	0	0	0	27	0	0	1	10	0	0	0	0	0	0	0	78	89	47	70	55	19	0	0	0	0	0	1	0	0	4	1	0	0	k__Bacteria;p__Proteobacteria;c__Betaproteobacteria;o__Burkholderiales;f__Burkholderiaceae;g__Burkholderia
OTU_757	0	0	0	0	1	0	0	27	0	0	1	369	0	0	0	0	0	0	0	0	0	0	0	0	0	0	0	0	0	0	0	0	0	0	0	0	k__Bacteria;p__Proteobacteria;c__Alphaproteobacteria;o__Rickettsiales;f__Anaplasmataceae;g__Wolbachia
OTU_470	0	0	0	0	0	0	0	0	0	0	0	0	311	1	56	8	0	1	5	3	1	2	4	5	0	0	0	0	0	0	0	0	0	0	0	0	k__Bacteria;p__Bacteroidetes;c__Bacteroidia;o__Bacteroidales;f__Rikenellaceae;g__Rikenella
OTU_471	0	396	1	0	0	0	0	0	0	0	0	0	0	0	0	0	0	0	0	0	0	0	0	0	0	0	0	0	0	0	0	0	0	0	0	0	k__Bacteria;p__Bacteroidetes;c__Cytophagia;o__Cytophagales;f__Cytophagaceae;g__Fibrisoma
OTU_783	5	0	0	0	0	0	20	6	20	6	12	15	0	0	0	1	9	0	8	2	41	13	1	2	0	0	0	0	0	0	28	30	11	25	109	33	k__Bacteria;p__Firmicutes;c__Bacilli;o__Bacillales;f__Bacillaceae;g__Ureibacillus;s__Bacillus_sp._TP-84
OTU_448	395	0	0	0	0	0	0	0	0	0	0	0	0	0	0	0	0	0	0	0	0	0	0	0	0	0	0	0	0	0	0	0	0	0	0	0	k__Bacteria;p__Firmicutes;c__Clostridia;o__Clostridiales;f__Ruminococcaceae;g__Ruminiclostridium_5
OTU_498	0	0	0	0	0	0	0	0	0	0	0	0	4	4	365	1	1	0	0	2	0	0	2	4	5	3	4	0	0	0	0	0	0	0	0	0	k__Bacteria;p__Spirochaetae;c__Spirochaetes;o__Spirochaetales;f__Spirochaetaceae;g__Treponema_2
OTU_604	0	0	0	0	0	0	0	0	0	0	0	0	0	1	180	0	0	0	0	0	0	0	0	0	0	0	8	104	0	19	11	0	2	6	57	7	k__Bacteria;p__Proteobacteria;c__Alphaproteobacteria;o__Caulobacterales;f__Caulobacteraceae;g__Asticcacaulis
OTU_637	0	0	0	0	0	0	0	0	0	0	0	0	3	222	3	4	147	1	1	1	2	0	3	2	2	0	1	0	2	1	0	0	0	0	0	0	k__Bacteria;p__Firmicutes;c__Clostridia;o__Clostridiales;f__Ruminococcaceae
OTU_583	0	0	0	0	0	0	10	3	13	9	26	34	0	0	0	1	0	0	46	49	66	25	46	46	0	0	0	0	0	0	1	7	6	1	3	2	k__Bacteria;p__Actinobacteria;c__Actinobacteria;o__Frankiales;f__Acidothermaceae;g__Acidothermus
OTU_678	0	0	0	0	0	0	0	0	0	0	0	0	7	6	11	1	89	2	8	0	0	4	3	2	7	1	234	3	7	2	0	1	0	1	2	2	k__Bacteria;p__Firmicutes;c__Clostridia;o__Clostridiales;f__Lachnospiraceae;g__Lachnospiraceae_NK4A136_group
OTU_748	1	0	0	0	0	0	0	0	0	0	0	0	1	0	136	151	0	0	1	0	2	1	3	1	5	0	10	4	1	1	38	1	10	3	11	11	k__Bacteria;p__Fusobacteria;c__Fusobacteriia;o__Fusobacteriales;f__Fusobacteriaceae;g__Fusobacterium
OTU_1169	0	0	0	0	0	0	1	2	0	0	2	0	0	7	0	1	0	0	0	2	2	4	1	1	0	0	0	0	0	0	42	8	15	50	183	69	k__Bacteria;p__Proteobacteria;c__Alphaproteobacteria;o__Rhizobiales;f__Xanthobacteraceae;g__Variibacter
OTU_659	0	0	1	0	0	0	0	0	0	0	0	0	73	45	0	106	2	3	1	1	1	1	1	1	1	2	1	0	1	0	31	30	14	13	34	27	k__Bacteria;p__Firmicutes;c__Clostridia;o__Clostridiales;f__Lachnospiraceae;g__Roseburia
OTU_522	0	0	1	11	1	0	0	0	8	1	4	0	0	1	0	0	0	0	0	0	0	0	0	0	0	358	0	0	0	1	0	0	0	0	0	0	k__Bacteria;p__Bacteroidetes;c__Sphingobacteriia;o__Sphingobacteriales;f__Chitinophagaceae;g__Sediminibacterium
OTU_611	0	0	0	0	0	0	0	1	1	0	0	0	0	0	0	0	0	0	0	0	1	0	0	2	0	0	0	0	0	0	28	18	17	53	186	79	k__Bacteria;p__Proteobacteria;c__Alphaproteobacteria;o__Rhizobiales;f__Methylobacteriaceae
OTU_844	0	0	0	0	0	0	0	0	0	0	0	0	0	0	0	0	0	0	0	0	6	0	0	0	0	0	0	0	0	0	130	56	94	54	24	21	k__Bacteria;p__Firmicutes;c__Clostridia;o__Clostridiales;f__Christensenellaceae
OTU_518	3	0	1	240	0	98	0	0	0	0	0	0	2	15	4	0	1	0	0	0	0	1	0	0	0	0	0	0	1	3	8	1	0	5	0	1	k__Bacteria;p__Actinobacteria;c__Actinobacteria;o__Bifidobacteriales;f__Bifidobacteriaceae;g__Bifidobacterium;s__Bifidobacterium_saeculare
OTU_694	0	0	0	0	0	0	0	0	0	0	0	1	0	0	0	0	0	0	10	3	5	107	163	31	0	0	0	0	0	0	0	1	0	1	56	6	k__Bacteria;p__Proteobacteria;c__Gammaproteobacteria;o__Xanthomonadales;f__Nevskiaceae;g__Alkanibacter
OTU_504	0	0	0	0	0	0	0	0	0	0	0	0	0	0	0	0	0	0	0	0	0	0	0	0	0	0	0	0	0	0	10	12	196	35	54	76	k__Bacteria;p__Proteobacteria;c__Alphaproteobacteria;o__Rhodospirillales;f__Rhodospirillaceae;g__Magnetospirillum;s__Magnetospirillum_sp._SP-1
OTU_718	0	0	0	0	0	0	0	0	0	0	0	0	81	132	2	17	93	32	2	0	2	4	4	4	3	2	1	0	2	1	0	0	0	0	0	0	k__Bacteria;p__Bacteroidetes;c__Bacteroidia;o__Bacteroidales;f__Rikenellaceae;g__Alistipes
OTU_494	0	0	0	0	0	0	0	0	0	0	0	0	0	0	0	1	4	0	110	67	18	41	52	45	0	0	0	0	0	0	20	0	0	2	18	3	k__Bacteria;p__Proteobacteria;c__Gammaproteobacteria;o__Legionellales;f__Coxiellaceae;g__Aquicella
OTU_687	0	0	0	0	0	0	0	0	0	0	0	0	0	0	0	0	0	0	1	2	0	0	0	0	0	0	0	0	0	0	216	0	2	24	129	6	k__Bacteria;p__Proteobacteria;c__Deltaproteobacteria;o__Desulfuromonadales;f__Geobacteraceae;g__Geobacter
OTU_1200	0	0	0	0	0	0	2	1	0	1	1	0	0	0	0	3	0	0	8	2	118	15	21	6	0	0	0	0	0	0	46	20	14	23	56	42	k__Bacteria;p__Acidobacteria;c__Acidobacteria;o__Acidobacteriales;f__Acidobacteriaceae_[Subgroup_1];g__Telmatobacter
OTU_509	0	0	0	0	1	0	0	0	0	0	0	0	94	22	91	144	2	5	0	2	1	1	0	4	0	0	0	0	0	0	0	0	4	2	2	0	k__Bacteria;p__Firmicutes;c__Erysipelotrichia;o__Erysipelotrichales;f__Erysipelotrichaceae;g__Erysipelatoclostridium
OTU_571	0	0	0	0	0	0	109	43	16	26	39	96	0	0	0	0	0	0	0	8	6	2	0	14	0	0	0	0	0	0	4	0	0	1	8	3	k__Bacteria;p__Proteobacteria;c__Deltaproteobacteria;o__Bdellovibrionales;f__Bdellovibrionaceae;g__Bdellovibrio
OTU_537	0	0	0	0	0	0	0	0	0	0	0	0	341	6	12	0	3	3	8	0	0	0	0	0	0	0	0	0	1	0	0	0	0	0	0	0	k__Bacteria;p__Bacteroidetes;c__Bacteroidia;o__Bacteroidales;f__Porphyromonadaceae;g__Parabacteroides
OTU_547	0	0	0	0	0	0	182	11	11	16	58	92	0	0	0	0	0	0	0	2	0	0	0	0	0	0	0	0	0	0	0	0	0	0	0	0	k__Bacteria;p__Actinobacteria;c__Actinobacteria;o__Propionibacteriales;f__Nocardioidaceae;g__Nocardioides;s__Nocardioides_sp._KIS31-44
OTU_620	0	0	0	0	0	0	0	0	0	0	0	0	210	8	14	2	7	105	2	0	0	0	0	7	0	0	0	0	0	1	0	0	3	6	4	3	k__Bacteria;p__Bacteroidetes;c__Bacteroidia;o__Bacteroidales;f__Bacteroidales_S24-7_group
OTU_894	0	0	0	0	0	0	11	13	37	17	5	5	0	0	0	0	0	0	10	12	19	0	10	9	0	0	0	0	0	0	35	39	28	86	23	12	k__Bacteria;p__Actinobacteria;c__Actinobacteria;o__Frankiales;f__Nakamurellaceae;g__Nakamurella
OTU_735	0	0	0	0	0	0	0	0	0	80	0	138	5	13	14	10	53	2	3	2	4	5	5	8	3	3	3	8	7	3	0	0	0	0	0	0	k__Bacteria;p__Bacteroidetes;c__Bacteroidia;o__Bacteroidales;f__Bacteroidales_S24-7_group
OTU_729	0	0	0	0	0	0	0	0	0	1	0	0	0	0	0	0	0	0	0	0	0	0	0	0	0	0	0	0	0	0	107	57	26	40	89	46	k__Bacteria;p__Proteobacteria;c__Gammaproteobacteria;o__Pseudomonadales;f__Moraxellaceae;g__Acinetobacter;s__Acinetobacter_baumannii
OTU_772	0	0	0	0	0	0	0	3	0	0	0	0	12	49	1	1	166	120	1	0	0	3	4	4	1	0	0	1	0	0	0	0	0	0	0	0	k__Bacteria;p__Firmicutes;c__Clostridia;o__Clostridiales;f__Lachnospiraceae
OTU_495	0	0	0	0	0	0	0	0	0	0	0	0	0	0	0	2	0	0	38	99	15	52	25	132	0	0	0	0	0	0	0	0	0	0	0	1	k__Bacteria;p__Proteobacteria;c__Alphaproteobacteria;o__Rickettsiales;f__SM2D12
OTU_860	0	0	0	0	0	0	0	1	0	0	1	2	69	24	6	48	171	1	11	2	4	5	4	0	0	0	1	1	1	1	0	6	1	0	0	0	k__Bacteria;p__Firmicutes;c__Clostridia;o__Clostridiales;f__Lachnospiraceae;g__Lachnospiraceae_NK4A136_group
OTU_814	0	0	0	0	0	0	3	2	6	0	14	0	0	0	0	0	0	0	42	34	37	57	91	43	0	0	0	0	0	0	1	8	7	9	0	5	k__Bacteria;p__Actinobacteria;c__Acidimicrobiia;o__Acidimicrobiales
OTU_645	0	1	0	0	1	1	2	1	1	0	2	37	7	0	0	0	1	0	11	12	139	42	51	23	0	0	0	0	0	0	0	14	11	0	0	0	k__Bacteria;p__Actinobacteria;c__Acidimicrobiia;o__Acidimicrobiales
OTU_523	0	0	0	0	0	0	0	0	0	0	0	0	0	0	0	0	0	0	4	0	19	2	2	16	0	0	0	0	0	0	69	5	85	8	39	105	k__Bacteria;p__Acidobacteria;c__Acidobacteria;o__Subgroup_3;f__Unknown_Family;g__Candidatus_Solibacter
OTU_725	1	0	1	1	0	0	0	0	0	0	1	0	331	2	7	0	2	0	0	0	0	0	0	0	0	0	0	0	0	0	6	0	0	0	2	0	k__Bacteria;p__Firmicutes;c__Clostridia;o__Clostridiales;f__Lachnospiraceae;g__Lachnospiraceae_UCG-008
OTU_784	0	0	8	0	0	0	37	60	19	23	29	24	0	0	0	0	0	0	23	19	1	5	1	20	0	0	0	0	0	0	0	28	4	28	0	25	k__Bacteria;p__Actinobacteria;c__Actinobacteria;o__Propionibacteriales;f__Nocardioidaceae;g__Nocardioides
OTU_1283	0	0	0	0	0	0	0	0	0	0	0	0	161	21	82	26	33	12	8	2	0	0	2	3	0	0	0	1	0	2	0	0	0	0	0	0	k__Bacteria;p__Firmicutes;c__Clostridia;o__Clostridiales;f__Ruminococcaceae;g__Ruminococcaceae_UCG-014
OTU_711	0	0	0	0	0	0	0	0	0	0	0	0	0	0	0	0	0	0	0	0	0	0	0	0	0	0	0	0	0	0	48	17	3	29	232	24	k__Bacteria;p__Chlorobi;c__Ignavibacteria;o__Ignavibacteriales;f__BSV26;g__denitrifying_bacterium_enrichment_culture_clone_NOA_1_F10
OTU_473	0	350	0	0	0	0	0	0	0	0	0	0	0	0	0	0	0	0	0	0	0	0	0	0	0	0	0	0	0	0	0	0	0	0	0	0	k__Bacteria;p__Bacteroidetes;c__Sphingobacteriia;o__Sphingobacteriales;f__Chitinophagaceae;g__Terrimonas
OTU_722	0	0	0	0	0	0	0	0	0	0	0	0	0	0	0	0	0	0	0	1	1	5	0	0	0	0	0	0	0	0	57	57	23	35	116	55	k__Bacteria;p__Acidobacteria;c__Acidobacteria;o__Subgroup_13
OTU_700	0	1	0	0	0	0	1	1	1	0	1	1	49	0	0	0	0	0	40	25	46	41	53	26	0	0	0	0	0	0	32	17	1	4	4	4	k__Bacteria;p__Proteobacteria;c__Gammaproteobacteria;o__Xanthomonadales;f__Xanthomonadales_Incertae_Sedis;g__Acidibacter
OTU_510	0	0	0	0	0	0	14	1	28	5	96	24	0	0	0	0	0	0	10	78	13	15	15	40	1	0	0	0	0	0	4	0	0	0	0	1	k__Bacteria;p__Actinobacteria;c__Actinobacteria;o__Frankiales;f__Acidothermaceae;g__Acidothermus
OTU_554	0	0	0	0	0	0	3	0	1	0	1	0	0	0	0	0	0	0	78	94	50	22	18	24	0	0	0	0	0	0	5	13	9	20	5	1	k__Bacteria;p__Proteobacteria;c__Alphaproteobacteria;o__Rhodospirillales;f__Rhodospirillaceae;g__Elstera
OTU_912	0	0	0	0	0	0	0	0	0	0	0	0	0	0	0	0	0	0	0	0	0	0	0	0	0	0	0	0	0	0	133	5	1	2	64	135	k__Bacteria;p__Proteobacteria;c__Deltaproteobacteria;o__Myxococcales;f__Cystobacteraceae;g__Anaeromyxobacter
OTU_661	0	0	0	0	0	0	5	0	2	1	2	2	0	1	0	206	104	0	1	0	2	2	1	0	2	1	2	1	0	4	0	0	0	0	0	0	k__Bacteria;p__Firmicutes;c__Clostridia;o__Clostridiales;f__Lachnospiraceae;g__Lachnospiraceae_UCG-001
OTU_1068	0	0	0	0	0	0	58	13	53	25	32	27	0	0	0	1	0	0	23	11	14	14	22	9	0	0	0	0	0	0	23	0	4	2	0	7	k__Bacteria;p__Acidobacteria;c__Acidobacteria;o__Acidobacteriales;f__Acidobacteriaceae_[Subgroup_1];g__Granulicella;s__bacterium_enrichment_culture_clone_auto193_4W
OTU_1094	0	0	0	0	0	0	25	18	38	11	1	0	0	0	0	2	0	0	3	25	40	37	61	24	0	0	0	0	0	0	9	14	11	11	0	8	k__Bacteria;p__Proteobacteria;c__Alphaproteobacteria;o__Rhodospirillales;f__Acetobacteraceae;g__Acidicaldus
OTU_626	0	1	0	0	0	0	2	0	0	0	0	0	267	1	1	0	53	3	0	3	1	0	1	0	1	0	0	0	0	1	0	0	0	1	1	1	k__Bacteria;p__Bacteroidetes;c__Bacteroidia;o__Bacteroidales;f__Bacteroidales_S24-7_group
OTU_491	0	0	0	0	0	0	0	0	0	0	0	0	2	0	0	234	0	96	1	0	0	0	1	0	0	0	0	0	0	0	0	0	0	0	0	0	k__Bacteria;p__Bacteroidetes;c__Bacteroidia;o__Bacteroidales;f__Prevotellaceae;g__Paraprevotella
OTU_496	0	1	0	333	0	0	0	0	0	0	0	0	0	0	0	0	0	0	0	0	0	0	0	0	0	0	0	0	0	0	0	0	0	0	0	0	k__Bacteria;p__Proteobacteria;c__Gammaproteobacteria;o__Oceanospirillales;f__Halomonadaceae;g__Salinicola
OTU_708	5	0	0	0	0	0	0	0	0	0	0	0	51	0	36	152	33	3	8	3	3	1	8	9	0	0	2	0	0	0	1	2	0	2	7	7	k__Bacteria;p__Firmicutes;c__Clostridia;o__Clostridiales;f__Lachnospiraceae
OTU_1028	0	0	0	0	0	0	68	59	25	34	42	68	0	0	0	0	0	0	2	8	2	3	4	16	0	0	0	0	0	0	0	0	0	0	0	0	k__Bacteria;p__Proteobacteria;c__Deltaproteobacteria;o__Oligoflexales
OTU_610	0	0	0	0	0	0	0	0	0	0	0	0	0	0	0	0	0	0	0	4	95	0	0	0	0	0	0	0	0	0	2	207	19	3	0	0	k__Bacteria;p__Firmicutes;c__Clostridia;o__Clostridiales;f__Clostridiaceae_1;g__Caloramator
OTU_716	0	0	0	0	0	0	15	21	35	33	31	1	0	0	0	0	0	0	18	26	19	22	37	26	0	0	0	0	0	0	3	11	6	1	17	8	k__Bacteria;p__Actinobacteria;c__Actinobacteria;o__Corynebacteriales;f__Mycobacteriaceae;g__Mycobacterium
OTU_565	0	0	0	0	0	0	0	0	0	0	0	0	0	0	0	0	0	0	47	131	42	45	35	27	0	0	0	0	0	0	0	0	2	0	0	0	k__Bacteria;p__Verrucomicrobia;c__Spartobacteria;o__Chthoniobacterales;f__FukuN18_freshwater_group
OTU_539	0	0	0	0	0	0	0	0	0	0	0	0	0	0	0	0	0	0	0	0	0	0	0	0	0	0	0	0	0	0	0	0	0	328	0	0	k__Bacteria;p__Bacteroidetes;c__Flavobacteriia;o__Flavobacteriales;f__Flavobacteriaceae;g__Chryseobacterium;s__Chryseobacterium_sp._CUVET1217
OTU_822	0	0	0	0	0	0	0	0	0	0	0	1	99	2	1	3	180	2	4	5	2	0	2	4	2	2	12	4	1	1	0	0	0	0	0	0	k__Bacteria;p__Firmicutes;c__Clostridia;o__Clostridiales;f__Ruminococcaceae;g__Ruminococcaceae_UCG-003
OTU_558	0	0	0	0	0	0	0	0	0	0	1	0	0	0	0	0	0	0	0	0	147	6	5	5	0	0	0	0	0	0	7	18	13	56	15	53	k__Bacteria;p__Proteobacteria;c__Betaproteobacteria;o__Methylophilales;f__Methylophilaceae
OTU_564	0	0	0	0	0	0	0	0	0	0	0	0	0	1	0	0	1	0	0	0	0	0	1	1	0	0	0	0	0	0	127	8	122	24	25	14	k__Bacteria;p__Proteobacteria;c__Alphaproteobacteria;o__Rhizobiales;f__Methylocystaceae;g__Pleomorphomonas
OTU_589	0	0	0	1	0	0	0	0	0	0	0	0	261	0	4	5	23	1	4	1	1	0	3	4	0	3	6	2	4	1	0	0	0	0	0	0	k__Bacteria;p__Firmicutes;c__Clostridia;o__Clostridiales;f__Ruminococcaceae;g__Ruminococcus_1
OTU_638	0	0	0	0	0	0	1	3	6	0	2	2	0	0	0	0	0	0	56	33	22	60	31	56	0	0	0	0	0	0	8	12	17	10	1	4	k__Bacteria;p__Proteobacteria;c__Alphaproteobacteria;o__Rhodospirillales;f__Rhodospirillaceae
OTU_837	0	0	0	2	0	0	0	0	0	0	0	0	0	0	0	1	308	0	0	0	0	1	0	0	0	0	0	0	0	1	5	0	0	0	2	0	k__Bacteria;p__Firmicutes;c__Clostridia;o__Clostridiales;f__Lachnospiraceae;g__Blautia
OTU_550	0	0	0	0	0	0	0	0	0	0	0	0	244	1	20	0	6	45	0	0	2	0	0	0	0	0	0	0	1	0	0	0	0	0	0	0	k__Bacteria;p__Bacteroidetes;c__Bacteroidia;o__Bacteroidales;f__Prevotellaceae;g__Prevotellaceae_UCG-001
OTU_632	115	2	0	159	0	37	0	0	0	0	0	0	0	0	0	0	0	2	1	0	0	0	0	0	0	0	0	0	0	0	0	1	0	0	2	0	k__Bacteria;p__Firmicutes;c__Clostridia;o__Clostridiales;f__Lachnospiraceae
OTU_646	0	0	0	0	0	0	0	0	0	0	0	0	231	8	4	30	22	0	9	0	1	1	1	5	2	0	0	3	2	0	0	0	0	0	0	0	k__Bacteria;p__Firmicutes;c__Clostridia;o__Clostridiales;f__Ruminococcaceae;g__Ruminococcaceae_UCG-014
OTU_536	0	0	0	0	0	0	0	0	0	0	0	0	0	0	0	0	0	0	46	76	5	23	26	92	0	0	0	0	0	0	19	12	3	1	5	10	k__Bacteria;p__Gemmatimonadetes;c__Gemmatimonadetes;o__Gemmatimonadales;f__Gemmatimonadaceae
OTU_586	0	0	0	0	0	0	0	0	0	0	0	0	0	0	0	0	0	0	0	0	0	0	0	0	0	0	0	0	0	0	0	0	248	45	5	19	k__Bacteria;p__Proteobacteria;c__Betaproteobacteria;o__Nitrosomonadales;f__Gallionellaceae;g__Sideroxydans;s__Sideroxydans_paludicola
OTU_544	291	0	0	0	0	1	0	1	0	1	1	0	0	0	0	0	0	0	0	0	1	0	0	0	0	0	1	0	0	0	0	0	3	1	7	8	k__Bacteria;p__Actinobacteria;c__Actinobacteria;o__Micromonosporales;f__Micromonosporaceae
OTU_596	0	0	0	0	0	0	0	0	0	0	0	0	0	0	32	0	0	0	0	0	0	0	0	0	0	0	0	59	221	0	0	0	0	0	0	0	k__Bacteria;p__Proteobacteria;c__Gammaproteobacteria;o__Pseudomonadales;f__Moraxellaceae;g__Acinetobacter;s__Acinetobacter_ursingii_ANC_3649
OTU_640	0	0	0	2	0	0	0	0	0	0	0	0	2	3	0	285	7	1	3	0	1	4	2	0	0	1	0	0	1	0	0	0	0	0	0	0	k__Bacteria;p__Firmicutes;c__Clostridia;o__Clostridiales;f__Ruminococcaceae;g__Ruminococcaceae_UCG-014
OTU_842	0	0	0	0	0	0	0	1	0	0	0	0	3	0	87	10	167	4	2	4	1	1	2	2	1	0	2	0	1	5	4	6	1	0	2	6	k__Bacteria;p__Firmicutes;c__Clostridia;o__Clostridiales;f__Lachnospiraceae
OTU_1114	0	177	0	0	0	0	14	2	9	0	18	0	0	0	0	0	0	0	1	2	0	0	0	0	0	0	0	0	0	0	19	5	8	12	22	21	k__Bacteria;p__Proteobacteria;c__Alphaproteobacteria;o__Sphingomonadales;f__Sphingomonadaceae;g__Sphingomonas;s__Sphingomonas_sp._M60-VN10-2W
OTU_765	0	0	0	0	0	0	4	5	36	18	34	5	0	0	0	0	0	0	2	3	4	11	1	4	0	164	0	0	0	0	0	10	4	3	0	1	k__Bacteria;p__Firmicutes;c__Clostridia;o__Thermoanaerobacterales;f__Family_III;g__Thermoanaerobacterium;s__Thermoanaerobacterium_thermosaccharolyticum
OTU_928	0	0	0	0	0	1	138	0	22	0	44	12	1	0	0	0	2	4	2	0	1	2	2	1	0	2	3	2	1	1	7	0	1	52	1	5	k__Bacteria;p__Proteobacteria;c__Gammaproteobacteria;o__Xanthomonadales;f__Xanthomonadaceae;g__Stenotrophomonas
OTU_627	0	0	0	0	0	0	0	0	0	0	0	0	34	251	19	0	0	0	0	0	0	0	0	0	0	0	0	0	0	0	0	0	0	1	0	0	k__Bacteria;p__Firmicutes;c__Erysipelotrichia;o__Erysipelotrichales;f__Erysipelotrichaceae
OTU_701	0	0	0	0	0	0	0	0	0	0	0	0	0	0	0	0	0	0	0	0	16	0	0	0	0	0	0	0	0	0	22	79	91	61	14	22	k__Bacteria;p__Proteobacteria;c__Betaproteobacteria;o__Methylophilales;f__Methylophilaceae
OTU_595	0	0	0	0	0	0	0	1	0	0	0	0	131	1	122	2	20	1	0	3	1	2	0	6	2	1	2	4	1	2	1	0	0	0	1	0	k__Bacteria;p__Firmicutes;c__Clostridia;o__Clostridiales;f__Lachnospiraceae;g__Tyzzerella
OTU_902	0	0	0	0	0	0	0	0	0	0	0	0	0	0	1	0	0	0	1	0	0	0	0	0	0	0	0	0	0	0	33	118	12	19	83	37	k__Bacteria;p__Proteobacteria;c__Alphaproteobacteria;o__Rhodospirillales;f__Rhodospirillaceae;g__Dongia
OTU_607	0	0	0	0	0	0	0	0	0	0	0	0	0	0	0	1	0	0	125	135	4	11	20	5	0	0	0	0	0	0	0	0	0	0	2	0	k__Bacteria;p__Proteobacteria;c__Alphaproteobacteria;o__Rickettsiales;f__SM2D12
OTU_617	0	1	1	0	1	2	0	0	0	0	0	0	1	248	0	0	0	0	0	0	0	0	0	0	0	0	0	0	0	0	10	9	7	7	8	7	k__Bacteria;p__Actinobacteria;c__Actinobacteria;o__Bifidobacteriales;f__Bifidobacteriaceae;g__Bifidobacterium;s__Bifidobacterium_adolescentis_DSM_20087
OTU_567	0	0	0	0	0	0	0	0	0	0	0	0	0	0	0	0	0	0	0	0	0	0	0	0	0	0	0	0	0	0	53	0	7	0	239	0	k__Bacteria;p__Acidobacteria;c__Acidobacteria;o__Subgroup_3;f__Unknown_Family;g__Bryobacter
OTU_871	0	1	0	0	0	0	0	0	0	0	0	0	0	2	0	0	293	0	0	0	0	1	0	0	0	0	0	1	0	1	0	0	0	0	0	0	k__Bacteria;p__Bacteroidetes;c__Bacteroidia;o__Bacteroidales;f__Bacteroidales_S24-7_group
OTU_584	0	0	0	0	0	0	0	0	0	0	0	0	0	0	0	296	0	0	0	0	0	0	0	0	0	0	0	0	0	0	0	0	0	0	0	2	k__Bacteria;p__Firmicutes;c__Bacilli;o__Bacillales;f__Bacillaceae;g__Anaerobacillus
OTU_682	0	0	0	1	0	0	0	1	0	0	0	0	9	3	16	169	25	3	3	0	40	5	5	5	0	6	4	0	0	3	0	0	0	0	0	0	k__Bacteria;p__Firmicutes;c__Clostridia;o__Clostridiales;f__Ruminococcaceae;g__Ruminococcaceae_UCG-014
OTU_710	0	0	0	0	0	0	1	0	0	2	0	0	0	0	0	0	0	0	47	22	18	43	60	49	0	0	0	0	0	0	9	9	7	16	4	10	k__Bacteria;p__Proteobacteria;c__Alphaproteobacteria;o__Caulobacterales;f__Caulobacteraceae
OTU_608	0	0	0	0	0	0	0	0	0	0	0	0	0	0	0	0	0	0	0	0	0	0	0	0	0	0	0	0	0	0	36	15	24	27	126	67	k__Bacteria;p__Acidobacteria;c__Acidobacteria;o__Subgroup_3;f__SJA-149
OTU_958	0	0	0	0	0	0	0	0	0	0	0	0	0	0	0	0	0	0	5	18	9	9	12	17	0	0	0	0	0	0	35	13	19	47	75	34	k__Bacteria;p__Proteobacteria;c__Alphaproteobacteria;o__Rhizobiales;f__Rhizobiales_Incertae_Sedis;g__Bauldia
OTU_683	0	0	0	0	0	0	0	0	0	0	0	0	0	0	0	0	0	0	0	0	0	0	0	0	0	0	0	0	0	0	153	4	0	2	126	6	k__Bacteria;p__Chlorobi;c__Ignavibacteria;o__Ignavibacteriales;f__BSV40
OTU_751	0	0	0	0	0	0	0	0	0	0	1	0	0	0	0	0	0	0	0	1	9	0	0	0	0	0	0	0	0	0	40	52	18	64	56	50	k__Bacteria;p__Proteobacteria;c__Alphaproteobacteria;o__Rhodospirillales;f__Rhodospirillaceae;g__Ferrovibrio;s__Ferrovibrio_sp._LM-6
OTU_1078	0	0	0	0	0	0	0	0	0	0	0	0	0	0	0	0	0	0	0	0	0	0	0	0	0	0	0	0	0	0	46	12	135	81	1	15	k__Bacteria;p__Firmicutes;c__Clostridia;o__Clostridiales;f__Ruminococcaceae;g__Ruminiclostridium_1
OTU_677	0	0	0	0	0	0	0	0	0	0	0	0	0	0	0	0	0	0	0	0	0	0	0	0	0	0	0	0	0	0	137	11	7	127	5	3	k__Bacteria;p__Proteobacteria;c__Betaproteobacteria;o__Rhodocyclales;f__Rhodocyclaceae;g__Azoarcus
OTU_834	0	0	0	0	0	0	0	1	0	0	0	0	0	0	0	0	0	0	0	0	0	0	0	0	0	0	0	0	0	0	44	18	4	35	119	69	k__Bacteria;p__Bacteroidetes;c__Sphingobacteriia;o__Sphingobacteriales;f__Chitinophagaceae
OTU_657	1	0	0	3	0	0	0	0	0	0	0	0	1	282	1	0	0	0	0	0	0	0	0	0	0	0	0	0	0	0	0	0	0	0	0	0	k__Bacteria;p__Firmicutes;c__Bacilli;o__Lactobacillales;f__Lactobacillaceae;g__Lactobacillus
OTU_688	0	0	0	0	0	0	0	0	0	0	0	0	0	0	0	0	0	0	0	0	0	0	0	0	0	0	1	0	0	0	14	1	3	0	195	74	k__Bacteria;p__Actinobacteria;c__Coriobacteriia;o__Coriobacteriales;f__Coriobacteriaceae
OTU_941	0	0	0	0	0	0	0	0	0	0	0	49	0	0	1	97	2	0	0	0	0	0	0	0	0	0	1	0	0	0	46	24	9	23	21	14	k__Bacteria;p__Firmicutes;c__Bacilli;o__Lactobacillales;f__Streptococcaceae;g__Streptococcus;s__Streptococcus_sp._2011_Oral_MS_H4
OTU_559	0	0	0	1	0	0	14	30	20	18	35	2	0	0	0	0	0	0	24	18	21	26	29	16	0	0	0	0	0	0	8	6	7	7	0	4	k__Bacteria;p__Acidobacteria;c__Acidobacteria;o__Acidobacteriales;f__Acidobacteriaceae_[Subgroup_1];g__Granulicella
OTU_655	0	0	0	0	0	0	0	0	0	0	0	0	146	0	82	52	1	0	0	0	0	4	0	0	0	0	0	0	0	0	0	0	0	0	0	0	k__Bacteria;p__Firmicutes;c__Clostridia;o__Clostridiales;f__Clostridiales_vadinBB60_group
OTU_780	0	0	0	0	0	0	13	1	3	0	7	0	0	0	0	1	0	0	47	21	19	3	3	26	0	0	0	0	0	0	20	8	19	21	51	22	k__Bacteria;p__Proteobacteria;c__Alphaproteobacteria;o__Rhodospirillales;f__Rhodospirillaceae;g__Inquilinus
OTU_635	0	0	0	0	0	0	0	0	0	0	0	0	0	0	0	0	0	0	30	36	20	34	34	63	0	0	0	0	0	0	6	21	20	9	4	7	k__Bacteria;p__Verrucomicrobia;c__OPB35_soil_group
OTU_1110	0	0	0	0	0	0	0	2	0	0	0	5	20	82	0	9	135	3	2	2	2	2	4	7	0	0	1	0	1	0	0	0	3	1	2	0	k__Bacteria;p__Firmicutes;c__Clostridia;o__Clostridiales;f__Lachnospiraceae
OTU_720	0	0	0	0	0	0	0	0	0	0	0	0	0	0	0	0	0	0	0	0	0	0	0	0	0	0	0	0	0	0	133	13	49	26	3	59	k__Bacteria;p__Firmicutes;c__Clostridia;o__Clostridiales;f__Christensenellaceae
OTU_695	0	153	0	0	0	0	0	0	6	0	0	0	0	1	0	1	0	0	9	8	1	8	9	8	0	0	0	0	0	0	8	10	8	16	7	29	k__Bacteria;p__Proteobacteria;c__Alphaproteobacteria;o__Sphingomonadales;f__Sphingomonadaceae;g__Sphingomonas
OTU_715	0	0	0	0	0	0	0	0	0	0	0	0	2	193	5	1	43	22	2	0	1	2	1	2	3	2	1	0	0	1	0	0	0	1	0	0	k__Bacteria;p__Firmicutes;c__Clostridia;o__Clostridiales;f__Ruminococcaceae;g__Ruminococcaceae_UCG-014
OTU_863	0	0	0	0	0	0	0	0	0	0	0	0	0	0	0	0	0	0	0	0	0	0	0	0	0	0	0	0	0	0	30	34	36	78	80	24	k__Bacteria;p__Bacteroidetes;c__Sphingobacteriia;o__Sphingobacteriales;f__Chitinophagaceae;g__Taibaiella
OTU_1512	0	0	0	0	0	0	0	0	0	0	0	0	2	203	0	0	0	0	1	1	0	0	1	0	2	0	1	0	0	2	6	10	3	5	32	12	k__Bacteria;p__Proteobacteria;c__Betaproteobacteria;o__Burkholderiales;f__Burkholderiaceae;g__Cupriavidus;s__Cupriavidus_sp._TSA35b
OTU_1520	0	0	0	0	0	0	0	1	0	0	0	0	66	4	3	5	140	9	9	4	4	3	6	2	6	2	4	2	4	2	0	0	2	0	1	1	k__Bacteria;p__Firmicutes;c__Clostridia;o__Clostridiales;f__Ruminococcaceae
OTU_568	0	0	0	255	0	0	0	1	0	0	0	0	0	0	20	4	0	0	0	0	0	0	0	0	0	0	0	0	0	0	0	0	0	0	0	0	k__Bacteria;p__Firmicutes;c__Erysipelotrichia;o__Erysipelotrichales;f__Erysipelotrichaceae;g__Erysipelatoclostridium
OTU_727	0	0	0	0	0	2	0	0	0	0	0	0	86	11	1	0	7	170	0	0	0	0	1	0	0	0	0	1	0	0	0	0	0	0	0	0	k__Bacteria;p__Firmicutes;c__Clostridia;o__Clostridiales;f__Ruminococcaceae;g__Ruminococcaceae_UCG-014
OTU_752	0	1	0	25	0	0	0	1	0	0	0	0	120	0	40	3	47	3	0	1	0	8	2	8	2	1	0	4	2	3	0	0	0	0	7	0	k__Bacteria;p__Firmicutes;c__Clostridia;o__Clostridiales;f__Ruminococcaceae;g__Ruminococcaceae_UCG-014
OTU_769	0	0	0	0	0	0	18	21	3	44	150	22	0	0	0	0	0	0	0	2	0	13	1	0	0	0	0	0	0	0	0	0	0	0	4	0	k__Bacteria;p__Cyanobacteria;c__ML635J-21
OTU_1256	0	0	0	0	0	0	5	17	7	1	1	0	0	0	0	1	1	0	16	3	7	62	33	54	0	0	0	0	0	0	9	18	14	13	3	12	k__Bacteria;p__Proteobacteria;c__Alphaproteobacteria;o__Rhodospirillales;f__Acetobacteraceae
OTU_957	0	0	0	0	0	0	0	0	0	0	0	0	0	0	0	0	276	0	0	0	0	0	0	0	0	0	0	1	0	0	0	0	0	0	0	0	k__Bacteria;p__Firmicutes;c__Clostridia;o__Clostridiales;f__Lachnospiraceae
OTU_1006	0	0	0	0	0	0	0	0	0	0	0	0	38	2	1	9	186	3	5	4	1	5	5	3	2	0	4	3	3	0	2	0	0	0	0	0	k__Bacteria;p__Firmicutes;c__Clostridia;o__Clostridiales;f__Lachnospiraceae
OTU_686	0	0	0	0	0	0	0	0	0	0	0	0	0	0	0	0	0	0	0	0	0	0	0	0	0	0	0	0	0	0	46	1	2	9	151	65	k__Bacteria;p__Bacteroidetes;c__Sphingobacteriia;o__Sphingobacteriales;f__Chitinophagaceae
OTU_669	1	0	0	272	0	0	0	0	0	0	0	0	0	0	0	0	0	0	0	0	0	0	0	0	0	0	0	0	0	0	0	0	0	0	0	0	k__Bacteria;p__Firmicutes;c__Erysipelotrichia;o__Erysipelotrichales;f__Erysipelotrichaceae;g__Erysipelatoclostridium
OTU_868	0	0	0	0	0	0	0	0	0	0	244	1	0	0	0	0	0	0	0	0	0	0	0	0	0	0	0	0	0	0	7	4	2	2	0	11	k__Bacteria;p__Bacteroidetes;c__Sphingobacteriia;o__Sphingobacteriales;f__Chitinophagaceae;g__Chitinophaga;s__Chitinophaga_terrae_Kim_and_Jung_2007
OTU_1242	0	0	0	0	0	0	0	0	0	0	3	0	0	0	0	0	0	0	1	0	37	0	0	0	0	0	0	0	0	0	64	34	32	46	41	12	k__Bacteria;p__Firmicutes;c__Clostridia;o__Clostridiales;f__Ruminococcaceae;g__Sporobacter
OTU_1467	0	23	0	11	0	0	0	0	0	0	0	0	1	0	0	10	0	1	0	1	0	0	0	0	0	0	42	56	10	0	56	14	6	8	21	10	k__Bacteria;p__Firmicutes;c__Bacilli;o__Bacillales;f__Staphylococcaceae;g__Staphylococcus;s__Staphylococcus_carnosus
OTU_574	0	0	0	0	0	0	0	0	0	0	0	0	0	0	0	0	0	0	0	0	0	0	0	0	0	0	0	0	0	0	24	27	32	68	63	55	k__Bacteria;p__Chlorobi;c__Chlorobia;o__Chlorobiales;f__OPB56
OTU_609	0	0	0	0	0	0	0	0	0	0	0	0	41	0	0	0	0	227	0	0	0	0	0	0	0	0	0	0	0	0	0	0	0	1	0	0	k__Bacteria;p__Firmicutes;c__Clostridia;o__Clostridiales;f__Family_XIII;g__[Eubacterium]_nodatum_group
OTU_664	0	0	0	0	0	0	0	0	0	0	0	0	0	0	0	0	0	0	0	0	0	0	0	0	0	0	0	0	0	0	34	0	7	6	3	219	k__Bacteria;p__Acidobacteria;c__Holophagae;o__Holophagales;f__Holophagaceae
OTU_799	0	0	0	0	0	0	8	17	22	5	70	1	0	0	0	0	0	0	6	5	3	31	28	8	0	0	0	0	0	0	0	10	21	29	0	5	k__Bacteria;p__Bacteroidetes;c__Sphingobacteriia;o__Sphingobacteriales;f__Chitinophagaceae
OTU_538	0	0	0	0	0	0	0	1	0	0	0	0	0	0	1	0	0	0	0	0	0	0	0	0	2	0	261	0	0	0	0	0	0	0	0	0	k__Bacteria;p__Actinobacteria;c__Actinobacteria;o__Micrococcales;f__Micrococcaceae;g__Micrococcus;s__Micrococcus_luteus
OTU_656	0	1	0	0	1	0	0	1	0	0	1	0	0	1	4	0	0	0	0	0	0	0	0	0	0	0	0	0	0	0	73	0	77	50	12	43	k__Bacteria;p__Proteobacteria;c__Alphaproteobacteria;o__Sphingomonadales;f__Sphingomonadaceae;g__Sphingopyxis;s__Sphingopyxis_sp._GIY
OTU_778	0	0	0	0	0	0	0	0	0	0	0	0	26	25	35	0	35	0	0	0	0	0	0	0	18	28	15	18	31	33	0	0	0	0	0	0	k__Bacteria;p__Bacteroidetes;c__Bacteroidia;o__Bacteroidales;f__Prevotellaceae;g__Prevotellaceae_NK3B31_group
OTU_588	0	0	0	0	0	0	0	0	0	0	0	0	11	3	0	249	0	0	0	0	0	0	0	0	0	0	0	0	0	0	0	0	0	0	0	0	k__Bacteria;p__Firmicutes;c__Clostridia;o__Clostridiales;f__Clostridiales_vadinBB60_group
OTU_625	0	0	0	0	0	0	33	6	28	30	33	47	0	0	0	0	0	0	23	14	9	8	16	11	0	0	0	0	0	0	0	3	1	1	0	0	k__Bacteria;p__Proteobacteria;c__Gammaproteobacteria;o__Xanthomonadales
OTU_663	0	0	0	0	0	0	0	0	0	0	0	0	0	0	0	0	0	0	0	0	0	0	0	0	0	0	0	0	0	0	8	4	23	16	10	202	k__Bacteria;p__Cyanobacteria;c__ML635J-21
OTU_1001	0	0	0	0	0	0	0	0	0	0	0	1	0	0	0	0	0	0	0	0	0	0	0	0	0	0	0	0	0	0	19	96	106	12	2	24	k__Bacteria;p__Firmicutes;c__Clostridia;o__Clostridiales;f__Ruminococcaceae;g__Ruminiclostridium_1
OTU_1117	0	0	4	0	0	0	25	5	5	7	2	3	0	0	0	0	0	0	20	17	30	17	41	10	0	0	0	17	0	0	2	8	3	26	6	12	k__Bacteria;p__Actinobacteria;c__Actinobacteria;o__Frankiales;f__Frankiaceae;g__Frankia
OTU_667	0	0	0	0	0	2	0	0	0	114	0	0	119	0	1	1	0	0	0	0	0	0	1	1	0	1	0	0	0	1	2	1	3	3	0	10	k__Bacteria;p__Firmicutes;c__Clostridia;o__Clostridiales;f__Ruminococcaceae;g__Ruminococcaceae_UCG-002
OTU_988	0	0	0	1	0	0	1	22	1	19	2	1	0	0	0	0	0	0	3	7	5	4	17	13	0	0	0	0	0	0	75	22	49	9	7	2	k__Bacteria;p__Proteobacteria;c__Alphaproteobacteria;o__Rhizobiales;f__alphaI_cluster
OTU_1412	0	0	0	0	0	0	0	0	0	0	0	0	0	0	0	0	0	0	0	0	0	0	0	0	0	0	0	0	0	0	135	4	1	3	93	23	k__Bacteria;p__Acidobacteria;c__Acidobacteria;o__Acidobacteriales;f__Acidobacteriaceae_[Subgroup_1]
OTU_636	1	3	0	0	1	1	0	0	0	0	0	0	0	66	106	19	23	4	11	1	2	9	5	5	0	0	0	0	0	1	0	0	0	0	0	1	k__Bacteria;p__Bacteroidetes;c__Bacteroidia;o__Bacteroidales;f__Porphyromonadaceae;g__Odoribacter
OTU_953	1	0	0	0	0	0	36	18	2	23	11	0	0	0	0	0	0	0	43	28	7	41	11	30	0	0	0	0	0	0	0	4	1	1	1	1	k__Bacteria;p__Actinobacteria;c__Acidimicrobiia;o__Acidimicrobiales
OTU_633	0	0	0	0	0	0	0	0	0	0	0	0	0	0	0	0	0	0	0	0	6	0	0	0	0	0	0	0	0	0	127	8	9	16	62	29	k__Bacteria;p__Gemmatimonadetes;c__Gemmatimonadetes;o__Gemmatimonadales;f__Gemmatimonadaceae
OTU_1120	0	0	0	0	1	0	2	5	1	17	28	2	0	0	0	0	0	0	4	6	37	0	3	16	0	0	0	0	0	0	36	3	3	30	52	7	k__Bacteria;p__Actinobacteria;c__Thermoleophilia;o__Solirubrobacterales;f__480-2
OTU_660	0	0	0	0	0	0	0	0	0	0	0	0	0	0	0	1	0	0	0	0	2	0	0	0	0	0	0	0	0	0	84	3	2	80	67	13	k__Bacteria;p__Proteobacteria;c__Alphaproteobacteria;o__Rhizobiales;f__Rhizobiales_Incertae_Sedis;g__Rhizomicrobium
OTU_1087	0	0	0	0	0	0	0	0	0	0	0	0	5	12	1	6	178	0	2	3	1	6	6	2	3	2	0	6	4	2	8	0	2	0	2	0	k__Bacteria;p__Firmicutes;c__Clostridia;o__Clostridiales;f__Lachnospiraceae
OTU_690	0	0	0	0	0	0	14	0	0	0	0	0	0	0	0	0	0	0	12	48	51	39	48	37	0	0	0	0	0	0	0	0	0	1	0	0	k__Bacteria;p__Bacteroidetes;c__Cytophagia;o__Cytophagales;f__Cytophagaceae;g__Sporocytophaga
OTU_802	0	0	0	0	0	0	0	0	0	0	0	0	65	0	0	0	0	0	0	0	0	1	0	0	0	1	0	0	0	0	84	3	14	4	44	33	k__Bacteria;p__Acidobacteria;c__Acidobacteria;o__Acidobacteriales;f__Acidobacteriaceae_[Subgroup_1]
OTU_908	6	2	3	5	5	5	0	0	1	66	1	0	1	2	1	65	2	1	2	2	0	1	1	0	1	1	4	0	2	1	24	5	8	8	7	15	k__Bacteria;p__Bacteroidetes;c__Bacteroidia;o__Bacteroidales;f__Bacteroidaceae;g__Bacteroides
OTU_597	245	0	0	0	0	0	0	2	0	0	0	0	0	0	0	0	0	0	0	0	0	0	0	0	0	0	0	0	0	0	0	0	0	0	0	0	k__Bacteria;p__Acidobacteria;c__Acidobacteria;o__Acidobacteriales;f__Acidobacteriaceae_[Subgroup_1]
OTU_1057	0	0	0	0	0	0	0	0	0	0	0	0	0	0	0	0	240	1	0	0	0	0	0	0	0	0	4	0	1	0	0	0	0	0	0	0	k__Bacteria;p__Bacteroidetes;c__Bacteroidia;o__Bacteroidales;f__Bacteroidales_S24-7_group
OTU_850	0	0	0	0	0	0	0	0	0	0	0	0	0	0	0	0	245	0	0	0	0	0	0	1	0	0	0	0	0	0	0	0	0	0	0	0	k__Bacteria;p__Deferribacteres;c__Deferribacteres;o__Deferribacterales;f__Deferribacteraceae;g__Mucispirillum
OTU_947	0	0	0	0	0	0	0	0	0	0	0	0	0	0	0	0	0	0	0	0	0	0	0	0	0	0	0	0	0	0	22	85	84	50	2	3	k__Bacteria;p__Firmicutes;c__Clostridia;o__Clostridiales;f__Ruminococcaceae;g__Ruminiclostridium_1
OTU_774	0	0	0	0	0	0	0	0	0	0	0	0	4	6	3	0	55	0	1	0	0	1	1	1	5	3	145	9	7	4	0	0	0	0	0	0	k__Bacteria;p__Firmicutes;c__Clostridia;o__Clostridiales;f__Lachnospiraceae;g__Lachnospiraceae_UCG-005
OTU_1586	0	0	0	0	0	0	1	4	2	0	4	0	0	1	0	0	0	0	7	4	12	8	4	27	0	0	0	0	0	0	48	21	31	21	31	18	k__Bacteria;p__Proteobacteria;c__Alphaproteobacteria;o__Rhizobiales;f__Xanthobacteraceae;g__Variibacter
OTU_616	0	0	0	0	0	0	0	0	0	10	0	139	0	0	0	0	0	0	1	2	0	18	44	1	0	0	0	0	0	0	1	14	5	0	0	9	k__Bacteria;p__Proteobacteria;c__Alphaproteobacteria;o__Rhodospirillales;f__Acetobacteraceae;g__Acidocella;s__Acidocella_facilis_ATCC_35904
OTU_1037	0	0	0	0	0	0	0	0	0	0	0	0	0	0	0	1	0	0	0	0	12	0	0	1	0	0	0	0	0	0	9	204	13	1	2	0	k__Bacteria;p__Firmicutes;c__Clostridia;o__Clostridiales;f__Ruminococcaceae;g__Ethanoligenens;s__Ethanoligenens_harbinense
OTU_681	0	0	0	0	0	0	0	0	0	0	0	0	0	25	0	1	203	10	0	0	0	0	1	0	0	0	0	1	0	2	0	0	0	0	0	0	k__Bacteria;p__Firmicutes;c__Clostridia;o__Clostridiales;f__Ruminococcaceae;g__Ruminococcus_1
OTU_744	0	0	0	0	0	0	3	20	3	25	27	27	0	0	0	0	0	0	13	24	4	31	24	11	0	0	0	0	0	0	4	9	3	6	5	2	k__Bacteria;p__Proteobacteria;c__Alphaproteobacteria;o__Rhizobiales
OTU_600	0	0	0	0	0	0	0	0	0	0	0	0	0	0	0	238	0	0	0	1	0	0	0	0	0	0	0	0	0	1	0	0	0	0	0	0	k__Bacteria;p__Firmicutes;c__Clostridia;o__Clostridiales;f__Ruminococcaceae
OTU_818	0	0	0	0	1	1	0	0	1	0	0	0	0	0	0	0	0	0	0	0	0	0	3	3	0	89	0	133	0	0	1	0	0	0	4	4	k__Bacteria;p__Proteobacteria;c__Betaproteobacteria;o__Burkholderiales;f__Burkholderiaceae;g__Ralstonia
OTU_884	0	0	0	0	0	0	0	0	0	0	0	0	0	0	0	0	0	0	0	1	0	0	0	4	0	0	0	0	0	0	54	14	23	42	71	31	k__Bacteria;p__Proteobacteria;c__Alphaproteobacteria;o__Rhizobiales;f__Rhizobiales_Incertae_Sedis;g__Bauldia
OTU_919	0	0	0	0	0	0	0	0	0	2	4	0	17	6	0	46	143	0	0	0	1	4	0	1	1	1	0	2	0	0	0	5	1	0	6	0	k__Bacteria;p__Bacteroidetes;c__Bacteroidia;o__Bacteroidales;f__Bacteroidales_S24-7_group
OTU_973	0	0	0	0	0	0	0	0	0	0	0	0	0	0	0	0	0	0	0	0	0	0	0	0	0	0	0	0	0	0	21	0	3	0	210	6	k__Bacteria;p__Proteobacteria;c__Betaproteobacteria;o__SC-I-84
OTU_1106	0	1	0	0	0	0	12	3	4	7	0	1	0	0	0	0	0	0	30	17	7	21	19	11	0	0	0	0	0	0	12	9	13	28	27	16	k__Bacteria;p__Actinobacteria;c__Actinobacteria;o__Frankiales;f__Frankiaceae;g__Jatrophihabitans;s__unidentified_actinomycete_L43598
OTU_1147	0	0	0	0	0	0	20	21	7	3	6	6	0	0	0	0	0	0	4	5	16	7	73	12	0	0	0	0	0	0	8	10	11	6	18	3	k__Bacteria;p__Firmicutes;c__Bacilli;o__Bacillales;f__Paenibacillaceae;g__Aneurinibacillus
OTU_654	0	0	0	0	0	0	0	0	0	0	0	0	234	0	0	0	1	0	0	0	0	0	0	0	0	1	0	0	0	0	0	0	0	0	0	0	k__Bacteria;p__Firmicutes;c__Erysipelotrichia;o__Erysipelotrichales;f__Erysipelotrichaceae;g__Dielma
OTU_672	0	0	0	0	0	0	0	0	1	0	88	0	0	0	0	0	0	0	0	0	0	0	1	1	0	0	0	0	0	0	0	0	4	35	50	56	k__Bacteria;p__Proteobacteria;c__Gammaproteobacteria;o__Legionellales;f__Legionellaceae;g__Legionella
OTU_898	0	0	0	0	0	0	11	8	52	42	38	26	0	0	0	0	0	0	5	6	18	2	0	9	0	0	0	0	0	0	3	7	1	1	2	2	k__Bacteria;p__Proteobacteria;c__Alphaproteobacteria;o__Rhodospirillales;f__Acetobacteraceae
OTU_775	0	0	0	0	0	0	0	0	0	0	0	0	0	0	0	0	0	0	0	0	0	0	0	0	0	0	0	0	0	0	117	2	84	18	11	0	k__Bacteria;p__Firmicutes;c__Clostridia;o__Clostridiales;f__Ruminococcaceae;g__Ruminiclostridium_1
OTU_740	0	0	0	0	0	0	3	0	0	0	0	1	0	0	0	0	0	0	26	39	43	7	30	7	0	0	0	0	0	0	20	10	28	12	4	1	k__Bacteria;p__Proteobacteria;c__Alphaproteobacteria;o__Rhodospirillales;f__Acetobacteraceae;g__Acidicaldus
OTU_867	0	231	0	0	0	0	0	0	0	0	0	0	0	0	0	0	0	0	0	0	0	0	0	0	0	0	0	0	0	0	0	0	0	0	0	0	k__Bacteria;p__Bacteroidetes;c__Sphingobacteriia;o__Sphingobacteriales;f__Sphingobacteriaceae;g__Mucilaginibacter
OTU_639	0	0	0	0	0	0	124	24	21	56	0	1	0	0	0	0	0	0	0	0	0	0	0	0	0	0	0	0	0	0	0	3	0	0	0	0	k__Bacteria;p__Proteobacteria;c__Gammaproteobacteria;o__Xanthomonadales;f__Nevskiaceae;g__Alkanibacter
OTU_680	0	0	0	0	0	0	0	0	0	0	0	0	223	0	1	0	1	0	0	0	0	0	0	0	0	1	0	0	0	0	0	0	3	0	0	0	k__Bacteria;p__Firmicutes;c__Clostridia;o__Clostridiales;f__Ruminococcaceae
OTU_721	0	0	0	0	0	0	0	0	0	0	0	0	0	0	0	0	0	0	0	0	0	0	0	0	0	0	0	0	0	0	15	171	0	3	12	28	k__Bacteria;p__Chlorobi;c__Ignavibacteria;o__Ignavibacteriales;f__LD-RB-34
OTU_852	0	0	0	0	0	0	0	0	0	0	0	0	0	0	0	0	0	0	0	0	0	0	0	0	0	0	0	0	0	0	152	26	11	10	19	11	k__Bacteria;p__Bacteroidetes;c__Sphingobacteriia;o__Sphingobacteriales;f__WCHB1-69
OTU_1178	0	0	0	0	0	0	0	0	0	0	0	0	0	0	0	0	224	0	1	0	0	0	0	0	0	0	1	1	0	1	0	0	0	0	0	0	k__Bacteria;p__Bacteroidetes;c__Bacteroidia;o__Bacteroidales;f__Bacteroidales_S24-7_group
OTU_628	0	206	0	0	0	0	0	0	20	0	0	1	0	0	0	0	0	0	0	0	0	0	0	0	0	0	0	0	0	0	0	0	0	0	0	0	k__Bacteria;p__Proteobacteria;c__Betaproteobacteria;o__Burkholderiales;f__Comamonadaceae;g__Tepidimonas
OTU_865	0	0	0	0	0	0	0	0	0	0	0	0	0	0	0	0	0	0	0	0	15	0	0	0	0	0	0	0	0	0	26	67	51	45	4	18	k__Bacteria;p__Firmicutes;c__Clostridia;o__Clostridiales;f__Christensenellaceae
OTU_684	0	0	0	0	0	0	0	0	0	0	0	0	0	0	0	2	0	0	0	0	179	1	0	1	0	0	0	0	0	0	0	42	0	0	0	0	k__Bacteria;p__Firmicutes;c__Clostridia;o__Clostridiales;f__Clostridiaceae_1;g__Fonticella
OTU_1004	1	0	0	0	0	0	0	0	0	31	0	0	46	124	4	0	0	0	0	0	0	0	1	0	0	0	0	0	0	0	3	0	3	2	6	3	k__Bacteria;p__Bacteroidetes;c__Bacteroidia;o__Bacteroidales;f__Porphyromonadaceae;g__Odoribacter
OTU_671	0	0	0	0	0	0	1	51	14	7	12	10	0	0	0	0	0	0	6	13	37	19	22	20	0	0	0	0	0	0	0	4	6	0	1	1	k__Bacteria;p__Actinobacteria;c__Acidimicrobiia;o__Acidimicrobiales
OTU_739	0	0	0	1	0	0	0	0	0	0	0	0	30	1	1	0	174	0	2	0	1	1	1	2	0	1	4	1	0	2	1	0	1	0	0	0	k__Bacteria;p__Firmicutes;c__Clostridia;o__Clostridiales;f__Ruminococcaceae;g__[Eubacterium]_coprostanoligenes_group
OTU_719	0	0	0	0	0	0	0	0	0	0	0	0	0	0	0	0	0	0	24	4	2	1	5	73	0	0	0	0	0	0	16	27	1	59	5	6	k__Bacteria;p__Bacteroidetes;c__Sphingobacteriia;o__Sphingobacteriales;f__Chitinophagaceae;g__Sediminibacterium
OTU_781	0	0	0	0	0	0	0	0	0	0	0	0	8	11	0	5	25	0	1	0	0	1	1	0	0	0	166	1	3	0	1	0	0	0	0	0	k__Bacteria;p__Firmicutes;c__Clostridia;o__Clostridiales;f__Ruminococcaceae;g__Ruminococcaceae_UCG-014
OTU_1274	0	0	0	0	0	0	0	0	0	0	0	0	0	0	0	0	0	0	0	0	0	0	0	0	0	0	0	0	0	0	0	15	40	116	0	51	k__Bacteria;p__Firmicutes;c__Clostridia;o__Clostridiales;f__Peptococcaceae;g__Desulfotomaculum;s__Desulfotomaculum_acetoxidans_DSM_771
OTU_903	0	0	0	0	0	0	31	40	29	18	65	11	0	0	0	0	0	0	6	3	2	4	0	10	0	0	0	0	0	0	0	1	0	0	0	0	k__Bacteria;p__Proteobacteria;c__Betaproteobacteria;o__Burkholderiales;f__Alcaligenaceae;g__Achromobacter
OTU_1022	0	0	0	0	0	0	1	0	0	0	0	0	0	0	0	0	0	0	0	0	4	0	0	0	0	0	0	0	0	0	43	4	21	49	88	9	k__Bacteria;p__Acidobacteria;c__Acidobacteria;o__Acidobacteriales;f__Acidobacteriaceae_[Subgroup_1];g__Candidatus_Koribacter
OTU_724	0	0	0	149	0	0	0	0	0	0	0	0	0	23	1	0	41	0	0	0	0	2	0	0	0	0	0	1	0	0	0	0	0	1	0	1	k__Bacteria;p__Firmicutes;c__Clostridia;o__Clostridiales;f__Lachnospiraceae;g__Lachnospiraceae_FCS020_group
OTU_713	0	0	0	0	0	0	0	0	6	0	6	0	0	0	0	1	0	0	29	28	7	23	36	15	0	0	0	0	0	0	1	39	16	6	2	3	k__Bacteria;p__Proteobacteria;c__Alphaproteobacteria;o__Caulobacterales;f__Caulobacteraceae
OTU_890	0	0	0	0	0	0	15	22	8	1	9	21	1	0	0	0	1	0	17	3	17	15	16	14	1	0	1	0	0	0	13	5	5	7	17	9	k__Bacteria;p__Firmicutes;c__Bacilli;o__Bacillales;f__Thermoactinomycetaceae;g__Planifilum
OTU_1084	0	0	0	0	1	0	0	0	0	0	0	0	67	25	52	5	32	1	3	3	2	3	3	15	1	0	1	2	1	0	0	0	0	0	0	0	k__Bacteria;p__Bacteroidetes;c__Bacteroidia;o__Bacteroidales;f__Bacteroidales_S24-7_group
OTU_709	0	0	0	0	0	0	0	0	0	0	0	0	2	196	0	0	4	14	0	0	0	0	0	0	0	0	1	0	0	0	0	0	0	0	0	0	k__Bacteria;p__Firmicutes;c__Clostridia;o__Clostridiales;f__Clostridiales_vadinBB60_group
OTU_904	0	0	0	0	0	0	0	0	1	0	2	214	0	0	0	0	0	0	0	0	0	0	0	0	0	0	0	0	0	0	0	0	0	0	0	0	k__Bacteria;p__Actinobacteria;c__Actinobacteria;o__Corynebacteriales;f__Nocardiaceae;g__Rhodococcus;s__Rhodococcus_sp._Gb9
OTU_1010	0	0	0	0	0	0	0	0	0	0	0	0	0	0	0	0	0	0	0	0	0	0	0	0	0	0	0	0	0	0	15	0	12	17	41	131	k__Bacteria;p__Proteobacteria;c__Deltaproteobacteria;o__Myxococcales;f__P3OB-42
OTU_1015	0	0	0	0	0	0	2	3	2	0	6	0	0	0	0	0	0	0	23	20	35	2	4	5	0	0	0	0	0	0	24	14	1	14	26	35	k__Bacteria;p__Proteobacteria;c__Deltaproteobacteria;o__Oligoflexales
OTU_1063	2	0	0	1	1	0	0	3	0	0	1	0	15	17	20	7	3	8	4	6	9	15	9	12	7	12	8	12	13	12	0	5	1	9	0	4	k__Bacteria;p__Actinobacteria;c__Actinobacteria;o__Micrococcales;f__Micrococcaceae;g__Arthrobacter;s__Arthrobacter_sp._KFC-41
OTU_670	0	0	0	0	0	0	0	2	0	2	0	2	134	47	4	0	1	2	2	4	3	1	2	1	0	0	2	1	0	1	1	2	0	1	1	0	k__Bacteria;p__Firmicutes;c__Erysipelotrichia;o__Erysipelotrichales;f__Erysipelotrichaceae;g__Erysipelatoclostridium
OTU_948	0	0	0	0	0	0	0	0	0	0	0	0	0	0	0	0	0	0	0	0	0	0	0	0	0	0	0	0	0	0	29	12	4	21	53	96	k__Bacteria;p__Bacteroidetes;c__Sphingobacteriia;o__Sphingobacteriales;f__Chitinophagaceae;g__Segetibacter
OTU_649	0	0	0	0	0	0	0	0	0	0	0	0	194	14	5	0	0	0	0	0	0	0	0	0	0	1	0	0	0	0	0	0	0	0	0	0	k__Bacteria;p__Bacteroidetes;c__Bacteroidia;o__Bacteroidales;f__Porphyromonadaceae;g__Barnesiella
OTU_714	0	0	0	0	0	0	0	1	0	0	0	0	145	0	1	0	56	1	1	3	0	0	1	1	0	0	1	0	1	0	0	0	0	0	0	0	k__Bacteria;p__Firmicutes;c__Clostridia;o__Clostridiales;f__Ruminococcaceae;g__Oscillibacter
OTU_1013	0	0	0	0	0	0	9	7	10	7	8	37	0	0	0	0	0	0	68	16	1	28	5	2	0	0	0	0	0	0	0	4	4	2	1	2	k__Bacteria;p__Actinobacteria;c__Actinobacteria;o__Streptosporangiales;f__Thermomonosporaceae;g__Actinoallomurus
OTU_666	0	0	0	0	0	0	0	1	0	0	0	0	56	0	81	1	46	0	4	1	0	3	5	7	2	0	0	0	0	0	1	0	2	0	0	1	k__Bacteria;p__Firmicutes;c__Clostridia;o__Clostridiales;f__Ruminococcaceae;g__Anaerotruncus;s__Anaerotruncus_sp._G3[2012]
OTU_770	0	0	0	0	0	0	0	0	0	0	0	0	4	6	8	25	3	17	16	13	14	28	23	9	8	4	9	11	3	8	0	2	0	0	0	0	k__Bacteria;p__Firmicutes;c__Clostridia;o__Clostridiales;f__Family_XI;g__Ezakiella
OTU_873	0	0	0	0	0	0	0	0	0	0	16	0	0	0	0	0	0	0	4	42	9	21	48	43	0	0	0	0	0	0	1	2	0	5	9	11	k__Bacteria;p__Proteobacteria;c__Deltaproteobacteria;o__Oligoflexales;f__Oligoflexaceae
OTU_764	0	0	0	0	0	0	0	0	0	0	0	0	0	0	0	0	0	0	7	3	0	0	0	2	0	0	0	0	0	0	0	11	187	0	0	0	k__Bacteria;p__Proteobacteria;c__Betaproteobacteria;o__Burkholderiales;f__Burkholderiaceae;g__Burkholderia
OTU_777	0	0	0	0	0	0	0	1	0	0	0	109	41	23	0	1	27	0	0	0	0	0	0	0	0	0	0	0	1	0	0	5	0	0	0	2	k__Bacteria;p__Bacteroidetes;c__Bacteroidia;o__Bacteroidales;f__Bacteroidaceae;g__Bacteroides
OTU_910	0	0	0	0	0	0	0	0	0	0	0	0	202	0	8	0	0	0	0	0	0	0	0	0	0	0	0	0	0	0	0	0	0	0	0	0	k__Bacteria;p__Tenericutes;c__Mollicutes;o__Mollicutes_RF9;f__Firmicutes_bacterium_CAG__822
OTU_730	0	0	0	0	0	0	0	1	0	0	3	0	0	0	0	0	0	0	0	0	0	0	0	0	0	0	0	0	0	0	75	23	10	24	31	42	k__Bacteria;p__Proteobacteria;c__Gammaproteobacteria;o__Xanthomonadales;f__Xanthomonadales_Incertae_Sedis
OTU_786	0	0	0	0	0	0	0	0	0	0	8	0	34	0	38	10	52	15	9	2	8	9	9	11	0	0	0	3	0	0	0	0	0	0	0	1	k__Bacteria;p__Firmicutes;c__Clostridia;o__Clostridiales;f__Lachnospiraceae;g__Lachnospiraceae_UCG-006
OTU_804	0	0	0	2	0	0	0	0	0	0	0	0	0	0	0	0	0	0	0	0	0	0	0	0	0	0	0	0	0	0	71	0	1	8	101	24	k__Bacteria;p__Proteobacteria;c__Betaproteobacteria;o__Burkholderiales;f__Comamonadaceae;g__Pseudorhodoferax
OTU_827	0	0	0	0	0	0	25	7	4	74	7	25	0	0	0	1	0	0	3	5	0	0	0	3	0	0	0	0	0	1	0	6	1	5	1	39	k__Bacteria;p__Bacteroidetes;c__Sphingobacteriia;o__Sphingobacteriales;f__Chitinophagaceae;g__Taibaiella;s__Chitinophaga_sp._BS20
OTU_1011	0	0	0	0	0	0	0	0	0	0	0	0	0	0	0	0	0	0	0	0	0	0	0	0	0	0	0	0	0	0	14	12	16	63	45	56	k__Bacteria;p__Bacteroidetes;c__Sphingobacteriia;o__Sphingobacteriales;f__Chitinophagaceae;g__Filimonas
OTU_1421	0	0	0	0	0	0	16	3	11	6	1	2	0	0	0	0	0	0	55	33	9	3	37	11	0	0	0	0	0	0	3	0	3	9	1	3	k__Bacteria;p__Proteobacteria;c__Deltaproteobacteria;o__Myxococcales;f__Cystobacteraceae;g__Anaeromyxobacter;s__bacterium_enrichment_culture_clone_auto7_4W
OTU_726	0	0	0	0	0	0	0	0	0	0	0	0	186	7	0	0	0	0	0	1	0	0	0	0	0	0	0	0	0	0	7	0	0	0	3	2	k__Bacteria;p__Firmicutes;c__Erysipelotrichia;o__Erysipelotrichales;f__Erysipelotrichaceae;g__Erysipelatoclostridium
OTU_753	0	0	3	0	4	1	1	0	4	3	0	22	1	142	11	2	0	1	4	0	1	0	0	1	0	0	2	0	0	0	0	0	0	1	1	1	k__Bacteria;p__Proteobacteria;c__Betaproteobacteria;o__Burkholderiales;f__Comamonadaceae;g__Azohydromonas
OTU_972	0	0	0	0	0	0	0	0	0	0	0	0	0	0	0	0	0	0	0	0	0	0	0	0	0	0	0	0	0	0	23	81	16	46	2	38	k__Bacteria;p__Spirochaetae;c__Spirochaetes;o__Spirochaetales;f__Spirochaetaceae
OTU_1108	0	0	0	0	0	0	20	2	23	11	12	1	0	0	0	1	0	0	19	31	19	4	30	11	0	0	0	0	0	0	1	4	8	5	0	3	k__Bacteria;p__Proteobacteria;c__Alphaproteobacteria;o__Rhodospirillales;f__DA111
OTU_891	0	0	0	0	0	0	0	2	0	0	0	0	7	4	3	1	138	4	2	3	4	4	8	5	0	0	0	2	1	2	0	10	1	0	0	3	k__Bacteria;p__Firmicutes;c__Clostridia;o__Clostridiales;f__Ruminococcaceae
OTU_693	0	0	0	0	0	0	0	0	0	0	0	0	0	0	0	1	0	0	96	60	0	0	1	38	0	0	0	0	0	0	0	0	0	0	5	2	k__Bacteria;p__Bacteroidetes;c__Sphingobacteriia;o__Sphingobacteriales;f__Sphingobacteriaceae;g__Mucilaginibacter
OTU_839	0	0	0	0	0	0	0	2	0	0	0	0	3	0	3	2	157	9	3	0	2	1	1	2	4	1	3	3	4	3	0	0	0	0	0	0	k__Bacteria;p__Firmicutes;c__Clostridia;o__Clostridiales;f__Ruminococcaceae;g__Ruminiclostridium_6
OTU_949	0	0	0	0	0	0	0	0	0	0	0	0	0	0	0	0	0	0	0	0	0	0	0	0	0	0	0	0	0	0	0	92	103	6	1	1	k__Bacteria;p__Proteobacteria;c__Betaproteobacteria;o__Burkholderiales;f__Alcaligenaceae;g__Derxia
OTU_872	0	1	0	0	0	0	1	0	0	0	1	0	0	0	0	1	0	0	4	14	21	13	16	42	0	0	0	0	0	0	29	14	9	30	6	0	k__Bacteria;p__Proteobacteria;c__Alphaproteobacteria;o__Rhodospirillales;f__DA111
OTU_952	0	0	0	0	0	0	5	0	0	12	8	0	0	0	0	0	0	0	9	9	19	6	2	1	0	0	0	0	0	0	45	17	8	22	18	21	k__Bacteria;p__Proteobacteria;c__Betaproteobacteria;o__TRA3-20
OTU_1186	0	0	14	0	0	0	13	5	5	19	4	62	0	0	0	0	5	0	0	2	14	14	2	3	0	0	0	0	0	0	17	3	1	1	9	8	k__Bacteria;p__Actinobacteria;c__Actinobacteria;o__Micrococcales;f__Microbacteriaceae;g__Humibacter;s__Humibacter_sp._DCY_60
OTU_743	0	0	0	0	1	0	13	15	20	7	20	1	0	0	0	0	0	0	8	16	3	23	9	19	0	0	0	0	0	0	5	3	5	2	19	12	k__Bacteria;p__Actinobacteria;c__Actinobacteria;o__Corynebacteriales;f__Mycobacteriaceae;g__Mycobacterium;s__Mycobacterium_kuopiense
OTU_826	90	0	0	15	0	0	0	0	0	0	0	1	1	3	4	0	1	1	2	2	1	0	1	1	1	2	4	1	3	0	10	29	1	6	12	9	k__Bacteria;p__Proteobacteria;c__Gammaproteobacteria;o__Pseudomonadales;f__Moraxellaceae;g__Acinetobacter;s__Acinetobacter_sp._C066
OTU_833	0	0	0	0	0	0	0	0	0	0	0	0	3	4	8	8	92	2	6	4	2	2	4	4	8	5	28	10	3	4	0	0	0	0	2	0	k__Bacteria;p__Firmicutes;c__Clostridia;o__Clostridiales;f__Ruminococcaceae;g__[Eubacterium]_coprostanoligenes_group
OTU_658	0	0	0	198	0	0	0	0	0	0	0	0	0	0	0	0	0	0	0	0	0	0	0	0	0	0	0	0	0	0	0	0	0	0	0	0	k__Bacteria;p__Firmicutes;c__Clostridia;o__Clostridiales;f__Ruminococcaceae;g__Ruminiclostridium_5
OTU_689	0	0	0	0	0	0	0	0	0	0	0	0	0	0	0	0	0	0	0	0	0	0	0	0	0	0	0	0	0	0	0	31	131	25	0	9	k__Bacteria;p__Proteobacteria;c__Deltaproteobacteria;o__Desulfobacterales;f__Desulfobulbaceae;g__Desulfobulbus
OTU_692	0	0	0	0	0	0	0	4	0	0	0	0	0	0	0	0	0	0	17	6	7	7	13	13	0	0	0	0	0	0	0	19	71	20	0	19	k__Bacteria;p__Acidobacteria;c__Acidobacteria;o__Subgroup_13
OTU_737	0	0	0	0	0	0	0	0	0	0	0	0	0	0	1	1	191	0	0	0	0	0	0	0	1	0	0	0	0	2	0	0	0	0	0	0	k__Bacteria;p__Firmicutes;c__Clostridia;o__Clostridiales;f__Lachnospiraceae;g__Roseburia
OTU_746	0	0	0	0	0	0	0	0	0	0	0	0	181	14	0	0	0	0	0	0	0	0	0	0	0	0	0	0	1	0	0	0	0	0	0	0	k__Bacteria;p__Firmicutes;c__Erysipelotrichia;o__Erysipelotrichales;f__Erysipelotrichaceae;g__Catenibacterium
OTU_1044	59	0	56	1	1	0	4	2	0	0	44	6	0	2	0	0	1	0	0	1	3	0	0	1	0	1	0	0	0	0	1	3	1	4	2	2	k__Bacteria;p__Proteobacteria;c__Betaproteobacteria;o__Burkholderiales;f__Oxalobacteraceae;g__Massilia;s__Massilia_consociata
OTU_1378	0	0	0	0	0	0	0	0	0	0	0	0	0	0	0	0	0	0	0	0	0	0	0	0	0	0	0	0	0	0	11	2	21	48	50	63	k__Bacteria;p__Bacteroidetes;c__Sphingobacteriia;o__Sphingobacteriales;f__Chitinophagaceae;g__Flavisolibacter
OTU_970	0	0	0	0	0	0	0	0	0	0	0	0	71	0	1	0	119	0	0	0	0	1	0	0	2	1	0	0	0	0	0	0	0	0	0	0	k__Bacteria;p__Firmicutes;c__Clostridia;o__Clostridiales;f__Lachnospiraceae;g__Lachnoclostridium
OTU_733	0	0	0	0	0	0	0	0	0	0	0	0	0	0	0	0	0	0	0	0	0	0	0	0	0	0	0	0	0	0	2	0	0	0	189	3	k__Bacteria;p__Bacteroidetes;c__Bacteroidetes_vadinHA17
OTU_1021	0	0	0	0	0	0	0	0	0	0	0	0	0	0	0	0	0	0	38	21	13	21	28	14	0	0	0	0	0	0	5	7	11	6	17	12	k__Bacteria;p__Proteobacteria;c__Alphaproteobacteria;o__Caulobacterales;f__Caulobacteraceae
OTU_1267	0	0	0	0	0	0	0	0	0	0	0	0	0	1	32	0	0	0	0	0	36	0	0	0	0	0	0	0	0	0	27	29	22	12	13	21	k__Bacteria;p__Proteobacteria;c__Betaproteobacteria;o__Neisseriales;f__Neisseriaceae;g__Neisseria
OTU_763	0	0	0	0	0	1	1	1	0	0	0	1	0	1	0	1	0	0	3	11	2	32	49	8	0	0	0	0	0	0	26	27	7	1	10	11	k__Bacteria;p__Proteobacteria;c__Deltaproteobacteria;o__Myxococcales;f__Haliangiaceae;g__Haliangium
OTU_1236	0	0	0	0	0	0	0	0	0	0	0	0	88	0	1	0	19	0	1	1	0	3	2	3	0	0	1	0	0	1	39	4	5	1	12	11	k__Bacteria;p__Firmicutes;c__Clostridia;o__Clostridiales;f__Clostridiaceae_1;g__Clostridium_sensu_stricto_1
OTU_1452	133	12	0	28	0	0	0	0	0	0	0	0	0	0	0	0	0	0	0	0	0	0	0	0	0	0	0	0	0	17	1	0	0	0	0	0	k__Bacteria;p__Proteobacteria;c__Gammaproteobacteria;o__Pseudomonadales;f__Moraxellaceae;g__Acinetobacter;s__bacterium_K87
OTU_806	0	0	0	0	1	0	0	0	0	0	0	0	0	0	0	0	0	0	0	0	0	0	0	0	0	0	0	0	0	0	75	5	5	21	41	42	k__Bacteria;p__Proteobacteria;c__Alphaproteobacteria;o__Sphingomonadales;f__Sphingomonadaceae;g__Sphingobium;s__Sphingobium_sp._BS2300
OTU_811	0	0	0	0	0	0	0	0	0	0	0	0	0	0	0	0	0	0	0	0	0	1	0	0	0	0	0	0	0	0	185	0	1	3	0	0	k__Bacteria;p__Firmicutes;c__Clostridia;o__Clostridiales;f__Gracilibacteraceae;g__Gracilibacter
OTU_706	0	0	0	0	0	0	0	0	0	0	0	0	0	189	0	0	0	0	0	0	0	0	0	0	0	0	0	0	0	0	0	0	0	0	0	0	k__Bacteria;p__Firmicutes;c__Clostridia;o__Clostridiales;f__Ruminococcaceae;g__Ruminiclostridium_5
OTU_829	7	5	2	0	3	0	0	0	1	113	0	0	0	1	2	0	0	0	0	0	0	0	0	0	0	0	0	1	0	0	30	4	3	6	7	4	k__Bacteria;p__Firmicutes;c__Clostridia;o__Clostridiales;f__Lachnospiraceae;g__Lachnoclostridium;s__human_gut_metagenome
OTU_707	0	0	188	0	0	0	0	0	0	0	0	0	0	0	0	0	0	0	0	0	0	0	0	0	0	0	0	0	0	0	0	0	0	0	0	0	k__Bacteria;p__Firmicutes;c__Clostridia;o__Clostridiales;f__Ruminococcaceae;g__Intestinimonas
OTU_1759	0	0	0	0	0	0	47	1	0	0	0	0	43	2	0	1	87	0	2	0	0	0	0	0	2	1	1	0	0	0	0	0	0	0	0	0	k__Bacteria;p__Firmicutes;c__Clostridia;o__Clostridiales;f__Lachnospiraceae;g__Lachnospiraceae_UCG-001
OTU_747	0	0	0	0	0	0	0	0	0	0	0	0	0	160	10	1	6	1	1	1	0	2	1	3	0	0	0	0	0	0	0	0	1	0	0	0	k__Bacteria;p__Firmicutes;c__Clostridia;o__Clostridiales;f__Lachnospiraceae
OTU_882	0	0	0	0	0	0	4	0	2	5	5	1	1	1	4	117	3	0	4	0	1	0	1	4	1	1	3	1	2	1	0	1	3	5	6	10	k__Bacteria;p__Actinobacteria;c__Actinobacteria;o__Bifidobacteriales;f__Bifidobacteriaceae;g__Bifidobacterium;s__Bifidobacterium_sp._HMLN12
OTU_985	1	0	0	0	0	0	0	0	0	0	0	0	12	10	7	12	6	5	13	11	8	13	13	11	12	5	18	16	6	8	0	0	0	0	0	0	k__Bacteria;p__Bacteroidetes;c__Bacteroidia;o__Bacteroidales;f__Prevotellaceae;g__Prevotella_6;s__Prevotella_corporis_DSM_18810_=_JCM_8529
OTU_723	0	0	0	0	0	0	0	0	0	0	0	0	0	0	0	0	0	0	0	0	0	0	0	0	0	0	0	0	0	0	19	25	8	43	52	39	k__Bacteria;p__Proteobacteria;c__Gammaproteobacteria;o__Xanthomonadales;f__Xanthomonadaceae;g__Mizugakiibacter
OTU_911	0	0	0	0	0	0	1	0	18	0	0	0	0	0	1	0	0	0	0	1	4	0	2	5	0	0	0	0	0	0	9	8	3	20	88	26	k__Bacteria;p__Actinobacteria;c__Actinobacteria;o__Micromonosporales;f__Micromonosporaceae
OTU_936	0	0	0	0	0	0	4	11	9	19	2	0	0	0	0	0	0	0	6	3	11	12	4	3	0	0	0	0	1	0	12	12	2	12	42	20	k__Bacteria;p__Firmicutes;c__Bacilli;o__Bacillales;f__Bacillaceae;g__Bacillus;s__Bacillus_foraminis
OTU_703	0	0	0	0	0	0	0	0	0	0	0	0	0	1	0	0	0	0	0	0	0	0	0	0	182	0	0	0	0	1	0	0	0	0	0	0	k__Bacteria;p__Bacteroidetes;c__Bacteroidia;o__Bacteroidales;f__Prevotellaceae;g__Prevotella_1
OTU_731	0	0	0	0	1	0	0	0	0	0	0	0	183	0	0	0	0	0	0	0	0	0	0	0	0	0	0	0	0	0	0	0	0	0	0	0	k__Bacteria;p__Firmicutes;c__Clostridia;o__Clostridiales;f__Ruminococcaceae;g__Ruminococcaceae_UCG-014
OTU_1244	0	0	0	0	0	0	0	0	0	0	0	0	1	0	1	7	1	1	2	0	0	0	5	3	1	1	1	0	0	0	95	16	4	10	31	3	k__Bacteria;p__Firmicutes;c__Clostridia;o__Clostridiales;f__Lachnospiraceae;g__Hungatella;s__Clostridium_sp._MLG661
OTU_823	0	0	0	0	0	0	0	0	0	0	1	0	0	0	0	0	0	0	111	43	2	2	2	22	0	0	0	0	0	0	0	0	0	0	0	0	k__Bacteria;p__Proteobacteria;c__Deltaproteobacteria;o__Oligoflexales
OTU_848	1	0	0	0	1	0	4	0	3	0	0	0	0	0	0	0	0	0	0	0	2	2	0	0	0	0	2	0	111	2	6	3	17	3	13	13	k__Bacteria;p__Proteobacteria;c__Alphaproteobacteria;o__Rhizobiales;f__Bradyrhizobiaceae;g__Bosea;s__Bosea_sp._7_GUW
OTU_793	0	0	0	0	0	0	0	0	0	0	0	0	0	0	0	0	0	0	5	4	100	0	0	0	0	0	0	0	0	0	12	6	16	8	27	4	k__Bacteria;p__Bacteroidetes;c__Sphingobacteriia;o__Sphingobacteriales;f__Chitinophagaceae
OTU_1202	61	0	0	0	0	0	0	0	0	0	0	0	3	0	1	86	0	20	0	0	0	0	1	0	0	0	0	1	0	0	2	0	0	0	3	3	k__Bacteria;p__Firmicutes;c__Erysipelotrichia;o__Erysipelotrichales;f__Erysipelotrichaceae;g__Allobaculum
OTU_815	0	0	0	0	0	0	0	0	0	0	0	0	1	105	8	0	1	1	0	1	0	1	1	0	1	0	0	0	1	1	6	4	9	7	12	20	k__Bacteria;p__Firmicutes;c__Erysipelotrichia;o__Erysipelotrichales;f__Erysipelotrichaceae;g__Allobaculum
OTU_968	0	0	0	0	0	0	0	0	0	0	0	0	0	0	0	0	0	0	0	0	0	0	0	0	0	0	0	0	0	0	24	12	13	69	12	50	k__Bacteria;p__Bacteroidetes;c__Sphingobacteriia;o__Sphingobacteriales;f__Chitinophagaceae
OTU_1023	0	0	0	0	0	0	0	1	0	2	0	0	0	0	0	0	0	0	4	1	0	15	1	0	0	0	0	0	0	0	9	12	6	7	77	44	k__Bacteria;p__Actinobacteria;c__Actinobacteria;o__Streptosporangiales;f__Streptosporangiaceae;g__Microbispora;s__Microbispora_sp._GB09-01
OTU_1083	3	0	0	10	2	1	0	0	2	0	0	27	71	0	51	1	5	0	0	0	0	0	0	0	1	1	0	0	0	0	0	0	2	0	0	0	k__Bacteria;p__Firmicutes;c__Clostridia;o__Clostridiales;f__Lachnospiraceae;g__Lachnoclostridium
OTU_795	0	0	0	0	0	0	0	0	0	0	0	0	0	0	0	0	0	0	0	0	0	0	0	0	0	0	0	0	0	0	27	98	1	8	26	17	k__Bacteria;p__Chlorobi;c__Ignavibacteria;o__Ignavibacteriales;f__BSV26
OTU_805	0	0	0	0	0	0	0	0	0	0	0	0	0	0	0	0	0	0	0	0	5	0	0	0	0	0	0	0	0	0	23	65	68	7	0	9	k__Bacteria;p__Firmicutes;c__Clostridia;o__Clostridiales;f__Ruminococcaceae
OTU_889	0	0	0	1	1	1	0	0	2	0	0	0	66	1	2	1	2	91	0	0	0	0	0	0	0	0	0	0	1	0	0	1	4	3	0	0	k__Bacteria;p__Firmicutes;c__Bacilli;o__Lactobacillales;f__Lactobacillaceae;g__Lactobacillus
OTU_1016	0	0	0	0	0	0	28	4	2	13	0	14	0	0	0	0	0	0	22	24	4	13	19	6	0	0	0	0	0	0	1	9	0	5	3	9	k__Bacteria;p__Proteobacteria;c__Alphaproteobacteria;o__Rhodospirillales;f__Rhodospirillaceae
OTU_738	0	0	0	0	0	0	0	0	0	0	0	0	0	0	0	0	176	0	0	0	0	0	0	0	0	0	0	0	0	0	0	0	0	0	0	0	k__Bacteria;p__Bacteroidetes;c__Bacteroidia;o__Bacteroidales;f__Prevotellaceae;g__Paraprevotella
OTU_1031	0	0	0	0	0	0	2	8	1	5	6	5	0	0	0	0	0	0	14	24	18	19	41	11	0	0	0	0	0	0	7	7	2	2	1	2	k__Bacteria;p__Actinobacteria;c__Acidimicrobiia;o__Acidimicrobiales
OTU_1449	0	0	0	0	0	0	0	0	0	0	0	0	0	0	0	0	0	0	0	0	0	0	0	0	0	0	0	0	0	0	15	1	0	3	99	57	k__Bacteria;p__Proteobacteria;c__Deltaproteobacteria;o__Myxococcales;f__BIrii41
OTU_1706	0	0	0	0	0	0	0	0	0	0	0	0	0	0	0	0	0	0	0	0	18	0	0	0	0	0	0	0	0	0	12	20	61	56	2	6	k__Bacteria;p__Firmicutes;c__Clostridia;o__Clostridiales;f__Christensenellaceae
OTU_1105	0	1	0	0	0	0	0	0	0	0	0	0	0	0	0	0	0	0	0	0	6	0	0	0	0	0	0	0	0	0	17	6	8	6	50	80	k__Bacteria;p__Actinobacteria;c__Actinobacteria;o__Frankiales;f__Cryptosporangiaceae;g__Fodinicola
OTU_750	0	0	0	0	0	0	1	0	2	0	22	34	0	0	0	0	0	0	11	25	2	12	47	15	0	0	0	0	0	0	3	0	0	0	0	0	k__Bacteria;p__Proteobacteria;c__Deltaproteobacteria;o__Myxococcales;f__Haliangiaceae;g__Haliangium
OTU_789	0	0	0	0	0	0	0	0	0	0	0	0	151	0	0	0	23	0	0	0	0	0	0	0	0	0	0	0	0	0	0	0	0	0	0	0	k__Bacteria;p__Firmicutes;c__Clostridia;o__Clostridiales;f__Lachnospiraceae
OTU_917	0	0	0	0	0	0	0	0	0	0	0	0	97	2	1	11	37	0	0	3	4	3	1	2	5	2	0	4	1	0	0	0	0	0	0	1	k__Bacteria;p__Bacteroidetes;c__Bacteroidia;o__Bacteroidales;f__Bacteroidaceae;g__Bacteroides;s__Bacteroides_sp._SLC1-38
OTU_807	0	0	0	0	0	0	0	0	0	0	0	0	0	0	0	0	0	0	0	0	0	0	0	0	0	0	0	0	0	0	18	0	0	25	4	126	k__Bacteria;p__Proteobacteria;c__Deltaproteobacteria;o__Myxococcales;f__BIrii41
OTU_870	0	1	0	17	0	0	0	0	0	0	0	0	22	0	133	0	0	0	0	0	0	0	0	0	0	0	0	0	0	0	0	0	0	0	0	0	k__Bacteria;p__Firmicutes;c__Clostridia;o__Clostridiales;f__Lachnospiraceae
OTU_1627	1	0	0	0	0	0	0	3	0	0	0	0	8	1	20	6	98	3	2	2	0	2	4	3	1	3	3	2	5	1	0	0	1	2	0	0	k__Bacteria;p__Firmicutes;c__Clostridia;o__Clostridiales;f__Ruminococcaceae;g__Ruminiclostridium_5
OTU_880	0	0	0	0	0	1	0	0	0	0	0	0	81	0	0	2	71	1	2	3	0	0	0	2	3	0	1	1	0	1	0	0	1	1	0	0	k__Bacteria;p__Bacteroidetes;c__Bacteroidia;o__Bacteroidales;f__Bacteroidales_S24-7_group
OTU_886	0	0	0	0	0	0	0	0	0	0	0	0	0	0	0	0	0	0	0	0	0	0	0	0	0	0	0	0	0	0	18	2	12	17	41	81	k__Bacteria;p__Proteobacteria;c__Alphaproteobacteria;o__Sphingomonadales;f__Sphingomonadaceae;g__Sphingobium
OTU_946	0	0	0	0	0	0	0	0	0	0	0	0	0	0	0	0	159	0	0	2	0	0	0	0	1	0	0	1	0	0	0	6	1	0	0	1	k__Bacteria;p__Firmicutes;c__Clostridia;o__Clostridiales;f__Lachnospiraceae;g__Roseburia
OTU_1032	0	0	0	0	0	0	0	0	0	0	0	0	43	36	19	0	7	61	0	0	0	1	0	0	0	1	0	0	0	2	0	0	0	0	0	0	k__Bacteria;p__Firmicutes;c__Clostridia;o__Clostridiales;f__Lachnospiraceae;g__Lachnospiraceae_NK4A136_group
OTU_1388	0	0	0	0	0	0	0	0	0	0	0	0	11	8	10	6	9	6	4	11	4	5	7	5	20	7	9	15	9	9	13	0	1	1	0	0	k__Bacteria;p__Bacteroidetes;c__Bacteroidia;o__Bacteroidales;f__Prevotellaceae;g__Prevotella
OTU_754	1	0	0	0	0	1	0	0	0	0	0	0	22	0	135	0	5	0	0	0	0	0	0	0	0	0	0	0	0	0	0	0	0	0	0	6	k__Bacteria;p__Firmicutes;c__Clostridia;o__Clostridiales;f__Ruminococcaceae;g__Subdoligranulum
OTU_791	0	0	0	1	1	1	0	0	0	0	0	0	0	138	2	0	24	0	0	0	0	0	0	0	1	1	0	0	0	1	0	0	0	0	0	0	k__Bacteria;p__Firmicutes;c__Clostridia;o__Clostridiales;f__Ruminococcaceae;g__Ruminococcaceae_UCG-009
OTU_810	0	0	0	0	0	0	0	0	0	0	0	0	0	0	0	0	0	0	0	0	0	0	0	0	0	0	0	0	0	0	7	30	9	36	45	43	k__Bacteria;p__Bacteroidetes;c__Sphingobacteriia;o__Sphingobacteriales;f__env.OPS_17
OTU_1054	0	0	0	0	0	0	0	0	0	0	0	0	1	157	9	1	0	0	0	0	0	0	0	0	0	0	0	0	0	0	0	0	0	0	0	0	k__Bacteria;p__Firmicutes;c__Clostridia;o__Clostridiales;f__Ruminococcaceae
OTU_732	0	0	0	0	0	0	0	0	0	0	0	0	0	0	0	0	0	0	0	0	0	0	0	0	0	0	0	0	0	0	44	55	20	48	1	0	k__Bacteria;p__Firmicutes;c__Clostridia;o__Clostridiales;f__Clostridiaceae_1;g__Clostridium_sensu_stricto_12
OTU_762	0	0	0	0	0	0	0	0	0	0	0	0	0	1	1	70	6	78	0	1	0	0	4	1	0	0	1	0	0	1	0	0	0	0	0	3	k__Bacteria;p__Bacteroidetes;c__Bacteroidia;o__Bacteroidales;f__Porphyromonadaceae;g__Odoribacter
OTU_854	0	0	0	0	0	0	0	0	0	0	0	0	0	0	0	0	0	0	0	0	0	0	0	0	0	0	0	0	0	0	47	3	25	38	44	10	k__Bacteria;p__Proteobacteria;c__Betaproteobacteria;o__SC-I-84
OTU_955	0	0	0	0	0	0	0	0	0	0	0	0	29	120	0	18	0	0	0	0	0	0	0	0	0	0	0	0	0	0	0	0	0	0	0	0	k__Bacteria;p__Bacteroidetes;c__Bacteroidia;o__Bacteroidales;f__Porphyromonadaceae;g__Barnesiella;s__Barnesiella_viscericola_DSM_18177
OTU_853	0	0	0	0	0	0	0	0	0	0	0	0	0	0	0	0	0	0	0	0	0	0	0	0	0	0	0	0	0	0	80	0	0	0	86	0	k__Bacteria;p__Parcubacteria
OTU_975	1	0	0	1	2	1	0	1	36	0	0	117	0	0	0	0	0	0	0	0	0	0	0	0	0	0	0	0	0	0	0	0	0	1	3	3	k__Bacteria;p__Proteobacteria;c__Betaproteobacteria;o__SC-I-84
OTU_1628	0	0	0	0	0	0	0	0	0	0	0	0	8	7	15	5	8	2	5	9	7	0	4	4	10	12	6	10	11	12	7	17	0	3	3	0	k__Bacteria;p__Firmicutes;c__Negativicutes;o__Selenomonadales;f__Veillonellaceae;g__Dialister
OTU_920	0	0	0	0	0	0	0	0	0	0	0	0	0	0	0	0	0	0	14	1	39	8	3	2	0	0	0	0	0	0	11	2	4	26	51	4	k__Bacteria;p__Actinobacteria;c__Thermoleophilia;o__Gaiellales
OTU_1000	0	0	0	0	0	0	0	0	0	0	0	0	0	0	0	0	0	0	0	4	3	6	6	0	0	0	0	0	0	0	27	9	12	22	35	40	k__Bacteria;p__Proteobacteria;c__Alphaproteobacteria;o__Rhizobiales;f__Hyphomicrobiaceae
OTU_1074	0	0	0	0	0	0	0	0	0	0	1	0	0	0	0	0	0	0	1	1	1	0	5	0	0	0	0	0	0	0	18	2	4	46	62	23	k__Bacteria;p__Bacteroidetes;c__Sphingobacteriia;o__Sphingobacteriales;f__Chitinophagaceae
OTU_1172	0	0	0	0	0	0	0	0	0	0	0	0	19	21	22	0	17	0	0	0	0	0	0	0	4	28	3	5	20	25	0	0	0	0	0	0	k__Bacteria;p__Proteobacteria;c__Alphaproteobacteria;o__Rhodobacterales;f__Rhodobacteraceae;g__Lentibacter;s__Rhodobacteraceae_bacterium_MOLA_341
OTU_782	0	0	0	0	0	0	0	0	0	0	0	0	0	0	0	0	0	0	0	0	0	0	0	0	0	0	0	0	0	0	0	4	103	31	6	20	k__Bacteria;p__Bacteroidetes;c__BSV13
OTU_794	0	0	0	0	0	0	0	0	0	0	0	0	0	0	0	0	0	0	0	0	8	0	0	0	0	0	0	0	0	0	5	38	15	32	49	17	k__Bacteria;p__Proteobacteria;c__Alphaproteobacteria;o__Rhodospirillales;f__Rhodospirillaceae
OTU_1121	0	0	0	0	0	0	0	0	0	0	0	0	10	22	28	0	13	2	0	4	2	0	0	0	6	16	9	3	17	23	0	0	0	0	8	0	k__Bacteria;p__Bacteroidetes;c__Bacteroidia;o__Bacteroidales;f__Prevotellaceae;g__Prevotella;s__Prevotella_bivia
OTU_892	0	0	8	1	0	0	6	3	2	0	3	0	11	0	0	0	0	0	0	3	22	0	0	0	0	0	0	0	0	0	35	7	29	14	6	13	k__Bacteria;p__Proteobacteria;c__Alphaproteobacteria;o__Sphingomonadales;f__Sphingomonadaceae;g__Sphingomonas;s__Sphingomonas_sp._PR090111-T3T-6A
OTU_1284	0	0	0	0	0	0	0	0	0	0	0	0	1	0	11	13	2	5	9	8	6	12	16	7	11	13	4	12	10	22	0	0	0	0	0	0	k__Bacteria;p__Bacteroidetes;c__Bacteroidia;o__Bacteroidales;f__Prevotellaceae;g__Prevotella_9
OTU_869	0	0	0	0	0	0	0	0	0	0	0	0	1	3	2	1	114	0	0	0	0	0	1	0	4	1	16	1	1	2	2	1	5	3	1	3	k__Bacteria;p__Firmicutes;c__Clostridia;o__Clostridiales;f__Ruminococcaceae;g__Ruminococcaceae_UCG-013
OTU_766	0	0	0	0	0	0	0	0	0	0	0	0	0	0	0	0	0	0	0	0	0	0	0	0	0	0	0	0	0	0	10	4	1	8	49	89	k__Bacteria;p__Bacteroidetes;c__Flavobacteriia;o__Flavobacteriales;f__NS9_marine_group
OTU_785	0	0	0	0	0	0	3	25	6	4	7	0	0	0	0	0	0	0	24	3	2	7	22	17	0	0	0	0	0	0	11	3	3	17	6	1	k__Bacteria;p__Proteobacteria;c__Alphaproteobacteria;o__Rhodospirillales;f__DA111
OTU_849	0	0	0	0	0	0	0	0	0	0	0	0	0	0	141	0	0	0	0	0	0	0	0	0	0	0	0	0	0	0	14	0	4	1	0	1	k__Bacteria;p__Bacteroidetes;c__Bacteroidia;o__Bacteroidales;f__Prevotellaceae;g__Alloprevotella
OTU_895	0	0	0	0	0	0	0	4	0	0	0	0	16	10	1	0	114	0	1	0	5	3	0	1	0	0	0	0	0	1	0	0	0	0	2	3	k__Bacteria;p__Firmicutes;c__Clostridia;o__Clostridiales;f__Lachnospiraceae
OTU_773	0	0	0	0	0	0	0	0	0	0	0	0	0	1	0	154	1	0	1	0	0	0	0	0	0	0	0	0	0	1	1	0	0	0	0	1	k__Bacteria;p__Proteobacteria;c__Deltaproteobacteria;o__Desulfovibrionales;f__Desulfovibrionaceae;g__Desulfovibrio
OTU_1674	0	0	0	0	0	1	0	0	0	0	1	0	12	4	7	10	7	0	1	0	0	0	0	2	0	9	0	1	8	9	56	8	2	0	10	11	k__Bacteria;p__Bacteroidetes;c__Bacteroidia;o__Bacteroidales;f__Rikenellaceae;g__Alistipes
OTU_897	0	0	0	0	0	0	0	0	0	0	0	0	0	0	0	0	0	0	0	0	0	0	0	0	0	0	0	0	0	0	47	22	40	31	4	15	k__Bacteria;p__Firmicutes;c__Clostridia;o__Clostridiales;f__Ruminococcaceae;g__[Eubacterium]_coprostanoligenes_group
OTU_1097	0	0	0	0	0	0	0	0	0	0	0	0	134	0	2	18	3	0	0	0	0	0	0	1	0	0	0	0	0	0	0	0	0	0	0	0	k__Bacteria;p__Bacteroidetes;c__Bacteroidia;o__Bacteroidales;f__Bacteroidaceae;g__Bacteroides
OTU_768	0	0	0	0	0	0	0	0	0	0	0	0	0	0	0	0	0	0	0	0	0	0	0	0	0	0	0	1	0	0	0	0	122	28	1	6	k__Bacteria;p__Bacteroidetes;c__Bacteroidia;o__Bacteroidales;f__Porphyromonadaceae
OTU_824	0	0	0	0	0	0	0	0	0	0	0	0	0	0	0	0	0	0	0	0	0	0	0	0	0	0	0	0	0	0	33	0	0	39	52	33	k__Bacteria;p__Bacteroidetes;c__Sphingobacteriia;o__Sphingobacteriales;f__env.OPS_17
OTU_896	0	0	0	0	0	0	0	1	0	0	0	0	0	0	0	1	0	0	8	3	4	5	30	0	0	0	0	0	0	0	24	29	8	32	7	5	k__Bacteria;p__Proteobacteria;c__Alphaproteobacteria;o__Rhizobiales;f__KF-JG30-B3
OTU_864	0	0	0	0	0	0	0	0	0	0	0	0	0	0	0	0	0	0	0	0	0	0	0	0	0	0	0	0	0	0	58	41	7	19	20	11	k__Bacteria;p__Proteobacteria;c__Deltaproteobacteria;o__Desulfovibrionales;f__Desulfovibrionaceae;g__Desulfovibrio
OTU_1293	0	0	0	0	0	0	0	0	0	0	0	0	0	0	0	0	0	0	0	0	0	0	0	0	0	0	0	0	0	0	1	9	84	60	0	1	k__Bacteria;p__Firmicutes;c__Clostridia;o__Clostridiales;f__Peptococcaceae;g__Desulfurispora;s__bioreactor_metagenome
OTU_803	0	0	0	0	0	0	0	0	0	0	0	0	0	1	150	1	2	0	0	0	0	0	0	0	1	0	0	0	0	0	0	0	0	0	0	0	k__Bacteria;p__Firmicutes;c__Clostridia;o__Clostridiales;f__Lachnospiraceae;g__Incertae_Sedis
OTU_878	0	0	0	0	0	0	0	14	1	9	3	0	0	0	0	0	0	0	8	38	12	23	13	24	0	0	0	0	0	0	0	4	3	2	0	1	k__Bacteria;p__Actinobacteria;c__Thermoleophilia;o__Solirubrobacterales;f__YNPFFP1
OTU_1055	0	0	0	0	0	0	0	0	0	0	0	0	0	0	1	3	132	2	3	1	0	3	1	1	0	3	0	2	1	1	0	0	0	0	0	0	k__Bacteria;p__Bacteroidetes;c__Bacteroidia;o__Bacteroidales;f__Bacteroidales_S24-7_group
OTU_1080	0	0	0	0	0	0	5	4	6	6	5	2	0	0	0	0	0	0	9	7	14	14	42	27	0	0	0	0	0	0	0	7	1	1	0	4	k__Bacteria;p__Actinobacteria;c__Acidimicrobiia;o__Acidimicrobiales
OTU_1369	0	0	0	0	0	0	0	0	0	0	0	0	0	0	0	0	0	0	0	0	0	0	0	0	0	0	0	0	0	0	65	34	6	10	33	6	k__Bacteria;p__Spirochaetae;c__Spirochaetes;o__Spirochaetales;f__Brevinemataceae;g__Brevinema
OTU_1173	0	0	0	0	0	0	0	0	0	0	0	0	12	13	10	0	9	0	0	0	0	0	0	0	32	11	17	22	15	12	0	0	0	0	0	0	k__Bacteria;p__Proteobacteria;c__Alphaproteobacteria;o__Rhodobacterales;f__Rhodobacteraceae;g__Loktanella
OTU_993	0	0	0	0	0	0	0	0	0	0	0	0	90	1	3	2	0	46	1	1	4	0	0	2	0	0	0	0	0	0	0	3	0	0	0	0	k__Bacteria;p__Firmicutes;c__Clostridia;o__Clostridiales;f__Lachnospiraceae;g__Lachnospiraceae_NK4A136_group
OTU_1170	0	0	0	0	0	0	0	0	0	0	0	0	7	8	12	6	9	3	15	7	4	7	10	11	4	9	13	9	16	2	0	0	0	0	0	0	k__Bacteria;p__Firmicutes;c__Bacilli;o__Lactobacillales;f__Lactobacillaceae;g__Lactobacillus;s__Lactobacillus_harbinensis
OTU_1212	0	0	0	0	0	0	0	0	0	0	0	0	7	6	8	7	2	1	10	0	2	8	8	12	12	5	8	7	5	7	11	0	0	7	12	6	k__Bacteria;p__Bacteroidetes;c__Bacteroidia;o__Bacteroidales;f__Porphyromonadaceae;g__Porphyromonas
OTU_808	0	0	0	0	0	0	0	0	0	0	0	0	0	0	0	0	0	0	0	0	0	0	0	0	0	0	0	0	0	0	1	0	2	46	12	90	k__Bacteria;p__Bacteroidetes;c__Sphingobacteriia;o__Sphingobacteriales;f__Chitinophagaceae;g__Taibaiella
OTU_899	0	0	0	0	0	0	1	6	3	1	21	0	0	0	0	0	0	0	2	27	27	10	3	27	0	1	0	0	0	0	11	3	0	0	2	6	k__Bacteria;p__Actinobacteria;c__Actinobacteria;o__Frankiales;f__Acidothermaceae;g__Acidothermus
OTU_938	0	0	0	0	0	0	0	0	0	0	0	0	147	1	0	1	1	0	0	0	0	0	0	0	0	0	0	1	0	0	0	0	0	0	0	0	k__Bacteria;p__Firmicutes;c__Clostridia;o__Clostridiales;f__Lachnospiraceae;g__Coprococcus_1
OTU_1008	0	0	0	0	0	0	0	0	0	0	0	0	0	0	0	0	4	146	0	0	0	0	0	0	0	0	0	0	0	0	0	0	0	0	0	0	k__Bacteria;p__Firmicutes;c__Clostridia;o__Clostridiales;f__Lachnospiraceae;g__Blautia
OTU_1075	0	0	0	0	0	0	0	0	0	0	0	0	0	0	0	0	0	0	0	0	0	0	0	0	0	0	0	0	0	0	43	13	64	11	17	2	k__Bacteria;p__Acidobacteria;c__Acidobacteria;o__Acidobacteriales;f__Acidobacteriaceae_[Subgroup_1]
OTU_788	0	0	0	0	0	0	11	16	1	0	2	4	0	0	0	0	0	0	6	11	7	1	1	5	0	0	0	0	0	0	6	16	9	6	4	44	k__Bacteria;p__Proteobacteria;c__Alphaproteobacteria;o__Rhodospirillales;f__Acetobacteraceae;g__Acidisoma
OTU_796	0	0	0	0	0	0	13	17	2	18	12	10	0	0	0	0	0	0	0	6	24	33	2	1	0	0	0	0	0	0	0	4	6	0	0	2	k__Bacteria;p__Actinobacteria;c__Acidimicrobiia;o__Acidimicrobiales
OTU_942	0	0	0	0	0	0	0	0	0	0	0	0	0	0	0	0	0	0	0	0	0	0	0	0	0	0	0	0	0	0	117	0	3	11	8	11	k__Bacteria;p__Bacteroidetes;c__Sphingobacteriia;o__Sphingobacteriales;f__Chitinophagaceae
OTU_883	0	0	0	0	0	0	0	0	0	0	0	0	0	0	0	0	0	0	0	0	28	0	0	0	0	0	0	0	0	0	5	0	0	115	1	0	k__Bacteria;p__Bacteroidetes;c__Sphingobacteriia;o__Sphingobacteriales;f__Chitinophagaceae
OTU_819	0	0	0	0	0	0	0	0	0	0	0	0	0	0	0	0	0	0	0	0	0	0	0	0	0	0	0	0	0	0	58	20	3	27	36	4	k__Bacteria;p__Bacteroidetes;c__Sphingobacteriia;o__Sphingobacteriales;f__Chitinophagaceae
OTU_1166	0	0	0	0	0	0	18	13	1	8	65	26	0	0	0	0	0	0	1	3	1	3	6	0	0	0	0	0	0	0	0	0	0	2	0	0	k__Bacteria;p__Proteobacteria;c__Betaproteobacteria;o__Burkholderiales;f__Comamonadaceae;g__Albidiferax
OTU_1395	0	0	0	0	0	0	0	0	0	0	0	0	3	3	2	5	2	22	3	32	38	5	3	3	8	4	2	2	6	3	0	1	0	0	0	0	k__Bacteria;p__Bacteroidetes;c__Bacteroidia;o__Bacteroidales;f__Prevotellaceae;g__Prevotella;s__Prevotella_sp._DNF00985
OTU_771	0	0	0	0	0	0	0	0	0	0	0	0	147	0	0	0	0	0	0	0	0	0	0	0	0	0	0	0	0	0	0	0	0	0	0	0	k__Bacteria;p__Firmicutes;c__Clostridia;o__Clostridiales;f__Christensenellaceae;g__Christensenellaceae_R-7_group
OTU_1303	0	0	0	0	0	0	0	2	0	3	0	0	1	12	0	6	74	9	3	0	1	4	14	7	1	0	1	1	0	0	0	0	1	0	6	0	k__Bacteria;p__Firmicutes;c__Clostridia;o__Clostridiales;f__Lachnospiraceae
OTU_1370	0	0	0	0	0	0	0	0	0	0	0	0	0	0	0	0	0	0	0	0	0	0	0	0	0	0	0	0	0	0	49	29	51	15	2	0	k__Bacteria;p__Firmicutes;c__Clostridia;o__Clostridiales;f__Clostridiaceae_1;g__Oxobacter
OTU_901	0	0	0	0	0	0	0	0	0	0	0	0	0	0	0	0	0	0	0	0	0	0	0	0	0	0	0	0	0	0	23	58	25	16	4	20	k__Bacteria;p__Bacteroidetes;c__Bacteroidia;o__Bacteroidales;f__Porphyromonadaceae
OTU_926	0	0	0	0	0	0	2	0	0	0	0	0	0	0	0	0	0	0	0	0	0	0	0	0	0	0	0	0	0	0	24	23	9	32	26	30	k__Bacteria;p__Bacteroidetes;c__Sphingobacteriia;o__Sphingobacteriales;f__Chitinophagaceae
OTU_943	0	0	1	0	0	0	0	0	0	0	0	0	0	0	0	0	0	0	0	0	1	32	47	0	0	0	0	0	0	0	6	28	12	0	18	1	k__Bacteria;p__Proteobacteria;c__Betaproteobacteria;o__Neisseriales;f__Neisseriaceae
OTU_1142	0	0	0	0	0	0	0	2	1	0	1	0	1	0	0	0	0	0	2	2	9	0	0	0	0	0	0	0	1	0	32	7	3	10	60	14	k__Bacteria;p__Actinobacteria;c__Actinobacteria;o__Propionibacteriales;f__Nocardioidaceae;g__Nocardioides
OTU_1155	0	0	0	0	0	0	0	0	0	0	0	0	0	0	0	0	0	0	0	0	24	0	1	0	0	0	1	0	0	1	1	0	20	21	56	20	k__Bacteria;p__Proteobacteria;c__Alphaproteobacteria;o__Rhizobiales;f__alphaI_cluster
OTU_874	0	0	0	0	0	0	0	0	0	0	0	0	0	0	0	0	0	0	0	0	0	0	0	0	0	0	0	0	0	0	56	1	13	68	5	2	k__Bacteria;p__Firmicutes;c__Clostridia;o__Clostridiales;f__Gracilibacteraceae;g__Lutispora
OTU_1014	0	0	0	0	0	0	4	9	4	10	20	68	0	0	0	0	0	0	0	1	14	0	4	2	0	0	0	0	0	0	0	0	3	3	0	2	k__Bacteria;p__Proteobacteria;c__Alphaproteobacteria;o__Rhodospirillales;f__Acetobacteraceae
OTU_1061	0	0	0	0	0	0	0	0	0	0	0	0	0	0	0	0	0	0	0	0	0	0	0	0	0	0	0	0	0	0	0	135	5	4	0	0	k__Bacteria;p__Bacteroidetes;c__Sphingobacteriia;o__Sphingobacteriales;f__Chitinophagaceae
OTU_905	0	0	0	0	0	0	0	0	0	0	0	0	4	134	0	1	1	4	0	0	0	0	0	0	0	0	0	0	0	0	0	0	0	0	0	0	k__Bacteria;p__Bacteroidetes;c__Bacteroidia;o__Bacteroidales;f__Rikenellaceae;g__Rikenellaceae_RC9_gut_group
OTU_1062	2	0	19	0	21	20	32	0	23	26	0	0	0	0	0	0	0	0	0	0	0	0	0	0	0	0	0	0	0	0	0	0	0	0	0	0	k__Bacteria;p__Proteobacteria;c__Betaproteobacteria;o__Neisseriales;f__Neisseriaceae;g__Chromobacterium
OTU_1251	0	0	0	0	0	0	0	0	0	0	0	0	0	0	0	0	0	0	0	0	0	0	0	0	0	0	0	0	0	0	21	13	13	19	32	45	k__Bacteria;p__Bacteroidetes;c__Sphingobacteriia;o__Sphingobacteriales;f__Chitinophagaceae;g__Flavisolibacter
OTU_787	0	0	0	1	0	0	34	15	16	26	50	1	0	0	0	0	0	0	0	0	0	0	0	0	0	0	0	0	0	0	0	0	0	0	0	0	k__Bacteria;p__Proteobacteria;c__Gammaproteobacteria;o__Xanthomonadales;f__Nevskiaceae;g__Alkanibacter
OTU_1024	0	0	0	0	0	0	0	0	0	0	0	0	0	0	0	0	0	0	0	0	0	0	0	0	0	0	0	0	0	0	16	7	3	19	6	91	k__Bacteria;p__Spirochaetae;c__Spirochaetes;o__Spirochaetales;f__Spirochaetaceae;g__Treponema
OTU_1090	19	0	0	98	0	1	0	1	1	2	4	3	0	0	0	0	0	0	0	0	6	0	0	3	0	0	0	0	0	0	0	3	0	0	1	0	k__Bacteria;p__Proteobacteria;c__Gammaproteobacteria;o__Xanthomonadales;f__Nevskiaceae;g__Nevskia
OTU_816	0	0	0	0	1	0	0	0	0	0	0	0	0	1	58	81	0	0	0	0	0	0	0	0	0	0	0	0	0	0	0	0	0	0	0	0	k__Bacteria;p__Firmicutes;c__Clostridia;o__Clostridiales;f__Ruminococcaceae;g__Ruminococcaceae_NK4A214_group
OTU_951	0	0	0	0	0	0	2	0	11	5	9	0	0	0	0	0	0	0	5	13	15	8	17	3	0	0	0	0	0	0	4	28	12	6	2	1	k__Bacteria;p__Actinobacteria;c__Acidimicrobiia;o__Acidimicrobiales
OTU_1606	3	0	1	2	1	2	0	2	0	0	1	1	2	0	0	1	4	2	0	2	0	0	0	2	1	3	1	2	0	0	51	22	5	8	6	15	k__Bacteria;p__Bacteroidetes;c__Bacteroidia;o__Bacteroidales;f__Bacteroidaceae;g__Bacteroides
OTU_1070	0	0	0	0	0	0	0	0	0	0	0	0	1	1	2	1	82	0	3	2	0	0	4	2	5	2	2	1	1	3	12	1	1	0	13	0	k__Bacteria;p__Bacteroidetes;c__Bacteroidia;o__Bacteroidales;f__Prevotellaceae;g__Prevotellaceae_Ga6A1_group
OTU_1237	0	0	0	0	0	0	0	0	0	0	0	0	1	0	5	1	40	0	0	0	0	2	0	0	2	3	0	4	0	0	48	1	9	0	17	6	k__Bacteria;p__Firmicutes;c__Clostridia;o__Clostridiales;f__Lachnospiraceae
OTU_1403	0	0	0	0	0	0	0	0	0	0	0	0	0	0	0	0	0	0	0	0	0	0	0	0	0	0	0	0	0	0	85	42	0	0	9	3	k__Bacteria;p__Firmicutes;c__Clostridia;o__Clostridiales;f__Clostridiales_vadinBB60_group
OTU_1891	0	0	0	0	0	0	0	0	0	0	0	0	0	0	0	1	0	0	0	0	0	0	0	0	0	0	0	0	0	0	41	4	8	1	83	1	k__Bacteria;p__Firmicutes;c__Clostridia;o__Clostridiales;f__Clostridiales_vadinBB60_group
OTU_857	0	0	0	0	1	7	0	0	88	0	0	35	1	1	0	0	0	0	0	0	0	0	0	0	0	0	0	0	0	0	1	0	0	0	5	0	k__Bacteria;p__Proteobacteria;c__Gammaproteobacteria;o__Xanthomonadales;f__Xanthomonadaceae;g__Stenotrophomonas
OTU_977	0	0	0	0	0	0	28	17	10	0	28	6	0	0	0	0	0	0	31	10	0	0	0	4	0	0	0	0	0	0	0	3	0	2	0	0	k__Bacteria;p__Proteobacteria;c__Gammaproteobacteria;o__Legionellales;f__Legionellaceae;g__Legionella
OTU_996	0	0	0	0	0	0	0	0	0	0	7	0	0	0	0	0	0	0	2	3	2	1	7	11	0	0	0	0	0	0	4	62	7	12	15	5	k__Bacteria;p__Proteobacteria;c__Gammaproteobacteria;o__Xanthomonadales;f__Nevskiaceae;g__Nevskia
OTU_1039	0	0	0	0	0	0	0	0	0	0	0	0	0	0	0	0	0	0	0	0	0	0	0	0	0	0	0	0	0	0	70	23	21	9	7	7	k__Bacteria;p__Firmicutes;c__Clostridia;o__Clostridiales;f__Ruminococcaceae;g__Ruminiclostridium
OTU_1149	0	0	0	0	0	0	0	0	0	0	0	0	25	0	8	4	40	3	12	1	1	6	6	2	1	5	4	5	8	6	0	0	0	0	0	0	k__Bacteria;p__Bacteroidetes;c__Bacteroidia;o__Bacteroidales;f__Bacteroidales_S24-7_group
OTU_1162	0	0	0	0	0	0	0	0	0	0	0	0	0	0	0	0	0	0	14	1	2	0	1	3	0	0	0	0	0	0	0	5	32	0	9	70	k__Bacteria;p__Bacteroidetes;c__Sphingobacteriia;o__Sphingobacteriales;f__env.OPS_17
OTU_832	0	0	0	0	0	0	9	9	0	0	55	0	0	0	0	0	0	0	18	8	1	2	2	4	0	0	0	0	0	0	0	14	5	6	2	2	k__Bacteria;p__Proteobacteria;c__Deltaproteobacteria;o__Oligoflexales
OTU_1091	2	1	0	4	4	4	0	1	0	0	2	0	21	21	3	2	36	7	3	2	2	2	1	1	3	1	4	3	2	3	0	1	0	0	0	0	k__Bacteria;p__Firmicutes;c__Clostridia;o__Clostridiales;f__Ruminococcaceae
OTU_1214	0	0	0	0	0	0	0	0	0	0	0	0	0	0	1	0	133	0	0	1	0	0	1	0	0	0	0	0	0	0	0	0	0	0	0	0	k__Bacteria;p__Firmicutes;c__Clostridia;o__Clostridiales;f__Lachnospiraceae
OTU_749	1	0	0	0	0	0	2	1	2	29	6	9	0	0	0	0	0	0	0	20	11	0	15	29	0	0	0	0	0	0	0	5	1	3	0	2	k__Bacteria;p__Proteobacteria;c__Alphaproteobacteria;o__Sphingomonadales;f__Sphingomonadaceae;g__Sphingomonas
OTU_862	0	0	0	0	0	0	0	0	0	0	1	0	0	0	0	0	0	0	32	6	15	10	20	32	0	0	0	0	0	0	3	16	0	1	0	0	k__Bacteria;p__Proteobacteria;c__Alphaproteobacteria;o__Rhodospirillales;f__Rhodospirillaceae
OTU_924	0	0	0	0	0	0	0	0	0	0	0	0	0	0	0	0	0	0	0	0	0	0	2	0	0	134	0	0	0	0	0	0	0	0	0	0	k__Bacteria;p__Proteobacteria;c__Alphaproteobacteria;o__Rhizobiales;f__Methylobacteriaceae;g__Methylobacterium
OTU_925	0	0	1	0	0	0	0	0	0	0	0	0	0	0	0	0	0	0	1	0	0	0	0	0	0	0	0	0	0	0	43	21	21	0	34	15	k__Bacteria;p__Bacteroidetes;c__Sphingobacteriia;o__Sphingobacteriales;f__Chitinophagaceae
OTU_1104	0	0	0	0	0	0	0	0	0	0	0	0	0	0	0	0	0	0	0	0	0	0	0	0	0	0	0	0	0	0	19	2	56	58	0	0	k__Bacteria;p__Firmicutes;c__Clostridia;o__Clostridiales;f__Christensenellaceae;g__Christensenellaceae_R-7_group
OTU_1241	0	0	0	0	0	0	0	0	1	0	0	0	0	0	0	1	1	0	0	0	0	0	0	0	0	1	0	0	0	0	29	26	18	15	12	31	k__Bacteria;p__Proteobacteria;c__Gammaproteobacteria;o__Pasteurellales;f__Pasteurellaceae;g__Haemophilus
OTU_776	0	0	0	0	0	0	0	0	0	0	0	0	0	0	0	0	0	0	0	0	0	0	0	0	0	0	0	0	0	0	0	14	43	76	1	1	k__Bacteria;p__Bacteroidetes;c__Sphingobacteriia;o__Sphingobacteriales;f__WCHB1-69
OTU_1005	0	0	0	0	0	0	0	0	0	0	0	0	57	1	2	0	0	0	1	0	0	0	0	0	8	0	7	5	0	1	12	17	9	14	0	0	k__Bacteria;p__Bacteroidetes;c__Bacteroidia;o__Bacteroidales;f__Bacteroidaceae;g__Bacteroides;s__Bacteroides_coprocola_DSM_17136
OTU_1089	0	0	0	0	0	0	0	0	0	0	0	0	0	0	0	0	0	0	0	0	0	0	0	0	0	0	0	0	0	0	49	1	2	0	79	3	k__Bacteria;p__Proteobacteria;c__Alphaproteobacteria;o__Rhodospirillales;f__Rhodospirillales_Incertae_Sedis;g__Reyranella
OTU_893	0	0	0	0	0	0	2	0	0	0	0	1	0	0	0	0	0	0	36	13	19	3	22	22	0	0	0	0	0	0	6	2	1	4	2	1	k__Bacteria;p__Proteobacteria;c__Alphaproteobacteria;o__Rhodospirillales;f__DA111
OTU_940	0	0	0	0	0	0	0	0	0	0	0	0	0	72	0	0	59	3	0	0	0	0	0	0	0	0	0	0	0	0	0	0	0	0	0	0	k__Bacteria;p__Bacteroidetes;c__Bacteroidia;o__Bacteroidales;f__Bacteroidales_S24-7_group
OTU_1211	0	0	0	2	0	0	0	0	0	0	0	0	89	2	1	0	2	0	2	0	0	0	0	0	0	0	1	1	3	1	15	5	2	1	3	3	k__Bacteria;p__Firmicutes;c__Clostridia;o__Clostridiales;f__Lachnospiraceae;g__Fusicatenibacter
OTU_1307	0	0	0	0	0	0	0	0	0	0	0	0	0	0	4	2	118	1	2	0	0	1	0	0	1	0	1	1	0	2	0	0	0	0	0	0	k__Bacteria;p__Firmicutes;c__Clostridia;o__Clostridiales;f__Lachnospiraceae;g__Lachnospiraceae_UCG-001
OTU_1398	0	0	0	0	0	0	0	3	1	0	14	1	0	0	0	0	0	0	10	13	23	3	16	8	0	0	0	0	0	0	23	9	3	4	1	1	k__Bacteria;p__Actinobacteria;c__Acidimicrobiia;o__Acidimicrobiales
OTU_801	0	0	0	0	0	0	0	0	0	0	0	0	133	0	0	0	0	0	0	0	0	0	0	0	0	0	0	0	0	0	0	0	0	0	0	0	k__Bacteria;p__Firmicutes;c__Clostridia;o__Clostridiales;f__Ruminococcaceae;g__Ruminococcaceae_UCG-010
OTU_843	0	0	0	0	0	0	0	0	0	0	0	0	0	0	0	0	0	131	0	0	0	0	0	1	0	0	0	0	0	0	0	0	0	1	0	0	k__Bacteria;p__Actinobacteria;c__Actinobacteria;o__Micrococcales;f__Dermabacteraceae;g__Dermabacter;s__Dermabacter_hominis
OTU_881	0	0	0	0	0	0	0	0	0	0	1	0	0	0	1	17	114	0	0	0	0	0	0	0	0	0	0	0	0	0	0	0	0	0	0	0	k__Bacteria;p__Firmicutes;c__Clostridia;o__Clostridiales;f__Lachnospiraceae
OTU_900	0	0	0	0	0	0	0	19	2	0	16	0	0	0	0	0	0	0	23	21	12	0	0	40	0	0	0	0	0	0	0	0	0	0	0	0	k__Bacteria;p__Proteobacteria;c__Gammaproteobacteria;o__Legionellales;f__Coxiellaceae;g__Aquicella
OTU_916	0	0	0	0	0	0	0	0	0	119	0	9	0	0	0	0	0	0	0	0	0	0	5	0	0	0	0	0	0	0	0	0	0	0	0	0	k__Bacteria;p__Firmicutes;c__Bacilli;o__Bacillales;f__Alicyclobacillaceae;g__Alicyclobacillus
OTU_1035	0	0	0	0	0	0	0	0	0	0	0	0	0	0	0	0	0	77	0	0	0	0	0	1	0	0	0	0	0	0	34	2	1	2	11	4	k__Bacteria;p__Firmicutes;c__Erysipelotrichia;o__Erysipelotrichales;f__Erysipelotrichaceae;g__Erysipelotrichaceae_UCG-003
OTU_1131	0	0	0	0	0	0	0	0	0	0	0	0	0	1	0	0	0	0	0	0	22	0	2	0	0	0	0	0	0	0	11	42	40	14	0	0	k__Bacteria;p__Firmicutes;c__Clostridia;o__Clostridiales;f__Ruminococcaceae;g__Ruminiclostridium_1
OTU_1800	0	0	0	0	0	0	0	0	0	0	0	0	0	0	0	0	0	0	0	0	0	0	0	0	0	0	0	0	0	0	4	4	6	10	73	35	k__Bacteria;p__Proteobacteria;c__Alphaproteobacteria;o__Rhizobiales
OTU_779	0	0	0	0	0	0	0	0	0	0	0	0	132	0	0	0	0	0	0	0	0	0	0	0	0	0	0	0	0	0	0	0	0	0	0	0	k__Bacteria;p__Actinobacteria;c__Coriobacteriia;o__Coriobacteriales;f__Coriobacteriaceae;g__Slackia;s__Slackia_sp._AUH-JLC159
OTU_859	0	0	0	0	0	0	0	1	0	0	0	0	96	2	0	0	3	0	0	1	0	0	3	0	2	0	1	1	2	1	2	4	1	3	8	1	k__Bacteria;p__Proteobacteria;c__Betaproteobacteria;o__Burkholderiales;f__Alcaligenaceae;g__Parasutterella
OTU_861	0	0	0	0	0	0	0	0	0	0	0	0	4	4	3	18	4	0	6	0	0	16	16	10	21	4	5	10	4	7	0	0	0	0	0	0	k__Bacteria;p__Proteobacteria;c__Epsilonproteobacteria;o__Campylobacterales;f__Campylobacteraceae;g__Campylobacter;s__Campylobacter_hominis
OTU_1390	0	0	0	0	0	0	0	0	0	0	0	0	0	1	0	3	6	1	1	0	1	3	2	1	3	0	0	0	1	0	20	18	13	19	10	28	k__Bacteria;p__Firmicutes;c__Clostridia;o__Clostridiales;f__Lachnospiraceae;g__Tyzzerella_4
OTU_856	0	0	0	0	0	0	0	10	0	0	0	0	0	0	0	0	0	0	45	11	1	21	9	21	0	0	0	0	0	0	0	6	2	0	0	5	k__Bacteria;p__Acidobacteria;c__Acidobacteria;o__Subgroup_2
OTU_930	0	0	0	0	0	0	0	0	0	0	0	0	3	1	13	2	4	88	0	1	1	2	0	0	2	0	1	0	1	1	0	0	5	1	4	1	k__Bacteria;p__Firmicutes;c__Clostridia;o__Clostridiales;f__Family_XIII;g__[Eubacterium]_nodatum_group
OTU_1199	0	0	0	0	0	0	0	0	0	0	0	0	0	0	0	0	0	0	0	0	0	0	0	0	0	0	0	0	0	0	17	28	47	18	6	14	k__Bacteria;p__Firmicutes;c__Clostridia;o__Clostridiales;f__Ruminococcaceae;g__Ruminiclostridium
OTU_944	0	0	1	0	0	0	4	0	14	17	7	13	0	0	0	1	0	1	0	1	1	1	1	0	0	0	0	1	1	0	3	0	2	10	31	20	k__Bacteria;p__Proteobacteria;c__Alphaproteobacteria;o__Rhizobiales;f__Brucellaceae;g__Ochrobactrum;s__Ochrobactrum_sp._MVSV1
OTU_959	0	0	0	0	0	0	0	0	0	0	0	0	0	0	0	0	0	0	0	0	2	5	0	1	0	0	0	0	0	0	15	4	5	7	36	55	k__Bacteria;p__Verrucomicrobia;c__OPB35_soil_group
OTU_1152	0	0	0	0	0	0	0	0	0	0	0	0	0	0	0	1	113	0	0	0	0	0	1	0	1	0	0	0	0	0	13	0	0	0	0	0	k__Bacteria;p__Firmicutes;c__Clostridia;o__Clostridiales;f__Lachnospiraceae
OTU_1230	0	0	0	0	0	0	19	19	9	41	28	1	0	0	0	0	0	0	0	0	3	8	1	0	0	0	0	0	0	0	0	0	0	0	0	0	k__Bacteria;p__Firmicutes;c__Bacilli;o__Bacillales;f__Alicyclobacillaceae;g__Alicyclobacillus;s__Alicyclobacillus_sp._Talven1
OTU_1494	0	0	0	0	0	0	7	27	2	35	5	2	0	1	0	1	0	0	2	3	15	6	2	3	0	0	0	0	0	0	1	3	2	2	8	2	k__Bacteria;p__Firmicutes;c__Bacilli;o__Bacillales;f__Bacillaceae;g__Bacillus
OTU_1566	0	0	0	0	0	0	9	0	3	1	9	43	0	0	0	0	1	1	0	1	0	0	4	2	0	0	0	0	0	0	8	3	0	6	27	11	k__Bacteria;p__Firmicutes;c__Clostridia;o__Clostridiales;f__Family_XVIII;g__Symbiobacterium;s__Symbiobacterium_thermophilum
OTU_1705	0	0	0	0	0	0	0	0	0	0	0	0	0	0	0	0	0	0	19	6	5	8	0	3	0	0	0	0	0	0	4	9	10	11	34	20	k__Bacteria;p__Verrucomicrobia;c__OPB35_soil_group
OTU_792	0	0	0	0	0	0	0	0	0	0	0	0	0	123	1	1	2	0	0	0	0	0	0	2	0	0	0	0	0	0	0	0	0	0	0	0	k__Bacteria;p__Firmicutes;c__Clostridia;o__Clostridiales;f__Lachnospiraceae;g__Lachnospiraceae_NK4A136_group
OTU_1204	0	0	0	0	0	0	19	1	1	0	11	14	0	0	0	0	0	0	9	5	22	7	5	18	0	0	0	0	0	0	7	2	2	3	0	2	k__Bacteria;p__Actinobacteria;c__Actinobacteria;o__Frankiales;f__Acidothermaceae;g__Acidothermus
OTU_1688	0	0	0	0	0	0	0	0	0	0	0	0	0	0	0	0	128	0	0	0	0	0	0	0	0	0	0	0	0	0	0	0	0	0	0	0	k__Bacteria;p__Bacteroidetes;c__Bacteroidia;o__Bacteroidales;f__Bacteroidales_S24-7_group
OTU_1492	0	0	0	0	0	0	9	8	10	13	4	22	0	0	0	0	0	0	6	3	2	1	5	4	0	0	0	0	0	0	4	8	3	11	5	9	k__Bacteria;p__Proteobacteria;c__Betaproteobacteria;o__Burkholderiales;f__Alcaligenaceae;g__Eoetvoesia;s__bacterium_rM16
OTU_1737	0	0	0	44	0	0	1	0	0	3	23	0	0	0	0	0	1	0	0	0	0	2	7	0	0	0	1	0	0	0	1	1	4	5	27	7	k__Bacteria;p__Actinobacteria;c__Actinobacteria;o__Corynebacteriales;f__Mycobacteriaceae;g__Mycobacterium
OTU_1564	0	0	0	0	0	0	7	2	12	10	1	7	0	1	0	1	0	0	8	5	13	14	1	25	1	0	0	0	0	0	0	3	5	3	5	2	k__Bacteria;p__Firmicutes;c__Bacilli;o__Bacillales;f__Bacillaceae;g__Bacillus
OTU_855	0	0	0	0	0	0	6	0	0	0	17	0	0	0	0	0	0	0	2	6	18	4	0	4	0	0	0	0	0	0	25	1	7	17	17	2	k__Bacteria;p__Proteobacteria;c__Alphaproteobacteria;o__Rhodospirillales;f__I-10
OTU_1475	0	0	0	0	0	0	0	0	0	0	0	0	0	0	0	0	0	0	0	0	7	0	0	0	0	0	0	0	0	0	0	87	26	5	0	0	k__Bacteria;p__Firmicutes;c__Clostridia;o__Clostridiales;f__Peptococcaceae;g__Desulfitobacterium
OTU_1517	0	0	0	0	0	0	0	0	0	0	0	0	1	3	2	5	88	2	3	1	1	3	2	1	2	3	1	3	3	1	0	0	0	0	0	0	k__Bacteria;p__Bacteroidetes;c__Bacteroidia;o__Bacteroidales;f__Bacteroidales_S24-7_group
OTU_809	0	0	0	0	0	0	0	0	0	0	0	0	0	0	0	124	0	0	0	0	0	1	0	0	0	0	0	0	0	0	0	0	0	0	0	0	k__Bacteria;p__Bacteroidetes;c__Bacteroidia;o__Bacteroidales;f__Prevotellaceae;g__Alloprevotella
OTU_887	0	0	0	0	0	0	0	0	0	0	0	0	0	0	0	0	0	0	0	0	0	0	0	0	0	0	0	0	0	0	18	12	8	15	53	19	k__Bacteria;p__Proteobacteria;c__Alphaproteobacteria;o__Rhodospirillales;f__JG37-AG-20
OTU_964	0	0	0	0	0	0	0	0	0	0	53	0	0	0	0	0	0	0	1	0	0	0	0	0	0	0	0	0	0	0	1	20	2	36	0	12	k__Bacteria;p__Bacteroidetes;c__Sphingobacteriia;o__Sphingobacteriales;f__Sphingobacteriaceae;g__Mucilaginibacter
OTU_966	0	0	0	0	0	0	0	0	0	0	0	0	0	0	0	0	0	0	3	1	2	0	3	12	0	0	0	0	0	0	0	16	14	13	53	8	k__Bacteria;p__Bacteroidetes;c__Sphingobacteriia;o__Sphingobacteriales;f__Chitinophagaceae
OTU_1567	0	0	0	0	0	0	0	0	0	0	0	0	13	11	10	0	33	0	3	1	4	1	3	1	4	8	8	4	6	14	0	0	0	0	0	0	k__Bacteria;p__Firmicutes;c__Clostridia;o__Clostridiales;f__Lachnospiraceae;g__Lachnospiraceae_NK4A136_group
OTU_817	0	0	0	0	0	0	0	0	0	0	0	0	0	0	0	0	0	0	48	19	4	6	12	15	0	0	0	0	0	0	3	1	9	1	1	5	k__Bacteria;p__Proteobacteria;c__Gammaproteobacteria;o__Legionellales;f__Coxiellaceae;g__Aquicella
OTU_932	0	0	0	0	0	0	0	0	0	0	0	0	0	0	0	0	0	0	0	0	5	1	0	0	0	0	0	0	0	0	31	1	1	0	83	2	k__Bacteria;p__Gemmatimonadetes;c__Gemmatimonadetes;o__Gemmatimonadales;f__Gemmatimonadaceae
OTU_971	0	0	0	0	0	0	0	0	0	0	0	0	0	0	0	0	0	0	0	0	102	3	0	1	0	0	0	0	0	0	0	8	2	2	5	1	k__Bacteria;p__Proteobacteria;c__Betaproteobacteria;o__Burkholderiales;f__Comamonadaceae;g__Roseateles;s__Roseateles_sp._T109
OTU_989	0	0	0	0	0	0	0	0	0	0	0	0	0	0	0	0	0	0	0	0	0	0	0	0	0	0	0	0	0	0	0	46	14	50	6	8	k__Bacteria;p__Proteobacteria;c__Betaproteobacteria;o__Neisseriales;f__Neisseriaceae
OTU_1053	0	0	0	0	0	0	0	0	0	0	0	0	1	1	5	6	93	0	0	0	2	3	0	1	3	1	1	4	1	1	0	0	0	0	0	0	k__Bacteria;p__Firmicutes;c__Clostridia;o__Clostridiales;f__Ruminococcaceae;g__Ruminococcaceae_NK4A214_group
OTU_1086	0	0	0	0	0	0	0	0	0	0	0	0	2	67	0	0	23	2	1	2	0	5	3	1	5	2	1	1	4	4	0	0	0	0	0	0	k__Bacteria;p__Bacteroidetes;c__Bacteroidia;o__Bacteroidales;f__Bacteroidales_S24-7_group
OTU_1280	0	0	0	0	0	0	0	0	0	0	123	0	0	0	0	0	0	0	0	0	0	0	0	0	0	0	0	0	0	0	0	0	0	0	0	0	k__Bacteria;p__Bacteroidetes;c__Sphingobacteriia;o__Sphingobacteriales;f__Chitinophagaceae;g__Flavisolibacter
OTU_1299	0	0	0	0	0	0	1	0	0	0	4	0	0	0	0	0	0	0	0	0	0	0	0	0	0	0	0	0	0	0	39	6	3	31	11	28	k__Bacteria;p__Bacteroidetes;c__Sphingobacteriia;o__Sphingobacteriales;f__Chitinophagaceae
OTU_1315	0	0	0	0	0	0	0	0	0	0	0	0	0	0	0	0	0	0	0	0	0	0	0	0	0	0	0	0	0	0	7	19	1	24	9	63	k__Bacteria;p__Nitrospirae;c__Nitrospira;o__Nitrospirales;f__4-29
OTU_1684	0	0	0	0	0	0	0	2	0	0	0	0	3	1	2	6	87	1	2	0	0	5	3	1	2	3	1	0	2	2	0	0	0	0	0	0	k__Bacteria;p__Firmicutes;c__Clostridia;o__Clostridiales;f__Ruminococcaceae;g__Ruminococcus_1
OTU_983	0	6	0	0	0	0	0	0	0	0	0	5	6	6	12	6	1	9	7	6	6	5	5	5	6	2	5	6	9	7	0	0	0	2	1	0	k__Bacteria;p__Deferribacteres;c__Deferribacteres;o__Deferribacterales;f__Deferribacteraceae;g__Mucispirillum
OTU_1245	0	2	0	0	0	0	0	1	0	0	1	0	1	0	0	1	0	0	0	0	0	0	0	0	0	1	0	0	0	0	15	1	51	17	17	14	k__Bacteria;p__Proteobacteria;c__Alphaproteobacteria;o__Rhizobiales;f__MNG7
OTU_1246	0	0	0	0	0	0	0	0	0	0	0	0	0	0	0	0	0	0	0	0	2	0	0	0	0	0	0	0	0	0	21	1	1	16	65	16	k__Bacteria;p__Actinobacteria;c__Coriobacteriia;o__Coriobacteriales;f__Coriobacteriaceae
OTU_851	0	0	0	0	0	0	0	0	0	0	0	0	0	0	0	0	0	0	28	22	4	1	0	0	0	0	0	0	0	0	0	0	9	28	11	19	k__Bacteria;p__Actinobacteria;c__Thermoleophilia;o__Gaiellales;f__Gaiellaceae;g__Gaiella
OTU_914	0	0	0	0	0	0	7	12	2	21	54	0	0	0	0	0	0	0	0	6	5	0	0	3	0	0	0	0	0	0	6	0	0	0	5	1	k__Bacteria;p__Acidobacteria;c__Acidobacteria;o__Subgroup_3;f__Unknown_Family;g__Candidatus_Solibacter
OTU_933	0	0	0	0	0	0	0	0	0	0	0	0	0	0	0	0	0	0	0	0	0	0	0	0	0	0	0	0	0	0	2	28	4	70	3	15	k__Bacteria;p__Proteobacteria;c__Alphaproteobacteria;o__Rhodospirillales;f__Rhodospirillaceae;g__Tistrella;s__Skermanella_sp._R224-3
OTU_1003	0	0	0	0	1	0	7	0	2	1	7	1	20	1	1	1	3	0	1	3	2	2	3	1	2	0	0	4	1	1	29	5	2	2	12	6	k__Bacteria;p__Bacteroidetes;c__Bacteroidia;o__Bacteroidales;f__Porphyromonadaceae;g__Parabacteroides
OTU_1107	0	0	0	0	0	0	13	2	19	49	0	0	0	0	0	0	0	0	13	6	2	3	11	2	0	0	0	0	0	0	0	1	0	0	0	0	k__Bacteria;p__Acidobacteria;c__Acidobacteria;o__Acidobacteriales;f__Acidobacteriaceae_[Subgroup_1];g__Terriglobus;s__Terriglobus_sp._P-8Y
OTU_913	1	1	0	89	1	2	0	0	0	2	0	0	23	1	0	0	0	0	0	0	0	0	0	0	0	0	0	0	0	0	0	0	0	1	0	0	k__Bacteria;p__Firmicutes;c__Clostridia;o__Clostridiales;f__Lachnospiraceae
OTU_1065	0	0	0	0	0	0	22	1	4	4	43	46	0	0	0	0	0	0	0	0	0	0	0	0	0	0	0	0	0	0	0	0	0	0	0	0	k__Bacteria;p__Bacteroidetes;c__Sphingobacteriia;o__Sphingobacteriales;f__Chitinophagaceae;g__Taibaiella
OTU_1551	0	0	0	0	0	0	0	0	0	0	0	0	0	0	0	1	0	0	0	0	0	0	0	0	0	0	0	0	0	0	50	2	12	41	11	3	k__Bacteria;p__Firmicutes;c__Clostridia;o__Clostridiales;f__Christensenellaceae;g__Christensenellaceae_R-7_group
OTU_974	0	0	0	0	0	0	0	0	0	0	0	0	0	0	0	0	0	0	0	0	0	0	0	0	0	0	0	0	0	0	0	0	7	0	113	0	k__Bacteria;p__Proteobacteria;c__Alphaproteobacteria;o__Rickettsiales;f__LWSR-14
OTU_1128	1	0	0	0	0	0	0	19	0	0	0	0	0	0	4	0	18	0	0	0	0	0	0	0	1	0	0	0	76	0	0	0	0	0	0	0	k__Bacteria;p__Actinobacteria;c__Actinobacteria;o__Corynebacteriales;f__Corynebacteriaceae;g__Corynebacterium_1
OTU_1420	0	0	0	0	0	0	3	10	6	0	11	0	0	0	0	0	0	0	15	5	4	5	0	16	0	0	0	0	0	0	5	3	5	6	20	5	k__Bacteria;p__Firmicutes;c__Bacilli;o__Bacillales;f__Planococcaceae;g__Lysinibacillus;s__compost_metagenome
OTU_1521	0	0	0	0	0	0	0	0	0	0	0	0	1	1	34	0	81	0	0	0	0	0	0	0	1	0	1	0	0	0	0	0	0	0	0	0	k__Bacteria;p__Bacteroidetes;c__Bacteroidia;o__Bacteroidales;f__Porphyromonadaceae;g__Parabacteroides
OTU_1591	0	0	0	0	1	0	3	1	2	0	1	2	0	1	0	0	1	1	0	1	1	3	1	4	0	1	0	0	0	0	37	14	4	10	13	17	k__Bacteria;p__Proteobacteria;c__Alphaproteobacteria;o__Rhizobiales;f__Bradyrhizobiaceae
OTU_1629	0	0	0	0	0	0	0	0	0	0	0	0	2	4	3	20	2	4	15	7	5	7	13	17	3	5	4	3	1	4	0	0	0	0	0	0	k__Bacteria;p__Bacteroidetes;c__Bacteroidia;o__Bacteroidales;f__Porphyromonadaceae;g__Porphyromonas
OTU_967	0	0	0	0	0	0	0	0	0	0	0	0	0	0	0	0	0	0	0	0	0	0	0	0	0	0	0	0	0	0	80	0	11	22	0	6	k__Bacteria;p__Firmicutes;c__Clostridia;o__Clostridiales;f__Christensenellaceae
OTU_1093	0	0	0	0	0	0	1	44	2	30	6	1	0	0	0	0	0	0	1	4	0	0	0	6	0	0	0	0	0	0	0	0	2	0	13	8	k__Bacteria;p__TM6
OTU_1300	0	0	0	0	0	0	0	1	0	0	0	0	11	2	0	3	74	1	6	1	3	4	0	4	3	0	0	0	0	0	0	1	0	0	4	0	k__Bacteria;p__Firmicutes;c__Clostridia;o__Clostridiales;f__Lachnospiraceae;g__Lachnospiraceae_NK4A136_group
OTU_1604	1	1	0	1	0	0	0	0	0	0	0	1	0	0	0	3	0	0	5	0	0	3	5	4	2	0	0	0	0	0	7	14	14	23	19	15	k__Bacteria;p__Fusobacteria;c__Fusobacteriia;o__Fusobacteriales;f__Fusobacteriaceae;g__Fusobacterium
OTU_1481	0	1	0	0	0	0	0	0	0	0	0	0	0	0	0	0	0	0	0	1	0	0	0	0	0	0	0	0	0	0	68	2	3	9	16	17	k__Bacteria;p__Proteobacteria;c__Gammaproteobacteria;o__Xanthomonadales
OTU_1161	0	0	0	0	0	0	0	0	0	0	0	0	0	0	0	0	0	0	0	0	0	0	0	0	0	0	0	0	0	0	0	51	28	33	3	1	k__Bacteria;p__Firmicutes;c__Clostridia;o__Clostridiales;f__Ruminococcaceae;g__Ruminiclostridium_5
OTU_1243	0	0	0	0	0	0	1	0	0	0	0	0	0	0	0	0	0	0	5	3	10	0	0	0	0	0	0	0	0	0	24	7	6	6	32	22	k__Bacteria;p__Proteobacteria;c__Betaproteobacteria;o__SC-I-84
OTU_1410	0	0	0	0	0	0	0	0	0	0	0	0	0	0	0	0	0	0	0	0	0	0	0	0	0	1	0	0	1	0	1	8	33	18	21	33	k__Bacteria;p__Proteobacteria;c__Betaproteobacteria;o__Rhodocyclales;f__Rhodocyclaceae
OTU_1784	0	0	0	0	0	0	0	0	0	0	0	0	0	0	0	0	0	0	0	0	5	0	0	0	0	0	0	0	0	0	9	45	45	4	2	6	k__Bacteria;p__Firmicutes;c__Clostridia;o__Clostridiales;f__Peptococcaceae;g__Desulfosporosinus;s__Desulfosporosinus_acidiphilus_SJ4
OTU_1575	0	0	0	0	0	0	0	1	0	0	0	0	0	1	0	1	0	0	2	9	10	13	6	11	0	0	0	0	0	0	31	2	1	17	6	4	k__Bacteria;p__Acidobacteria;c__Acidobacteria;o__Acidobacteriales;f__Acidobacteriaceae_[Subgroup_1]
OTU_1593	0	0	0	0	0	0	1	4	0	7	13	1	0	0	0	0	0	0	3	2	9	2	0	2	0	0	0	0	0	0	8	0	2	4	52	5	k__Bacteria;p__Actinobacteria;c__Thermoleophilia;o__Solirubrobacterales;f__480-2
OTU_798	0	0	0	0	0	0	0	0	0	0	0	0	1	113	0	0	0	0	0	0	0	0	0	0	0	0	0	0	0	0	0	0	0	0	0	0	k__Bacteria;p__Proteobacteria;c__Deltaproteobacteria;o__Desulfovibrionales;f__Desulfovibrionaceae
OTU_918	0	0	0	0	0	0	0	0	0	0	0	0	2	1	2	14	3	3	16	3	6	7	2	10	7	3	7	5	7	4	0	9	2	0	1	0	k__Bacteria;p__Firmicutes;c__Clostridia;o__Clostridiales;f__Family_XI;g__Ezakiella
OTU_939	0	0	0	0	0	0	0	0	0	0	0	0	101	1	1	1	6	0	0	0	0	1	0	1	0	1	0	0	0	0	0	0	0	0	0	0	k__Bacteria;p__Firmicutes;c__Clostridia;o__Clostridiales;f__Lachnospiraceae;g__Roseburia
OTU_1141	0	0	0	0	0	0	0	0	0	0	0	0	0	0	0	0	0	0	0	0	0	0	0	0	0	0	0	0	0	0	7	20	3	45	20	17	k__Bacteria;p__Bacteroidetes;c__Sphingobacteriia;o__Sphingobacteriales;f__Chitinophagaceae
OTU_1570	0	0	0	0	0	0	0	0	0	0	0	0	36	0	2	2	0	1	0	1	1	3	0	1	0	0	0	0	0	1	24	16	0	3	9	12	k__Bacteria;p__Firmicutes;c__Clostridia;o__Clostridiales;f__Lachnospiraceae;g__[Eubacterium]_ventriosum_group
OTU_820	0	0	0	112	0	0	0	0	0	0	0	0	0	0	0	0	0	0	0	0	0	0	0	0	0	0	0	0	0	0	0	0	0	0	0	0	k__Bacteria;p__Firmicutes;c__Clostridia;o__Clostridiales;f__Clostridiales_vadinBB60_group
OTU_931	0	0	0	0	0	0	0	0	0	0	0	0	0	0	0	0	0	0	10	11	1	19	11	9	0	0	0	0	0	0	0	14	12	11	0	14	k__Bacteria;p__Proteobacteria;c__Deltaproteobacteria;o__GR-WP33-30
OTU_1644	0	0	0	0	0	0	0	0	0	0	0	0	0	0	0	0	0	0	0	1	0	0	0	0	0	0	0	0	0	0	33	5	4	20	39	9	k__Bacteria;p__Chloroflexi;c__Ktedonobacteria;o__C0119
OTU_1873	0	0	0	0	0	0	2	0	0	0	0	0	0	0	0	0	0	0	2	0	3	2	1	4	0	0	0	0	0	0	17	8	1	18	37	16	k__Bacteria;p__Proteobacteria;c__Alphaproteobacteria;o__Rhizobiales;f__Rhizobiales_Incertae_Sedis;g__Rhizomicrobium
OTU_934	0	0	0	0	0	0	0	0	0	0	0	0	0	0	0	0	0	0	0	0	0	0	0	0	0	0	0	0	0	0	0	14	42	55	0	0	k__Bacteria;p__Proteobacteria;c__Deltaproteobacteria;o__Myxococcales;f__BIrii41
OTU_997	0	0	0	0	0	0	0	0	0	0	0	0	0	0	0	0	0	0	0	0	0	0	0	0	0	0	0	0	0	0	25	17	9	18	13	29	k__Bacteria;p__Proteobacteria;c__Gammaproteobacteria;o__Legionellales;f__Legionellaceae
OTU_1026	3	1	1	0	0	0	0	0	1	1	0	102	0	0	0	0	0	0	0	0	0	0	0	0	0	0	0	0	0	0	1	0	0	0	0	0	k__Bacteria;p__Proteobacteria;c__Betaproteobacteria;o__Nitrosomonadales;f__Nitrosomonadaceae
OTU_1177	0	0	0	0	0	0	0	0	0	0	0	0	2	0	3	4	77	0	0	5	1	2	1	2	8	0	1	4	0	0	0	0	0	0	0	0	k__Bacteria;p__Bacteroidetes;c__Bacteroidia;o__Bacteroidales;f__Bacteroidales_S24-7_group
OTU_1468	0	0	0	0	0	0	0	0	0	0	0	0	0	0	2	4	91	1	0	1	1	2	1	1	0	1	0	1	2	0	0	0	0	2	0	0	k__Bacteria;p__Firmicutes;c__Clostridia;o__Clostridiales;f__Lachnospiraceae
OTU_960	0	0	0	0	0	0	0	0	0	0	0	0	0	0	0	0	0	0	0	0	0	0	0	0	0	0	0	0	0	0	32	1	0	72	1	4	k__Bacteria;p__Bacteroidetes;c__Sphingobacteriia;o__Sphingobacteriales;f__Chitinophagaceae
OTU_1007	0	0	0	0	0	0	0	0	0	0	0	0	106	0	0	1	2	0	0	0	0	0	0	0	0	0	0	0	0	0	0	0	0	0	0	0	k__Bacteria;p__Bacteroidetes;c__Bacteroidia;o__Bacteroidales;f__Rikenellaceae;g__Alistipes
OTU_1112	0	0	0	0	0	0	0	0	0	0	0	0	16	1	57	1	0	0	0	0	0	1	1	0	0	0	0	0	0	0	2	1	4	2	14	9	k__Bacteria;p__Firmicutes;c__Erysipelotrichia;o__Erysipelotrichales;f__Erysipelotrichaceae;g__Allobaculum
OTU_1506	1	0	0	0	0	0	0	0	0	0	0	0	13	10	11	0	11	0	0	0	0	0	0	0	13	10	8	13	7	12	0	0	0	0	0	0	k__Bacteria;p__Proteobacteria;c__Alphaproteobacteria;o__Rhodobacterales;f__Rhodobacteraceae;g__Nautella
OTU_937	0	0	0	0	0	0	0	0	0	15	4	26	0	0	0	0	0	0	0	17	9	13	8	5	0	0	0	0	0	0	8	2	0	0	2	0	k__Bacteria;p__Actinobacteria;c__Actinobacteria
OTU_962	0	0	3	87	17	0	0	1	0	0	1	0	0	0	0	0	0	0	0	0	0	0	0	0	0	0	0	0	0	0	0	0	0	0	0	0	k__Bacteria;p__Firmicutes;c__Erysipelotrichia;o__Erysipelotrichales;f__Erysipelotrichaceae;g__Faecalitalea
OTU_1069	0	0	0	0	0	0	0	0	0	0	0	0	8	15	4	0	7	0	0	0	0	0	0	0	18	9	6	17	13	11	0	0	0	0	0	0	k__Bacteria;p__Proteobacteria;c__Alphaproteobacteria;o__Rhodobacterales;f__Rhodobacteraceae;g__Tateyamaria;s__Roseobacter_sp._[Prionitis_decipiens_symbiont]
OTU_961	0	0	0	0	0	0	0	0	0	0	0	0	0	0	0	0	0	0	0	0	0	0	0	0	0	0	0	0	0	0	1	0	0	83	14	10	k__Bacteria;p__Bacteroidetes;c__Flavobacteriia;o__Flavobacteriales;f__Cryomorphaceae;g__Fluviicola
OTU_1081	0	0	0	0	0	0	13	3	3	3	0	11	0	0	0	0	0	0	10	5	2	36	1	2	0	0	0	0	0	0	0	3	4	5	4	2	k__Bacteria;p__Actinobacteria;c__Actinobacteria;o__Pseudonocardiales;f__Pseudonocardiaceae;g__Pseudonocardia;s__actinobacterium_YNPRH1P-1
OTU_1138	0	0	0	0	2	1	0	0	0	0	0	0	4	0	0	2	62	1	1	0	0	4	3	0	0	2	1	0	2	1	0	5	6	4	4	2	k__Bacteria;p__Firmicutes;c__Clostridia;o__Clostridiales;f__Ruminococcaceae
OTU_1292	0	0	0	0	0	0	0	0	0	0	0	0	0	0	0	0	0	0	0	0	0	0	0	0	0	0	0	0	0	0	13	26	32	31	4	1	k__Bacteria;p__Firmicutes;c__Clostridia;o__Clostridiales;f__Gracilibacteraceae;g__Lutispora
OTU_1360	0	2	0	1	0	0	0	1	0	0	0	0	3	0	38	1	12	0	0	0	1	1	2	0	1	1	17	2	0	0	0	7	2	6	8	1	k__Bacteria;p__Firmicutes;c__Clostridia;o__Clostridiales;f__Lachnospiraceae;g__Lachnoclostridium
OTU_812	0	0	0	79	0	0	0	0	0	0	0	0	1	0	0	0	20	0	0	0	0	1	0	0	0	1	0	0	0	0	0	2	1	2	0	0	k__Bacteria;p__Firmicutes;c__Clostridia;o__Clostridiales;f__Ruminococcaceae;g__Anaerotruncus
OTU_984	0	0	0	0	0	0	0	0	0	0	0	0	91	0	0	0	0	0	0	0	0	0	0	0	0	0	0	0	0	0	1	6	1	5	0	3	k__Bacteria;p__Firmicutes;c__Clostridia;o__Clostridiales;f__Ruminococcaceae;g__Ruminococcus_1
OTU_1528	0	0	0	0	0	0	0	0	0	0	0	0	0	0	0	0	0	0	0	0	9	0	0	0	0	0	0	0	0	0	0	97	0	0	0	0	k__Bacteria;p__Firmicutes;c__Clostridia;o__Clostridiales;f__Peptococcaceae;g__Desulfosporosinus;s__Desulfosporosinus_acididurans
OTU_956	0	0	0	0	0	0	0	0	0	0	0	0	0	0	0	0	105	0	0	0	0	0	0	0	0	0	0	0	1	0	0	0	0	0	0	0	k__Bacteria;p__Firmicutes;c__Clostridia;o__Clostridiales;f__Ruminococcaceae;g__Oscillospira
OTU_1060	0	0	0	0	0	0	0	0	0	0	0	0	0	0	0	0	0	0	0	0	0	0	0	0	0	0	0	0	0	0	49	2	11	9	24	10	k__Bacteria;p__Acidobacteria;c__Acidobacteria;o__Subgroup_3;f__AKIW659
OTU_1002	0	0	0	0	0	0	0	0	0	0	0	0	0	0	0	0	0	0	0	0	0	0	0	0	0	0	0	0	0	0	0	0	28	76	0	0	k__Bacteria;p__Bacteroidetes;c__BSV13
OTU_1071	0	0	0	0	0	0	0	0	0	0	0	0	0	0	0	0	0	0	0	0	14	0	0	0	0	0	0	0	0	0	21	1	30	35	3	0	k__Bacteria;p__Proteobacteria;c__Deltaproteobacteria;o__Desulfuromonadales;f__Desulfuromonadaceae;g__Pelobacter
OTU_1129	0	0	0	0	0	0	0	0	0	0	0	0	0	0	0	0	0	0	0	0	0	0	0	0	0	0	0	0	0	0	66	0	0	0	33	5	k__Bacteria;p__Proteobacteria;c__Deltaproteobacteria;o__Desulfovibrionales;f__Desulfovibrionaceae;g__Desulfovibrio
OTU_1445	0	0	0	0	0	0	0	0	0	0	0	0	0	0	0	0	0	0	0	0	0	0	0	0	0	0	0	0	0	0	5	0	1	20	46	32	k__Bacteria;p__Cyanobacteria;c__ML635J-21
OTU_1518	0	0	0	0	0	0	0	0	0	0	0	0	5	1	1	7	39	2	4	4	5	8	7	1	3	1	5	3	2	6	0	0	0	0	0	0	k__Bacteria;p__Bacteroidetes;c__Bacteroidia;o__Bacteroidales;f__Bacteroidales_S24-7_group
OTU_922	0	0	0	0	0	0	0	0	0	0	0	0	0	0	0	0	0	0	6	1	1	48	36	1	0	0	0	0	0	0	0	10	0	0	0	1	k__Bacteria;p__TM6
OTU_1043	103	0	0	0	0	0	0	0	0	0	0	0	0	0	0	0	0	0	0	0	0	0	0	0	0	0	0	0	0	0	0	0	0	0	0	0	k__Bacteria;p__Proteobacteria;c__Betaproteobacteria;o__Burkholderiales;f__Alcaligenaceae;g__Derxia
OTU_1148	0	0	0	0	0	0	2	3	0	14	1	10	0	0	0	0	0	0	4	8	4	29	17	10	0	0	0	0	0	0	0	1	0	0	0	0	k__Bacteria;p__Actinobacteria;c__Acidimicrobiia;o__Acidimicrobiales
OTU_1168	0	0	0	0	0	0	0	26	0	0	3	0	0	0	0	0	0	0	0	0	0	1	0	0	0	0	0	0	0	0	12	1	7	6	31	16	k__Bacteria;p__Actinobacteria;c__Actinobacteria;o__Micromonosporales;f__Micromonosporaceae;g__Luedemannella
OTU_1288	0	0	0	0	0	0	0	0	0	0	0	0	0	0	0	0	0	0	0	0	2	0	0	0	0	0	0	0	0	0	67	0	0	0	33	1	k__Bacteria;p__Proteobacteria;c__Deltaproteobacteria;o__Desulfuromonadales;f__Geobacteraceae;g__Geobacter
OTU_1474	0	0	0	0	0	0	5	0	0	2	3	4	0	0	0	0	0	0	15	14	13	7	10	17	0	0	0	0	0	0	0	3	2	4	2	2	k__Bacteria;p__Proteobacteria;c__Alphaproteobacteria;o__Rhodospirillales;f__Rhodospirillaceae
OTU_1281	0	0	0	0	0	0	0	0	2	7	13	0	0	0	0	0	0	0	2	11	14	11	2	25	0	0	0	0	0	0	2	4	5	2	0	2	k__Bacteria;p__Actinobacteria;c__Acidimicrobiia;o__Acidimicrobiales
OTU_1433	0	0	0	0	0	0	0	0	0	0	0	0	2	1	1	0	1	0	1	0	2	1	2	2	1	0	0	0	6	4	55	7	1	7	4	4	k__Bacteria;p__Firmicutes;c__Clostridia;o__Clostridiales;f__Ruminococcaceae;g__Ruminococcaceae_UCG-002
OTU_1486	0	0	0	0	0	0	0	0	0	0	0	0	0	0	0	1	0	0	0	0	1	0	1	0	1	0	0	1	1	0	18	5	8	10	33	22	k__Bacteria;p__Actinobacteria;c__Actinobacteria;o__Micrococcales
OTU_1203	0	1	0	0	0	0	18	18	16	2	33	1	0	0	0	0	0	0	0	4	4	0	1	1	0	0	0	0	0	0	0	1	1	0	0	0	k__Bacteria;p__Firmicutes;c__Bacilli;o__Bacillales;f__Alicyclobacillaceae;g__Alicyclobacillus
OTU_1217	0	0	0	0	0	0	0	0	0	0	0	0	0	0	1	0	0	0	34	41	1	1	10	11	0	0	0	0	0	0	0	0	0	2	0	0	k__Bacteria;p__Verrucomicrobia;c__OPB35_soil_group
OTU_1318	0	0	0	0	0	0	0	0	0	0	0	0	3	0	0	0	0	0	0	0	0	0	0	0	0	6	0	0	0	0	12	3	6	6	25	40	k__Bacteria;p__Proteobacteria;c__Betaproteobacteria;o__Burkholderiales;f__Burkholderiaceae;g__Cupriavidus;s__Ralstonia_sp._HC78
OTU_923	0	0	0	0	0	0	0	0	0	0	0	0	0	0	0	0	0	0	0	0	5	0	0	0	0	0	0	0	0	0	17	9	4	13	34	19	k__Bacteria;p__Gemmatimonadetes;c__Gemmatimonadetes;o__Gemmatimonadales;f__Gemmatimonadaceae;g__Gemmatimonas
OTU_1036	0	0	0	0	0	0	0	0	0	0	0	0	0	0	0	0	0	0	0	0	5	0	0	0	0	0	0	0	0	0	0	5	53	16	0	21	k__Bacteria;p__Chlorobi;c__Ignavibacteria;o__Ignavibacteriales;f__BSV26
OTU_1046	0	0	0	0	0	0	24	6	15	34	2	3	0	0	0	0	0	0	0	6	0	3	0	3	0	0	0	0	0	0	1	0	0	0	3	0	k__Bacteria;p__Acidobacteria;c__Acidobacteria;o__Acidobacteriales;f__Acidobacteriaceae_[Subgroup_1];g__Telmatobacter
OTU_1426	0	0	0	0	0	0	0	0	0	0	0	0	0	0	91	0	7	2	0	0	0	0	0	0	0	0	0	0	0	0	0	0	0	0	0	0	k__Bacteria;p__Bacteroidetes;c__Bacteroidia;o__Bacteroidales;f__Porphyromonadaceae;g__Barnesiella
OTU_1495	1	0	0	1	0	0	6	2	13	8	27	14	0	0	0	0	0	0	0	0	0	0	1	0	0	0	0	0	0	0	7	5	7	2	5	1	k__Bacteria;p__Proteobacteria;c__Gammaproteobacteria;o__Xanthomonadales;f__Xanthomonadaceae;g__Rhodanobacter
OTU_1707	0	0	1	0	0	0	0	0	0	0	5	0	0	0	0	0	0	0	3	5	5	17	5	4	0	0	0	0	0	0	1	4	4	7	34	5	k__Bacteria;p__Actinobacteria;c__Thermoleophilia;o__Gaiellales
OTU_1513	0	0	0	0	0	0	0	0	0	0	0	0	2	4	6	4	26	1	7	4	18	5	2	3	1	2	4	3	0	7	0	0	0	0	0	0	k__Bacteria;p__Bacteroidetes;c__Bacteroidia;o__Bacteroidales;f__Bacteroidales_S24-7_group
OTU_1033	0	0	0	0	0	0	0	0	0	0	0	0	14	11	18	0	8	0	0	0	0	0	0	0	0	14	0	0	15	18	0	0	0	0	0	0	k__Bacteria;p__Proteobacteria;c__Alphaproteobacteria;o__SAR11_clade;f__Surface_1
OTU_1160	0	0	0	0	0	0	0	0	0	0	0	0	0	0	0	0	0	0	0	0	0	0	0	0	0	0	0	0	0	0	4	9	3	12	37	33	k__Bacteria;p__Proteobacteria;c__Alphaproteobacteria;o__Rhizobiales
OTU_1268	0	0	0	0	0	0	0	0	0	0	0	0	1	0	0	0	77	0	0	0	0	0	0	0	0	0	0	0	0	0	20	0	0	0	0	0	k__Bacteria;p__Firmicutes;c__Clostridia;o__Clostridiales;f__Lachnospiraceae;g__Marvinbryantia
OTU_1376	0	0	0	0	0	0	0	0	0	0	0	0	0	0	0	0	0	0	0	0	0	0	0	0	0	0	0	0	0	0	1	4	0	2	89	2	k__Bacteria;p__Bacteroidetes;c__Flavobacteriia;o__Flavobacteriales;f__Flavobacteriaceae;g__Flavobacterium
OTU_980	0	0	0	0	0	0	20	0	0	6	8	6	0	0	0	0	0	0	11	6	1	0	13	0	0	0	0	0	0	0	2	1	8	11	3	2	k__Bacteria;p__Proteobacteria;c__Alphaproteobacteria;o__Rhodospirillales;f__Rhodospirillaceae;g__Dongia
OTU_986	0	0	0	0	0	0	0	0	0	0	0	0	0	2	0	0	92	0	1	0	0	0	0	0	1	0	0	0	1	1	0	0	0	0	0	0	k__Bacteria;p__Firmicutes;c__Clostridia;o__Clostridiales;f__Ruminococcaceae
OTU_1048	0	0	0	0	0	0	0	0	0	0	0	0	1	78	2	0	1	0	0	0	0	0	0	0	0	1	0	0	0	1	5	1	2	0	5	0	k__Bacteria;p__Firmicutes;c__Negativicutes;o__Selenomonadales;f__Veillonellaceae;g__Dialister
OTU_1132	0	0	0	0	0	0	0	0	0	0	0	0	0	0	0	0	0	0	0	0	0	0	0	0	0	0	0	0	0	0	0	19	8	51	1	18	k__Bacteria;p__Bacteroidetes;c__Sphingobacteriia;o__Sphingobacteriales;f__Chitinophagaceae;g__Taibaiella
OTU_1196	0	0	0	0	0	0	1	0	0	0	0	0	0	0	0	0	0	0	14	8	11	14	10	10	0	0	0	0	0	0	16	0	2	4	5	2	k__Bacteria;p__Proteobacteria;c__Alphaproteobacteria;o__Caulobacterales;f__Caulobacteraceae
OTU_1206	4	1	1	0	0	0	0	37	0	0	5	0	0	0	0	0	0	0	0	0	0	0	0	0	0	0	0	0	0	0	44	0	0	0	1	4	k__Bacteria;p__Actinobacteria;c__Actinobacteria;o__Pseudonocardiales;f__Pseudonocardiaceae;g__Actinophytocola
OTU_1227	19	0	0	0	0	0	0	0	0	0	0	0	0	0	4	0	0	0	0	0	0	40	31	2	0	0	0	1	0	0	0	0	0	0	0	0	k__Bacteria;p__Proteobacteria;c__Betaproteobacteria;o__Burkholderiales;f__Alcaligenaceae;g__Alcaligenes;s__Alcaligenes_sp._OO4
OTU_1535	0	0	0	0	0	0	0	0	0	0	0	0	0	0	0	0	0	0	0	0	0	0	0	0	0	0	0	0	0	0	97	0	0	0	0	0	k__Bacteria;p__Firmicutes;c__Clostridia;o__Thermoanaerobacterales;f__SRB2
OTU_1782	0	2	1	4	0	0	2	0	1	0	2	2	0	0	0	0	0	0	0	0	0	0	0	0	0	0	0	0	0	0	8	22	4	0	39	10	k__Bacteria;p__Actinobacteria;c__Actinobacteria;o__Pseudonocardiales;f__Pseudonocardiaceae;g__Amycolatopsis
OTU_978	0	0	0	0	0	0	10	13	7	13	23	2	0	0	0	0	0	0	0	1	2	0	0	0	0	0	0	0	0	0	6	0	3	5	10	1	k__Bacteria;p__Bacteroidetes;c__Sphingobacteriia;o__Sphingobacteriales;f__Chitinophagaceae
OTU_1020	0	0	0	0	0	0	0	0	0	0	0	0	5	82	0	0	6	0	0	1	0	1	0	0	0	0	0	0	0	0	0	0	0	0	0	0	k__Bacteria;p__Firmicutes;c__Clostridia;o__Clostridiales;f__Christensenellaceae
OTU_1340	0	0	0	0	0	0	0	0	0	0	0	0	3	3	1	0	3	0	1	0	1	1	1	1	0	4	1	0	0	2	44	11	4	3	1	10	k__Bacteria;p__Firmicutes;c__Clostridia;o__Clostridiales;f__Peptostreptococcaceae;g__Peptostreptococcus
OTU_1576	0	0	0	0	0	0	0	0	0	0	0	0	4	0	0	4	64	0	2	3	3	4	1	1	2	0	1	1	1	4	0	0	0	0	0	0	k__Bacteria;p__Bacteroidetes;c__Bacteroidia;o__Bacteroidales;f__Bacteroidales_S24-7_group
OTU_1855	0	0	0	0	0	0	2	0	0	9	1	0	0	0	0	0	0	0	4	16	0	6	18	23	0	0	0	0	0	0	0	8	1	2	0	5	k__Bacteria;p__Actinobacteria;c__Thermoleophilia;o__Solirubrobacterales;f__TM146
OTU_954	0	0	0	0	0	0	0	0	0	0	78	0	0	0	0	0	0	0	0	0	0	0	0	14	0	0	0	0	0	0	0	2	0	0	0	1	k__Bacteria;p__TM6
OTU_1134	2	1	1	0	1	0	5	0	2	2	4	3	0	0	1	0	0	0	0	0	0	0	1	0	0	0	0	0	0	0	0	1	1	0	1	68	k__Bacteria;p__Proteobacteria;c__Gammaproteobacteria;o__Aeromonadales;f__Aeromonadaceae;g__Aeromonas;s__Aeromonas_molluscorum
OTU_1179	0	0	0	0	0	1	0	0	0	0	0	0	1	0	1	1	75	0	1	0	0	1	2	2	0	0	0	0	3	0	2	3	0	0	0	1	k__Bacteria;p__Bacteroidetes;c__Bacteroidia;o__Bacteroidales;f__Rikenellaceae;g__Alistipes
OTU_1391	0	0	0	0	0	0	0	0	0	0	0	0	7	2	0	6	1	2	0	2	10	28	3	1	6	1	1	14	1	9	0	0	0	0	0	0	k__Bacteria;p__Firmicutes;c__Bacilli;o__Lactobacillales;f__Lactobacillaceae;g__Lactobacillus;s__Lactobacillus_coryniformis
OTU_969	0	0	0	0	0	0	17	2	4	35	32	4	0	0	0	0	0	0	0	0	0	0	0	0	0	0	0	0	0	0	0	0	0	0	0	0	k__Bacteria;p__Proteobacteria;c__Gammaproteobacteria;o__Oceanospirillales;f__Alcanivoracaceae;g__Alcanivorax
OTU_998	0	0	0	0	0	0	0	0	0	0	1	0	0	0	0	0	0	0	0	0	0	0	0	0	0	0	0	0	0	0	11	16	6	3	40	17	k__Bacteria;p__Bacteroidetes;c__Sphingobacteriia;o__Sphingobacteriales;f__Chitinophagaceae;g__Niastella
OTU_1130	0	0	0	0	0	0	0	0	0	0	0	0	0	0	0	0	0	0	0	0	0	0	0	0	0	0	0	0	0	0	92	0	1	0	0	0	k__Bacteria;p__Bacteroidetes;c__Sphingobacteriia;o__Sphingobacteriales;f__Chitinophagaceae
OTU_1334	0	0	0	0	0	0	0	0	0	0	0	0	6	2	3	0	56	0	3	0	0	2	3	2	2	1	3	2	0	2	0	0	2	1	1	2	k__Bacteria;p__Firmicutes;c__Clostridia;o__Clostridiales;f__Lachnospiraceae;g__Lachnospiraceae_NK4A136_group
OTU_1349	0	0	0	0	0	0	6	11	3	0	7	0	0	0	0	0	3	1	1	6	4	0	2	1	0	0	0	0	0	1	12	5	4	3	20	3	k__Bacteria;p__Firmicutes;c__Bacilli;o__Bacillales;f__Bacillaceae;g__Geobacillus;s__Geobacillus_thermodenitrificans_subsp._thermodenitrificans_DSM_465
OTU_1536	0	0	0	0	0	0	0	0	0	0	0	0	0	0	0	0	0	0	0	0	0	0	0	0	0	0	0	0	0	0	41	10	8	5	13	16	k__Bacteria;p__Bacteroidetes;c__Bacteroidia;o__Bacteroidales;f__Prevotellaceae;g__Prevotella_7
OTU_1710	0	0	0	0	0	0	0	0	0	0	0	0	0	0	0	0	0	0	0	0	0	0	0	0	0	0	0	0	0	0	41	12	18	6	9	7	k__Bacteria;p__Firmicutes;c__Clostridia;o__Clostridiales;f__Clostridiales_vadinBB60_group
OTU_1119	0	0	0	0	0	0	0	0	0	4	26	0	0	0	0	0	0	0	28	29	0	0	0	1	0	0	0	0	0	0	1	0	0	0	3	0	k__Bacteria;p__Proteobacteria;c__Alphaproteobacteria;o__Rickettsiales;f__SM2D12
OTU_1175	0	0	0	0	0	0	0	0	0	0	0	0	80	0	5	0	2	0	0	0	0	0	0	0	0	0	0	0	0	0	0	0	0	2	0	3	k__Bacteria;p__Firmicutes;c__Clostridia;o__Clostridiales;f__Clostridiales_vadinBB60_group
OTU_1438	0	0	0	0	0	0	0	0	0	0	0	0	0	0	0	0	0	0	0	0	0	0	0	0	0	0	0	0	0	0	22	5	10	7	38	10	k__Bacteria;p__Proteobacteria;c__Alphaproteobacteria;o__Rhodospirillales;f__Acetobacteraceae;g__Acidocella
OTU_1066	0	0	0	0	0	0	17	31	16	4	4	15	0	0	0	0	0	0	0	1	3	0	0	0	0	0	0	0	0	0	0	0	0	0	0	0	k__Bacteria;p__Proteobacteria;c__Deltaproteobacteria;o__Myxococcales;f__Haliangiaceae;g__Haliangium
OTU_1153	0	0	0	0	0	0	9	0	0	0	3	0	0	0	0	0	0	0	14	4	0	16	10	14	0	0	0	0	0	0	4	2	9	1	2	3	k__Bacteria;p__Proteobacteria;c__Deltaproteobacteria;o__Bdellovibrionales;f__Bdellovibrionaceae;g__Bdellovibrio
OTU_1157	0	0	0	0	0	0	0	0	0	0	0	0	0	0	0	0	0	0	0	0	0	0	0	0	0	0	0	0	0	0	3	7	1	10	27	43	k__Bacteria;p__Proteobacteria;c__Gammaproteobacteria;o__Xanthomonadales;f__Xanthomonadaceae;g__Tahibacter
OTU_1507	0	0	0	0	0	0	0	0	0	0	0	0	5	8	5	1	35	0	1	1	0	1	1	1	5	5	3	7	3	8	0	0	0	0	0	1	k__Bacteria;p__Firmicutes;c__Clostridia;o__Clostridiales;f__Lachnospiraceae;g__Lachnospiraceae_NK4A136_group
OTU_963	0	0	0	0	0	0	19	8	11	16	2	29	0	0	0	0	0	0	1	1	4	0	0	0	0	0	0	0	0	0	0	0	0	0	0	0	k__Bacteria;p__Bacteroidetes;c__Sphingobacteriia;o__Sphingobacteriales;f__Chitinophagaceae;g__Taibaiella
OTU_1158	0	0	0	0	0	0	0	0	0	0	0	0	0	0	0	0	0	0	0	0	0	0	0	0	0	0	0	0	0	0	31	5	2	15	17	20	k__Bacteria;p__Bacteroidetes;c__Sphingobacteriia;o__Sphingobacteriales;f__Chitinophagaceae;g__Chitinophaga
OTU_1181	0	0	0	0	0	0	0	0	0	0	0	0	0	0	0	0	0	0	0	0	0	0	0	0	0	0	0	0	0	0	37	7	6	10	22	8	k__Bacteria;p__Firmicutes;c__Clostridia;o__Clostridiales;f__Lachnospiraceae;g__Epulopiscium
OTU_1254	0	0	0	0	0	0	15	8	17	0	21	29	0	0	0	0	0	0	0	0	0	0	0	0	0	0	0	0	0	0	0	0	0	0	0	0	k__Bacteria;p__Proteobacteria;c__Deltaproteobacteria;o__Oligoflexales
OTU_1454	0	0	0	0	0	0	14	13	9	4	0	1	0	0	0	0	0	0	13	9	3	6	0	14	0	0	0	0	0	0	0	2	0	2	0	0	k__Bacteria;p__Proteobacteria;c__Alphaproteobacteria;o__Rhodospirillales;f__Acetobacteraceae
OTU_1050	0	0	0	0	0	0	0	0	0	0	0	0	5	4	4	2	1	11	4	9	5	4	6	2	1	2	1	4	4	2	0	7	2	0	6	3	k__Bacteria;p__Firmicutes;c__Clostridia;o__Clostridiales;f__Family_XI;g__Finegoldia
OTU_1072	0	0	0	0	0	0	0	0	0	0	0	0	0	0	0	0	0	0	0	0	0	0	0	0	0	0	0	0	0	0	89	0	0	0	0	0	k__Bacteria;p__Nitrospirae;c__Nitrospira;o__Nitrospirales;f__Nitrospiraceae
OTU_1261	0	0	0	0	0	0	1	0	0	0	2	81	0	0	0	0	0	0	0	0	0	3	2	0	0	0	0	0	0	0	0	0	0	0	0	0	k__Bacteria;p__Proteobacteria;c__Alphaproteobacteria;o__Rickettsiales;f__Rickettsiales_Incertae_Sedis;g__Candidatus_Odyssella
OTU_1524	0	0	0	0	0	0	0	0	0	0	0	0	0	0	0	0	0	0	22	0	0	4	8	20	0	0	0	0	0	0	1	3	3	6	17	5	k__Bacteria;p__Proteobacteria;c__Deltaproteobacteria;o__Myxococcales;f__Cystobacteraceae;g__Anaeromyxobacter
OTU_1848	0	0	0	0	0	0	0	0	0	0	0	0	0	0	0	0	89	0	0	0	0	0	0	0	0	0	0	0	0	0	0	0	0	0	0	0	k__Bacteria;p__Bacteroidetes;c__Bacteroidia;o__Bacteroidales;f__Bacteroidales_S24-7_group
OTU_1188	0	0	0	0	0	0	7	9	18	25	0	2	0	0	0	0	0	0	7	3	2	0	0	5	0	0	0	0	0	0	0	0	1	6	3	0	k__Bacteria;p__Firmicutes;c__Bacilli;o__Bacillales;f__Thermoactinomycetaceae;g__Thermoactinomyces;s__Thermoactinomyces_sp._JIR-004
OTU_1353	0	0	0	0	0	0	3	1	1	1	15	1	0	0	0	0	0	0	4	10	6	25	6	4	0	0	0	0	0	0	8	0	0	0	1	2	k__Bacteria;p__Actinobacteria;c__Actinobacteria;o__Frankiales;f__Acidothermaceae;g__Acidothermus
OTU_1496	0	0	0	0	0	0	0	11	12	2	12	0	0	0	0	0	0	0	1	0	0	0	9	0	0	0	0	0	0	0	10	3	4	6	12	6	k__Bacteria;p__Proteobacteria;c__Gammaproteobacteria;o__Xanthomonadales;f__Xanthomonadaceae;g__Rhodanobacter
OTU_1750	0	0	0	0	0	0	0	0	0	0	0	0	4	2	11	0	33	1	7	0	2	4	2	1	2	3	4	3	3	6	0	0	0	0	0	0	k__Bacteria;p__Firmicutes;c__Clostridia;o__Clostridiales;f__Lachnospiraceae
OTU_935	74	8	0	0	0	0	0	0	0	0	0	0	0	0	4	0	0	0	0	0	0	0	0	0	0	0	0	0	0	0	0	0	0	1	1	0	k__Bacteria;p__Firmicutes;c__Clostridia;o__Clostridiales;f__Ruminococcaceae;g__Ruminococcaceae_UCG-005
OTU_1034	0	0	0	0	0	0	0	0	0	0	0	0	0	64	0	0	21	0	0	2	0	0	0	0	0	0	0	0	0	0	0	0	0	0	0	0	k__Bacteria;p__Bacteroidetes;c__Flavobacteriia;o__Flavobacteriales;f__Flavobacteriaceae
OTU_1077	0	0	0	0	0	0	0	0	0	0	0	0	0	0	0	0	0	0	0	0	0	0	0	0	0	0	0	0	0	0	1	57	11	4	0	14	k__Bacteria;p__Proteobacteria;c__Alphaproteobacteria;o__Rhodospirillales;f__Rhodospirillaceae;g__Azospirillum;s__Nitrospirillum_amazonense_CBAmc
OTU_1092	0	0	0	0	0	0	5	1	9	3	6	4	3	3	1	2	45	0	0	0	0	1	0	0	0	1	0	0	0	2	0	0	0	0	0	1	k__Bacteria;p__Firmicutes;c__Clostridia;o__Clostridiales;f__Lachnospiraceae;g__Coprococcus_1
OTU_1116	0	0	0	0	0	0	17	1	0	3	18	47	0	0	0	0	0	0	0	1	0	0	0	0	0	0	0	0	0	0	0	0	0	0	0	0	k__Bacteria;p__Actinobacteria;c__Acidimicrobiia;o__Acidimicrobiales
OTU_1139	0	0	0	0	0	0	0	0	0	0	0	0	0	0	0	0	0	0	0	0	0	7	3	0	0	0	0	0	0	0	42	3	8	12	9	3	k__Bacteria;p__Acidobacteria;c__Acidobacteria;o__Subgroup_3;f__Unknown_Family;g__Bryobacter
OTU_1359	0	0	0	0	0	0	0	0	0	0	0	0	10	11	11	8	5	0	4	0	0	10	5	4	0	5	0	0	3	6	0	0	0	5	0	0	k__Bacteria;p__Actinobacteria;c__Actinobacteria;o__Bifidobacteriales;f__Bifidobacteriaceae;g__Gardnerella;s__Gardnerella_vaginalis_ATCC_14018_=_JCM_11026
OTU_1498	0	0	0	0	0	0	0	0	10	0	0	0	0	0	0	0	0	0	0	0	6	4	0	0	0	0	0	0	0	0	18	7	8	3	11	20	k__Bacteria;p__Actinobacteria;c__Actinobacteria;o__Propionibacteriales;f__Nocardioidaceae;g__Kribbella
OTU_994	0	0	0	0	0	0	0	2	0	0	0	0	73	1	0	0	10	1	0	0	0	0	0	0	0	0	0	0	0	0	0	0	0	0	0	0	k__Bacteria;p__Firmicutes;c__Clostridia;o__Clostridiales;f__Lachnospiraceae
OTU_1042	0	0	0	0	0	0	0	0	0	0	0	0	0	0	0	0	0	0	0	0	0	0	0	0	0	0	0	0	0	0	0	14	48	24	0	0	k__Bacteria;p__Bacteroidetes;c__Sphingobacteriia;o__Sphingobacteriales;f__WCHB1-69
OTU_1047	0	0	0	0	0	0	0	0	0	0	0	0	5	0	0	1	0	66	1	0	0	1	1	0	4	0	0	1	4	1	0	0	0	0	0	1	k__Bacteria;p__Firmicutes;c__Clostridia;o__Clostridiales;f__Lachnospiraceae
OTU_1146	0	0	0	0	0	0	12	13	5	4	37	13	0	0	0	0	0	0	0	0	0	0	2	0	0	0	0	0	0	0	0	0	0	0	0	0	k__Bacteria;p__Proteobacteria;c__Gammaproteobacteria;o__Xanthomonadales;f__Nevskiaceae;g__Alkanibacter
OTU_1208	0	0	0	0	0	0	0	0	0	0	0	0	57	0	0	0	0	0	1	0	0	2	1	1	0	0	0	0	0	0	4	3	8	3	2	4	k__Bacteria;p__Firmicutes;c__Bacilli;o__Bacillales;f__Family_XI;g__Gemella;s__Gemella_sanguinis
OTU_1470	0	0	0	0	0	0	0	0	0	0	0	0	0	0	3	1	73	1	0	1	0	0	1	1	0	0	0	1	2	1	0	0	0	0	0	1	k__Bacteria;p__Firmicutes;c__Clostridia;o__Clostridiales;f__Ruminococcaceae;g__Ruminiclostridium
OTU_1483	0	0	0	0	0	0	0	0	0	0	0	0	0	0	0	0	0	0	0	0	0	0	0	0	0	0	0	0	0	0	22	0	0	22	42	0	k__Bacteria;p__Bacteroidetes;c__Sphingobacteriia;o__Sphingobacteriales;f__Chitinophagaceae
OTU_1052	0	0	0	0	0	0	0	0	0	0	0	0	4	9	1	4	3	1	3	1	6	5	4	8	10	5	4	8	5	4	0	0	0	0	0	0	k__Bacteria;p__Bacteroidetes;c__Bacteroidia;o__Bacteroidales;f__Bacteroidales_S24-7_group
OTU_1103	0	0	0	0	0	0	0	0	0	0	0	0	0	0	0	0	0	0	0	0	0	0	0	0	0	0	0	0	0	0	0	0	23	59	3	0	k__Bacteria;p__Bacteroidetes;c__Flavobacteriia;o__Flavobacteriales;f__Flavobacteriaceae;g__Flavobacterium;s__Flavobacterium_sp._THWCSN34
OTU_1125	0	0	0	0	0	0	0	0	0	0	0	0	3	0	48	2	16	0	3	1	0	0	1	3	1	0	1	0	1	1	1	1	0	1	1	0	k__Bacteria;p__Firmicutes;c__Clostridia;o__Clostridiales;f__Ruminococcaceae
OTU_1306	0	0	0	0	0	0	0	0	0	0	0	0	0	0	0	0	83	0	0	0	0	0	0	0	0	0	0	1	1	0	0	0	0	0	0	0	k__Bacteria;p__Firmicutes;c__Clostridia;o__Clostridiales;f__Ruminococcaceae;g__Ruminococcus_1
OTU_1413	0	0	0	0	0	0	0	0	0	0	0	0	0	0	0	0	0	0	0	0	0	0	0	0	0	0	0	0	0	0	15	58	0	1	8	3	k__Bacteria;p__Firmicutes;c__Clostridia;o__Clostridiales;f__Clostridiales_vadinBB60_group
OTU_1798	0	0	0	0	0	0	0	0	0	0	0	0	0	0	0	0	0	0	0	0	4	0	0	0	0	0	0	0	0	0	0	2	62	6	1	10	k__Bacteria;p__Acidobacteria;c__Acidobacteria;o__Acidobacteriales;f__Acidobacteriaceae_[Subgroup_1]
OTU_981	0	0	0	0	0	0	21	26	5	24	2	1	0	0	0	0	0	0	5	0	0	0	0	1	0	0	0	0	0	0	0	0	0	0	0	0	k__Bacteria;p__Proteobacteria;c__Alphaproteobacteria;o__Sphingomonadales;f__Sphingomonadaceae
OTU_1102	0	0	0	0	0	0	0	0	0	0	0	0	0	0	0	0	0	0	0	0	0	0	0	0	0	0	0	0	0	0	8	5	3	20	34	14	k__Bacteria;p__Proteobacteria;c__Gammaproteobacteria;o__Methylococcales;f__Methylococcaceae;g__Methylocaldum;s__Methylocaldum_sp._H-11
OTU_1159	0	0	0	0	0	0	0	0	0	0	0	0	0	0	0	0	0	0	0	0	0	0	0	0	0	0	0	0	0	0	29	2	0	0	29	24	k__Bacteria;p__Proteobacteria;c__Betaproteobacteria;o__Nitrosomonadales;f__Nitrosomonadaceae;g__Nitrosomonas;s__bacterium_enrichment_culture_clone_SRAO_14
OTU_1258	0	0	0	0	0	0	3	5	3	0	1	3	0	1	0	0	0	0	0	4	15	0	0	9	0	0	0	0	0	0	9	7	1	2	19	2	k__Bacteria;p__Firmicutes;c__Bacilli;o__Bacillales;f__Bacillaceae;g__Geobacillus;s__Geobacillus_caldoxylosilyticus
OTU_1387	0	0	0	0	0	0	0	0	0	0	0	0	4	10	7	0	34	0	0	0	0	0	0	0	3	4	7	5	7	3	0	0	0	0	0	0	k__Bacteria;p__Firmicutes;c__Clostridia;o__Clostridiales;f__Lachnospiraceae;g__Lachnospiraceae_NK4A136_group
OTU_1682	0	0	0	0	0	0	0	0	0	0	0	0	5	3	4	4	11	8	2	2	3	8	1	1	7	4	3	5	4	7	0	2	0	0	0	0	k__Bacteria;p__Firmicutes;c__Clostridia;o__Clostridiales;f__Lachnospiraceae;g__Lachnospiraceae_NK4A136_group
OTU_965	0	0	0	0	0	0	0	1	0	0	0	0	6	5	10	13	6	2	1	3	2	7	3	3	3	5	0	6	1	5	0	0	2	0	0	0	k__Bacteria;p__Bacteroidetes;c__Bacteroidia;o__Bacteroidales;f__Rikenellaceae;g__Alistipes
OTU_1184	0	0	0	0	0	0	0	0	0	0	0	0	0	0	0	0	0	0	0	0	0	0	0	0	0	0	0	0	0	0	56	3	0	0	20	4	k__Bacteria;p__Proteobacteria;c__Deltaproteobacteria;o__Myxococcales;f__Cystobacteraceae;g__Anaeromyxobacter
OTU_1314	0	0	0	0	0	0	0	0	0	0	0	0	0	0	0	0	0	0	0	0	0	0	0	0	0	0	0	0	0	0	3	8	33	27	0	12	k__Bacteria;p__Firmicutes;c__Clostridia;o__Clostridiales;f__Christensenellaceae;g__Christensenellaceae_R-7_group
OTU_1533	0	0	0	0	0	0	0	0	0	0	0	0	0	0	0	0	0	0	0	0	0	0	0	0	0	0	0	0	0	0	21	15	30	0	16	1	k__Bacteria;p__Firmicutes;c__Clostridia;o__Clostridiales;f__Peptococcaceae;g__Desulfotomaculum
OTU_1613	0	0	0	0	0	0	28	0	0	0	0	10	0	0	0	0	0	0	3	3	0	0	0	0	0	0	0	0	0	0	2	12	5	1	3	16	k__Bacteria;p__Bacteroidetes;c__Flavobacteriia;o__Flavobacteriales;f__Flavobacteriaceae;g__Elizabethkingia;s__Chryseobacterium_sp._Ag_Keele_1
OTU_1681	0	0	0	0	0	0	0	0	0	0	0	0	0	0	50	1	24	0	2	0	0	0	0	1	0	1	0	1	0	0	0	0	1	1	0	1	k__Bacteria;p__Firmicutes;c__Clostridia;o__Clostridiales;f__Lachnospiraceae
OTU_1099	0	0	0	0	0	0	0	0	0	0	0	0	0	0	0	0	82	0	0	0	0	0	0	0	0	0	0	0	0	0	0	0	0	0	0	0	k__Bacteria;p__Firmicutes;c__Clostridia;o__Clostridiales;f__Lachnospiraceae
OTU_1297	0	0	0	0	0	0	9	0	13	8	20	5	0	0	0	1	0	0	0	0	1	1	0	0	15	0	0	4	0	2	0	0	2	0	0	1	k__Bacteria;p__Fusobacteria;c__Fusobacteriia;o__Fusobacteriales;f__Fusobacteriaceae;g__Cetobacterium
OTU_1339	0	0	0	0	0	0	0	0	0	0	0	0	0	0	0	0	0	0	5	1	0	0	0	0	0	0	0	0	0	0	60	3	2	2	7	2	k__Bacteria;p__Firmicutes;c__Clostridia;o__Clostridiales;f__Family_XI;g__Parvimonas
OTU_1049	0	0	0	0	0	0	0	0	0	0	0	0	66	0	0	0	6	3	0	0	0	6	0	0	0	0	0	0	0	0	0	0	0	0	0	0	k__Bacteria;p__Firmicutes;c__Clostridia;o__Clostridiales;f__Ruminococcaceae;g__Ruminococcaceae_UCG-008
OTU_1215	0	0	0	0	0	0	0	0	0	0	0	0	0	0	0	0	81	0	0	0	0	0	0	0	0	0	0	0	0	0	0	0	0	0	0	0	k__Bacteria;p__Bacteroidetes;c__Bacteroidia;o__Bacteroidales;f__Bacteroidales_S24-7_group
OTU_1389	0	0	0	0	0	0	0	0	0	0	0	0	6	13	6	1	26	1	2	0	0	0	3	5	4	4	1	3	2	4	0	0	0	0	0	0	k__Bacteria;p__Firmicutes;c__Clostridia;o__Clostridiales;f__Lachnospiraceae;g__Lachnospiraceae_NK4A136_group
OTU_1019	0	0	0	0	0	0	0	0	0	0	0	0	0	74	0	0	0	0	0	1	1	0	0	0	1	0	1	0	1	1	0	0	0	0	0	0	k__Bacteria;p__Firmicutes;c__Clostridia;o__Clostridiales;f__Lachnospiraceae
OTU_1194	0	0	0	0	0	0	0	0	0	0	0	0	0	1	0	0	79	0	0	0	0	0	0	0	0	0	0	0	0	0	0	0	0	0	0	0	k__Bacteria;p__Bacteroidetes;c__Bacteroidia;o__Bacteroidales;f__Bacteroidales_S24-7_group
OTU_1220	0	0	0	0	0	0	0	0	0	0	0	0	0	0	0	0	0	0	0	0	0	0	0	0	0	0	0	0	0	0	77	3	0	0	0	0	k__Bacteria;p__Proteobacteria;c__Alphaproteobacteria;o__Rhodospirillales;f__Rhodospirillaceae
OTU_1338	0	0	0	0	0	0	0	0	0	0	0	0	0	0	0	0	0	0	2	7	1	27	15	5	0	0	0	0	0	0	0	12	10	1	0	0	k__Bacteria;p__Proteobacteria;c__Alphaproteobacteria;o__Rhodospirillales;f__DA111
OTU_1368	0	0	0	0	0	0	0	0	0	0	0	0	0	0	0	0	0	0	0	0	0	0	0	0	0	0	0	0	0	0	28	7	3	7	23	12	k__Bacteria;p__Acidobacteria;c__Acidobacteria;o__Subgroup_3;f__Unknown_Family
OTU_991	0	0	0	0	0	0	0	0	0	0	0	0	0	0	0	0	0	0	0	0	0	0	0	0	0	0	0	0	0	0	0	0	8	72	0	0	k__Bacteria;p__Bacteroidetes;c__Bacteroidia;o__Bacteroidales;f__Porphyromonadaceae;g__Microbacter
OTU_1201	0	0	0	0	0	0	0	0	0	0	0	0	0	0	0	0	0	0	0	0	0	0	0	0	0	0	0	0	0	0	0	74	0	5	0	0	k__Bacteria;p__Bacteroidetes;c__Sphingobacteriia;o__Sphingobacteriales;f__KD1-131
OTU_1328	0	0	0	0	0	0	6	9	7	5	1	50	0	0	0	0	0	0	1	0	0	0	0	0	0	0	0	0	0	0	0	0	0	0	0	0	k__Bacteria;p__Proteobacteria;c__Gammaproteobacteria;o__Xanthomonadales;f__Xanthomonadaceae;g__Mizugakiibacter
OTU_1543	0	0	0	0	0	0	0	0	0	0	0	0	0	0	0	0	0	0	1	0	0	0	0	0	1	0	0	0	0	1	6	4	7	21	19	19	k__Bacteria;p__Proteobacteria;c__Gammaproteobacteria;o__Xanthomonadales;f__Xanthomonadaceae;g__Xanthomonas
OTU_1594	0	0	0	0	0	0	0	0	0	0	0	0	0	0	0	0	0	0	0	0	0	0	0	0	0	0	0	0	0	0	31	5	0	2	35	6	k__Bacteria;p__Spirochaetae;c__Spirochaetes;o__Spirochaetales;f__Spirochaetaceae;g__Spirochaeta_2
OTU_987	0	0	0	0	0	0	0	0	0	0	0	0	0	0	0	0	0	0	0	0	0	0	0	0	0	0	0	0	0	0	14	3	5	6	28	23	k__Bacteria;p__Proteobacteria;c__Alphaproteobacteria;o__Rhodospirillales;f__JG37-AG-20
OTU_1029	0	0	0	0	0	0	7	0	2	6	20	0	0	0	0	0	0	0	3	3	0	5	11	21	0	0	0	0	0	0	0	0	0	0	0	0	k__Bacteria;p__Bacteroidetes;c__Sphingobacteriia;o__Sphingobacteriales;f__Chitinophagaceae;g__Taibaiella
OTU_1027	48	0	20	1	1	0	0	1	0	1	0	5	0	0	0	0	0	0	0	0	0	0	0	0	0	0	0	0	0	0	0	0	0	0	0	0	k__Bacteria;p__Actinobacteria;c__Actinobacteria;o__Micrococcales;f__Micrococcaceae;g__Nesterenkonia
OTU_1045	0	76	0	0	1	0	0	0	0	0	0	0	0	0	0	0	0	0	0	0	0	0	0	0	0	0	0	0	0	0	0	0	0	0	0	0	k__Bacteria;p__Bacteroidetes;c__Sphingobacteriia;o__Sphingobacteriales;f__Chitinophagaceae;g__Chitinophaga;s__Chitinophaga_sp._NR_1-07
OTU_1500	0	0	0	0	0	0	1	0	2	2	1	0	0	0	0	2	44	0	2	0	0	0	1	1	0	1	0	0	2	1	0	0	3	6	4	4	k__Bacteria;p__Firmicutes;c__Clostridia;o__Clostridiales;f__Lachnospiraceae
OTU_1310	0	1	0	0	0	0	0	0	0	0	0	0	0	0	0	0	0	0	0	0	0	0	0	0	0	0	0	0	0	0	72	1	0	0	2	0	k__Bacteria;p__Proteobacteria;c__Betaproteobacteria;o__Hydrogenophilales;f__Hydrogenophilaceae;g__Thiobacillus
OTU_1312	0	0	0	0	0	0	0	0	0	0	0	0	0	0	0	0	0	0	0	0	0	0	0	0	0	0	0	0	0	0	11	0	9	21	18	17	k__Bacteria;p__Proteobacteria;c__Alphaproteobacteria;o__Caulobacterales;f__Caulobacteraceae;g__Caulobacter
OTU_1393	0	0	0	0	0	0	0	0	0	0	0	0	1	0	0	0	57	0	0	0	0	0	0	0	1	0	1	0	0	1	0	2	1	1	4	7	k__Bacteria;p__Firmicutes;c__Clostridia;o__Clostridiales;f__Lachnospiraceae;g__[Ruminococcus]_gauvreauii_group
OTU_1100	0	0	0	0	0	0	0	0	0	0	0	0	0	0	0	0	0	0	8	13	1	5	12	0	0	0	0	0	0	0	7	6	7	8	2	6	k__Bacteria;p__Proteobacteria;c__Alphaproteobacteria;o__Rhizobiales;f__Rhizobiales_Incertae_Sedis;g__Rhizomicrobium
OTU_1133	0	0	0	0	0	0	0	0	0	0	0	0	0	0	0	0	0	0	0	0	0	0	0	0	0	0	0	0	0	0	2	0	1	69	2	1	k__Bacteria;p__TM6
OTU_1225	0	1	1	1	0	0	0	3	0	1	1	1	0	0	0	0	0	0	0	0	0	0	0	0	0	0	0	0	0	0	2	11	1	3	10	39	k__Bacteria;p__Proteobacteria;c__Betaproteobacteria;o__Burkholderiales;f__Burkholderiaceae;g__Burkholderia;s__Burkholderia_caribensis
OTU_1440	0	0	0	0	0	0	0	0	0	0	0	0	0	0	0	0	0	0	0	0	1	0	0	0	0	0	0	0	0	0	18	1	7	34	13	1	k__Bacteria;p__Bacteroidetes;c__Sphingobacteriia;o__Sphingobacteriales;f__Chitinophagaceae
OTU_1598	0	0	0	0	0	1	1	0	1	0	1	0	0	0	0	0	0	0	0	0	0	0	0	0	0	0	0	0	0	0	20	18	4	3	16	10	k__Bacteria;p__Actinobacteria;c__Actinobacteria;o__Pseudonocardiales;f__Pseudonocardiaceae;g__Pseudonocardia
OTU_1675	0	0	0	2	0	0	0	0	0	0	0	0	48	1	0	2	9	1	1	1	1	3	2	0	1	0	1	0	0	1	1	0	0	0	0	0	k__Bacteria;p__Firmicutes;c__Clostridia;o__Clostridiales;f__Ruminococcaceae;g__Ruminococcaceae_UCG-014
OTU_1686	0	0	0	0	0	0	0	0	0	0	0	0	1	0	0	0	71	0	1	0	0	0	0	1	0	0	0	1	0	0	0	0	0	0	0	0	k__Bacteria;p__Firmicutes;c__Clostridia;o__Clostridiales;f__Lachnospiraceae;g__Acetatifactor
OTU_1778	1	0	0	0	0	0	0	2	1	0	0	0	0	0	0	3	0	0	17	2	0	0	0	0	1	0	0	0	0	3	33	2	2	3	2	3	k__Bacteria;p__Nitrospirae;c__Nitrospira;o__Nitrospirales;f__Nitrospiraceae;g__Nitrospira
OTU_1872	0	0	0	0	0	0	0	5	0	0	0	0	0	0	0	0	0	0	0	0	0	0	0	0	0	0	0	0	0	0	8	16	20	25	0	1	k__Bacteria;p__Firmicutes;c__Clostridia;o__Clostridiales;f__Ruminococcaceae
OTU_1041	0	0	0	0	0	0	0	0	0	0	0	0	0	0	3	0	0	0	0	0	0	0	0	0	0	0	0	0	0	0	1	5	4	47	2	12	k__Bacteria;p__Gemmatimonadetes;c__Gemmatimonadetes;o__Gemmatimonadales;f__Gemmatimonadaceae;g__Gemmatimonas
OTU_1073	0	0	0	0	0	0	0	0	0	0	0	0	0	0	0	0	0	0	0	0	0	0	0	0	0	0	0	0	0	0	18	0	1	2	53	0	k__Bacteria;p__Bacteroidetes;c__Sphingobacteriia;o__Sphingobacteriales;f__NS11-12_marine_group
OTU_1122	0	0	0	0	0	0	0	0	0	0	0	0	74	0	0	0	0	0	0	0	0	0	0	0	0	0	0	0	0	0	0	0	0	0	0	0	k__Bacteria;p__Firmicutes;c__Clostridia;o__Clostridiales;f__Ruminococcaceae
OTU_1136	0	0	0	0	0	0	0	0	1	20	7	0	0	0	0	0	0	0	10	15	0	0	5	10	0	0	0	0	0	0	0	0	3	1	0	2	k__Bacteria;p__Bacteroidetes;c__Cytophagia;o__Cytophagales;f__Cytophagaceae
OTU_1156	0	0	0	0	0	0	0	0	0	0	0	0	0	0	0	0	0	0	0	0	0	0	0	0	0	0	0	0	0	0	74	0	0	0	0	0	k__Bacteria;p__Proteobacteria;c__Deltaproteobacteria;o__Syntrophobacterales;f__Syntrophobacteraceae
OTU_1366	0	0	0	0	0	0	0	0	0	0	0	0	0	0	0	0	0	0	0	0	0	1	0	0	1	1	0	0	1	1	12	1	1	12	24	19	k__Bacteria;p__Proteobacteria;c__Alphaproteobacteria;o__Rhizobiales;f__Hyphomicrobiaceae;g__Hyphomicrobium
OTU_1344	0	0	0	0	0	0	0	0	0	0	0	0	0	0	0	0	0	0	0	0	0	0	0	0	0	0	0	0	0	0	61	0	1	2	3	6	k__Bacteria;p__Proteobacteria;c__Deltaproteobacteria;o__Myxococcales
OTU_1375	0	0	0	0	0	0	0	0	0	0	0	0	0	0	0	0	0	0	0	0	0	0	0	0	0	0	0	0	0	0	1	18	2	0	3	49	k__Bacteria;p__Proteobacteria;c__Gammaproteobacteria;o__Legionellales;f__Coxiellaceae;g__Aquicella
OTU_1397	0	0	0	0	0	0	0	0	0	0	0	0	0	0	0	0	0	0	16	4	0	5	19	22	0	0	0	0	0	0	0	7	0	0	0	0	k__Bacteria;p__Proteobacteria;c__Gammaproteobacteria;o__Xanthomonadales;f__Nevskiaceae;g__Nevskia;s__Nevskia_terrae
OTU_1416	0	0	0	43	0	1	0	0	0	0	0	0	0	0	0	0	0	0	0	0	0	0	0	0	0	0	0	0	0	0	0	0	0	0	29	0	k__Bacteria;p__Bacteroidetes;c__Flavobacteriia;o__Flavobacteriales;f__Flavobacteriaceae;g__Chryseobacterium
OTU_1650	0	0	0	1	0	0	1	0	0	0	1	0	0	0	0	0	0	0	0	0	0	0	1	0	0	0	0	0	0	0	19	11	8	7	10	14	k__Bacteria;p__Proteobacteria;c__Alphaproteobacteria;o__Caulobacterales;f__Hyphomonadaceae;g__Hirschia
OTU_1842	0	0	0	0	0	0	0	0	0	0	0	0	1	42	0	0	14	8	0	0	1	0	0	1	0	0	0	0	0	0	6	0	0	0	0	0	k__Bacteria;p__Firmicutes;c__Clostridia;o__Clostridiales;f__Lachnospiraceae
OTU_1095	0	0	0	0	0	0	1	1	2	32	12	13	0	0	0	0	0	0	1	4	1	0	0	5	0	0	0	0	0	0	0	0	0	0	0	0	k__Bacteria;p__TM6
OTU_1111	0	0	0	0	1	0	0	0	0	0	0	0	68	0	0	0	2	0	0	0	0	0	0	0	0	0	0	1	0	0	0	0	0	0	0	0	k__Bacteria;p__Firmicutes;c__Clostridia;o__Clostridiales;f__Ruminococcaceae;g__Ruminococcaceae_UCG-014
OTU_1165	0	0	0	0	0	0	7	0	13	12	32	4	0	0	0	0	0	0	0	3	0	0	0	1	0	0	0	0	0	0	0	0	0	0	0	0	k__Bacteria;p__Proteobacteria;c__Gammaproteobacteria;o__Legionellales;f__Coxiellaceae;g__Aquicella
OTU_1265	0	0	0	0	0	0	0	0	0	0	0	0	72	0	0	0	0	0	0	0	0	0	0	0	0	0	0	0	0	0	0	0	0	0	0	0	k__Bacteria;p__Firmicutes;c__Erysipelotrichia;o__Erysipelotrichales;f__Erysipelotrichaceae;g__Holdemania
OTU_1377	0	0	0	0	0	0	0	0	0	0	0	0	0	0	0	0	0	0	0	0	0	0	0	0	0	0	0	0	0	0	17	1	0	24	15	15	k__Bacteria;p__Proteobacteria;c__Alphaproteobacteria;o__Rhodospirillales;f__Rhodospirillaceae
OTU_1423	0	3	2	0	2	0	0	0	0	3	0	49	0	1	0	0	0	1	0	0	0	0	0	0	0	0	0	0	1	0	0	1	0	0	6	3	k__Bacteria;p__Bacteroidetes;c__Bacteroidia;o__Bacteroidales;f__Prevotellaceae;g__Prevotella_9
OTU_1642	0	0	0	0	0	0	0	0	0	0	0	0	0	0	0	0	0	0	0	3	0	0	0	0	0	0	0	0	0	0	10	4	4	5	23	23	k__Bacteria;p__Gemmatimonadetes;c__Gemmatimonadetes;o__Gemmatimonadales;f__Gemmatimonadaceae
OTU_1692	0	0	0	8	0	0	0	0	0	0	0	0	1	3	0	5	42	0	0	0	0	0	0	1	1	1	0	2	0	2	1	0	0	4	1	0	k__Bacteria;p__Firmicutes;c__Clostridia;o__Clostridiales;f__Lachnospiraceae;g__Blautia
OTU_1867	1	0	0	0	0	0	1	1	0	0	0	0	0	0	0	0	0	0	0	0	0	0	0	0	0	0	0	0	0	0	18	1	0	2	46	2	k__Bacteria;p__Actinobacteria;c__Acidimicrobiia;o__Acidimicrobiales
OTU_976	0	0	0	0	71	0	0	0	1	0	0	0	0	0	0	0	0	0	0	0	0	0	0	0	0	0	0	0	0	0	0	0	0	0	0	0	k__Bacteria;p__Firmicutes;c__Clostridia;o__Clostridiales;f__Lachnospiraceae
OTU_1113	0	0	0	0	0	0	0	0	0	0	1	0	0	57	0	1	6	0	0	0	0	0	0	6	0	0	0	0	0	0	0	0	0	0	0	0	k__Bacteria;p__Firmicutes;c__Clostridia;o__Clostridiales;f__Clostridiales_vadinBB60_group
OTU_1115	0	0	0	0	0	0	0	0	0	0	0	0	0	0	0	0	0	0	0	0	0	0	0	0	0	0	0	0	0	0	0	0	2	19	48	2	k__Bacteria;p__Proteobacteria;c__Gammaproteobacteria;o__NKB5
OTU_1176	0	0	0	0	0	0	0	0	0	0	0	0	0	0	70	0	0	0	0	0	0	0	0	0	0	0	0	0	0	0	0	0	1	0	0	0	k__Bacteria;p__Proteobacteria;c__Deltaproteobacteria;o__Myxococcales;f__Phaselicystidaceae;g__Phaselicystis
OTU_1488	0	0	0	0	0	0	0	0	0	0	0	0	0	0	0	0	0	0	0	0	0	0	0	0	0	0	0	0	0	0	0	2	2	4	58	5	k__Bacteria;p__Bacteroidetes;c__Sphingobacteriia;o__Sphingobacteriales;f__Chitinophagaceae
OTU_1516	0	0	0	0	0	0	0	0	0	0	0	0	0	2	41	1	21	0	1	0	0	0	1	0	0	0	1	0	1	1	0	0	1	0	0	0	k__Bacteria;p__Firmicutes;c__Clostridia;o__Clostridiales;f__Ruminococcaceae;g__Ruminococcaceae_UCG-014
OTU_1584	0	0	0	0	0	0	0	0	0	0	0	0	0	0	0	0	0	0	28	18	7	5	3	10	0	0	0	0	0	0	0	0	0	0	0	0	k__Bacteria;p__Proteobacteria;c__Deltaproteobacteria;o__Oligoflexales
OTU_1051	0	0	0	0	0	0	0	0	0	0	0	0	70	0	0	0	0	0	0	0	0	0	0	0	0	0	0	0	0	0	0	0	0	0	0	0	k__Bacteria;p__Actinobacteria;c__Actinobacteria;o__Corynebacteriales;f__Nocardiaceae;g__Rhodococcus;s__Rhodococcus_sp._13-18-45
OTU_1056	0	0	0	0	0	0	0	0	1	0	0	0	0	0	0	0	69	0	0	0	0	0	0	0	0	0	0	0	0	0	0	0	0	0	0	0	k__Bacteria;p__Firmicutes;c__Clostridia;o__Clostridiales;f__Ruminococcaceae;g__Anaerotruncus
OTU_1058	0	0	0	0	0	0	0	0	0	0	0	0	0	0	0	0	0	1	0	0	0	0	69	0	0	0	0	0	0	0	0	0	0	0	0	0	k__Bacteria;p__Bacteroidetes;c__Bacteroidia;o__Bacteroidales;f__Bacteroidales_S24-7_group
OTU_1222	0	0	0	0	0	0	0	0	0	0	0	0	0	0	0	0	0	0	0	0	0	0	0	0	0	0	0	0	0	0	32	0	1	2	33	2	k__Bacteria;p__Proteobacteria;c__Deltaproteobacteria;o__Syntrophobacterales;f__Syntrophobacteraceae;g__Syntrophobacter
OTU_1409	0	0	0	0	0	0	0	0	5	0	0	0	0	0	0	0	0	0	0	0	0	0	0	0	0	0	0	0	0	0	10	3	3	4	29	16	k__Bacteria;p__Actinobacteria;c__Actinobacteria;o__Streptosporangiales;f__Streptosporangiaceae;g__Thermopolyspora;s__Thermopolyspora_sp._YIM_75076
OTU_1547	0	0	0	0	0	0	0	0	0	0	0	0	0	0	0	0	0	0	1	0	0	0	0	0	0	0	0	0	0	0	52	0	0	3	8	6	k__Bacteria;p__Proteobacteria;c__Betaproteobacteria;o__Burkholderiales;f__Burkholderiaceae;g__Limnobacter
OTU_1711	0	0	0	0	0	0	0	0	0	0	0	0	0	0	0	0	0	0	0	0	0	0	0	0	0	0	0	0	0	0	28	3	25	8	1	5	k__Bacteria;p__Firmicutes;c__Clostridia;o__Clostridiales;f__Christensenellaceae;g__Christensenellaceae_R-7_group
OTU_1772	0	0	0	0	0	0	0	0	0	0	0	0	0	0	0	0	0	0	0	3	1	2	0	12	0	0	0	0	0	0	0	38	2	0	3	9	k__Bacteria;p__Proteobacteria;c__Deltaproteobacteria;o__Oligoflexales;f__Oligoflexaceae
OTU_1017	0	0	0	0	0	0	0	0	0	0	0	0	1	0	0	0	0	68	0	0	0	0	0	0	0	0	0	0	0	0	0	0	0	0	0	0	k__Bacteria;p__Firmicutes;c__Clostridia;o__Clostridiales;f__Ruminococcaceae
OTU_1213	0	0	0	0	0	0	0	0	0	0	0	0	0	0	0	40	23	0	0	0	1	2	0	0	1	0	0	0	0	1	0	0	0	0	0	1	k__Bacteria;p__Proteobacteria;c__Deltaproteobacteria;o__Desulfovibrionales;f__Desulfovibrionaceae;g__Desulfovibrio
OTU_1228	0	42	15	0	0	0	0	0	0	0	0	0	0	0	0	0	0	0	0	0	0	0	0	0	0	0	0	0	0	0	3	2	0	1	2	4	k__Bacteria;p__Actinobacteria;c__Actinobacteria;o__Propionibacteriales;f__Nocardioidaceae;g__Nocardioides
OTU_1249	0	0	0	0	0	0	0	0	0	0	0	0	0	0	0	0	0	0	0	0	0	0	0	3	0	0	0	0	0	0	8	15	6	22	15	0	k__Bacteria;p__Proteobacteria;c__Alphaproteobacteria;o__Rhodospirillales;f__KCM-B-15
OTU_1408	0	0	0	0	0	0	0	0	0	0	0	0	0	0	0	0	0	0	0	0	0	0	0	0	0	0	0	0	0	0	16	9	1	12	17	14	k__Bacteria;p__Chlorobi;c__Ignavibacteria;o__Ignavibacteriales;f__BSV26
OTU_1605	0	56	0	0	0	1	0	0	0	0	0	0	0	0	0	0	0	0	1	0	0	0	0	0	0	0	1	0	0	0	1	0	0	0	9	0	k__Bacteria;p__Bacteroidetes;c__Cytophagia;o__Cytophagales;f__Cytophagaceae;g__Dyadobacter;s__Dyadobacter_fermentans
OTU_1209	0	0	0	0	0	0	0	0	0	0	0	0	41	0	0	1	0	0	0	0	0	1	1	0	0	0	0	0	0	0	12	0	4	4	3	1	k__Bacteria;p__Proteobacteria;c__Deltaproteobacteria;o__Myxococcales;f__BIrii41
OTU_1210	0	0	0	0	0	0	0	0	0	0	0	0	62	3	3	0	0	0	0	0	0	0	0	0	0	0	0	0	0	0	0	0	0	0	0	0	k__Bacteria;p__Bacteroidetes;c__Bacteroidia;o__Bacteroidales;f__Bacteroidaceae;g__Bacteroides
OTU_1226	0	0	0	0	0	0	0	0	0	0	0	0	1	0	0	0	0	0	0	1	0	0	0	0	0	0	0	0	0	0	0	2	37	3	6	18	k__Bacteria;p__Firmicutes;c__Clostridia;o__Clostridiales;f__Clostridiaceae_1;g__Fonticella
OTU_1282	0	0	0	0	0	0	0	0	0	0	0	0	58	8	0	0	1	0	1	0	0	0	0	0	0	0	0	0	0	0	0	0	0	0	0	0	k__Bacteria;p__Proteobacteria;c__Betaproteobacteria;o__Burkholderiales;f__Alcaligenaceae;g__Sutterella
OTU_1345	0	0	0	0	0	0	0	0	0	0	0	0	0	0	0	0	0	0	0	0	0	0	0	0	0	0	0	0	0	0	0	3	0	9	52	4	k__Bacteria;p__Bacteroidetes;c__Bacteroidia;o__Bacteroidales;f__Porphyromonadaceae
OTU_1804	0	0	25	0	2	8	0	0	0	0	0	0	1	1	0	5	1	0	6	0	0	1	0	1	0	0	0	0	13	2	1	0	0	1	0	0	k__Bacteria;p__Proteobacteria;c__Alphaproteobacteria;o__Caulobacterales;f__Caulobacteraceae;g__Brevundimonas;s__Brevundimonas_vesicularis
OTU_1869	0	0	0	0	0	0	0	0	0	0	0	0	0	0	0	0	0	0	0	0	0	0	0	0	0	0	0	0	0	0	8	33	0	0	20	7	k__Bacteria;p__Proteobacteria;c__Betaproteobacteria;o__Rhodocyclales;f__Rhodocyclaceae;g__Uliginosibacterium
OTU_1098	0	0	0	0	0	0	0	0	0	0	0	0	1	0	1	0	6	0	0	0	0	0	1	0	0	0	58	0	0	0	0	0	0	0	0	0	k__Bacteria;p__Firmicutes;c__Clostridia;o__Clostridiales;f__Ruminococcaceae;g__Ruminococcus_1
OTU_1145	0	0	0	0	0	0	11	3	0	1	0	50	0	0	0	0	0	0	0	0	0	0	0	0	0	0	0	0	0	0	2	0	0	0	0	0	k__Bacteria;p__TM6
OTU_1193	0	0	0	0	0	0	0	0	0	0	0	0	56	0	0	0	5	0	0	0	0	4	0	0	0	0	0	0	0	1	0	0	0	0	1	0	k__Bacteria;p__Actinobacteria;c__Coriobacteriia;o__Coriobacteriales;f__Coriobacteriaceae;g__Enterorhabdus
OTU_1221	0	0	0	0	0	0	0	0	0	0	0	0	0	0	0	0	0	0	0	0	0	0	0	0	0	0	0	0	0	0	24	12	0	18	11	2	k__Bacteria;p__Bacteroidetes;c__Sphingobacteriia;o__Sphingobacteriales;f__Chitinophagaceae
OTU_1614	0	0	0	0	0	0	11	2	1	15	11	0	0	0	0	0	0	0	2	1	1	0	0	6	0	0	0	0	0	0	2	0	0	10	3	2	k__Bacteria;p__Bacteroidetes;c__Sphingobacteriia;o__Sphingobacteriales;f__Chitinophagaceae;g__Crenotalea
OTU_1863	0	0	0	0	0	0	0	0	0	0	0	0	0	0	0	0	0	0	5	6	2	6	5	6	0	0	0	0	0	0	1	2	3	10	14	7	k__Bacteria;p__Proteobacteria;c__Betaproteobacteria;o__Nitrosomonadales;f__Nitrosomonadaceae
OTU_1864	0	0	0	0	0	0	0	0	0	0	0	0	0	0	0	0	0	0	0	0	3	0	0	0	0	1	0	0	0	0	4	5	5	16	19	14	k__Bacteria;p__Gemmatimonadetes;c__Gemmatimonadetes;o__S0134_terrestrial_group
OTU_1197	0	0	0	0	0	0	8	0	0	0	0	0	0	0	0	0	0	0	0	0	0	18	37	3	0	0	0	0	0	0	0	0	0	0	0	0	k__Bacteria;p__Nitrospirae;c__Nitrospira;o__Nitrospirales;f__4-29
OTU_1239	0	0	0	0	0	0	1	0	0	0	0	0	2	2	0	2	42	0	0	0	0	3	2	0	2	1	1	0	1	3	0	1	0	2	1	0	k__Bacteria;p__Firmicutes;c__Clostridia;o__Clostridiales;f__Christensenellaceae;g__Christensenellaceae_R-7_group
OTU_1302	0	0	0	0	0	1	0	0	0	0	0	0	2	48	0	0	0	0	0	0	0	0	2	0	0	0	0	0	0	0	5	0	8	0	0	0	k__Bacteria;p__Bacteroidetes;c__Bacteroidia;o__Bacteroidales;f__Porphyromonadaceae;g__Dysgonomonas
OTU_1342	0	0	0	0	0	0	0	0	0	0	0	0	0	0	0	0	0	0	0	0	0	0	0	0	0	0	0	0	0	0	39	4	6	7	6	4	k__Bacteria;p__Firmicutes;c__Clostridia;o__Clostridiales;f__Ruminococcaceae;g__Ruminiclostridium
OTU_1480	0	0	0	0	0	0	0	0	0	0	0	0	0	0	0	0	0	0	0	0	0	0	0	0	0	0	0	0	0	0	8	2	10	12	12	22	k__Bacteria;p__Proteobacteria;c__Gammaproteobacteria;o__Xanthomonadales
OTU_1634	0	0	0	0	0	0	0	0	0	0	0	0	0	0	0	0	65	0	0	0	0	0	0	0	1	0	0	0	0	0	0	0	0	0	0	0	k__Bacteria;p__Bacteroidetes;c__Bacteroidia;o__Bacteroidales;f__Bacteroidales_S24-7_group
OTU_1768	0	0	0	0	0	0	0	0	0	0	0	0	0	0	0	1	0	0	1	0	1	8	0	2	0	0	0	0	0	0	20	0	2	6	15	10	k__Bacteria;p__Acidobacteria;c__Acidobacteria;o__Acidobacteriales;f__Acidobacteriaceae_[Subgroup_1]
OTU_1167	0	0	0	0	0	0	4	7	15	4	33	1	0	0	0	0	0	0	0	0	0	0	0	1	0	0	0	0	0	0	0	0	0	0	0	0	k__Bacteria;p__Bacteroidetes;c__Cytophagia;o__Cytophagales;f__Cytophagaceae;g__Sporocytophaga
OTU_1223	0	0	0	0	0	0	0	0	0	0	0	0	0	0	0	0	0	0	0	0	0	0	0	0	0	0	0	0	0	0	3	0	0	16	7	39	k__Bacteria;p__Nitrospirae;c__Nitrospira;o__Nitrospirales;f__4-29
OTU_1291	0	0	0	0	0	0	0	0	0	0	0	0	0	0	0	0	0	0	0	0	0	0	0	0	0	0	0	0	0	0	23	7	24	8	0	3	k__Bacteria;p__Proteobacteria;c__Deltaproteobacteria;o__Desulfuromonadales;f__Geobacteraceae;g__Geobacter
OTU_1680	0	0	0	4	2	3	0	3	0	0	0	1	4	5	2	2	0	0	1	2	1	2	2	3	3	0	2	2	2	4	0	4	4	2	5	0	k__Bacteria;p__Firmicutes;c__Clostridia;o__Clostridiales;f__Clostridiaceae_1;g__Clostridium_sensu_stricto_1
OTU_1743	0	0	0	0	0	0	0	0	0	0	0	12	23	0	2	0	11	2	1	0	0	0	0	0	3	0	0	1	0	3	0	7	0	0	0	0	k__Bacteria;p__Firmicutes;c__Clostridia;o__Clostridiales;f__Ruminococcaceae;g__Ruminococcaceae_UCG-013
OTU_1317	0	0	0	0	0	0	0	0	0	0	0	0	0	0	0	0	0	0	0	0	0	0	0	0	0	0	0	0	0	0	0	55	9	0	0	0	k__Bacteria;p__Firmicutes;c__Clostridia;o__Clostridiales;f__Ruminococcaceae;g__Ruminiclostridium
OTU_1459	0	0	0	0	0	0	0	0	0	0	0	0	3	3	13	7	3	1	5	2	0	7	1	0	4	4	3	6	1	1	0	0	0	0	0	0	k__Bacteria;p__Bacteroidetes;c__Bacteroidia;o__Bacteroidales;f__Bacteroidales_S24-7_group
OTU_1504	0	0	0	0	0	0	0	0	0	0	0	33	0	0	1	0	0	0	0	0	0	0	0	0	0	0	0	0	0	4	9	1	9	0	2	5	k__Bacteria;p__Proteobacteria;c__Betaproteobacteria;o__Burkholderiales;f__Comamonadaceae;g__Comamonas
OTU_1180	0	0	0	0	0	0	0	0	0	0	0	0	0	0	0	0	0	0	0	0	0	0	1	0	0	0	0	61	0	0	0	0	0	0	1	0	k__Bacteria;p__Proteobacteria;c__Alphaproteobacteria;o__Rhizobiales;f__Methylobacteriaceae;g__Methylobacterium;s__Methylobacterium_komagatae
OTU_1224	0	0	0	0	0	0	0	0	0	0	0	0	0	0	0	0	0	0	0	0	0	0	0	0	0	0	0	0	0	0	3	8	7	37	5	3	k__Bacteria;p__Bacteroidetes;c__Sphingobacteriia;o__Sphingobacteriales;f__Sphingobacteriaceae;g__Pedobacter_sp._BS03
OTU_1266	0	0	0	0	0	0	0	0	0	0	0	0	1	1	8	0	42	0	5	1	1	1	1	1	0	0	0	0	0	1	0	0	0	0	0	0	k__Bacteria;p__Bacteroidetes;c__Bacteroidia;o__Bacteroidales;f__Bacteroidales_S24-7_group
OTU_1362	0	0	0	0	0	0	0	0	0	0	0	0	0	0	0	3	53	0	1	0	0	1	2	1	0	0	1	0	0	1	0	0	0	0	0	0	k__Bacteria;p__Firmicutes;c__Clostridia;o__Clostridiales;f__Ruminococcaceae
OTU_1436	0	0	0	0	0	0	0	0	0	0	0	0	0	0	0	0	0	0	0	0	0	0	0	0	0	0	0	0	0	0	16	7	4	5	16	15	k__Bacteria;p__Proteobacteria;c__Alphaproteobacteria;o__Rhizobiales;f__Hyphomicrobiaceae;g__Filomicrobium
OTU_1465	0	0	0	0	0	0	0	0	0	0	0	0	4	6	3	1	5	0	1	3	1	4	4	2	1	5	0	8	5	3	0	0	7	0	0	0	k__Bacteria;p__Bacteroidetes;c__Bacteroidia;o__Bacteroidales;f__Bacteroidales_S24-7_group
OTU_1607	1	0	2	50	3	1	1	0	0	0	0	0	2	0	0	0	2	0	0	0	0	0	0	0	0	0	0	0	0	0	0	0	1	0	0	0	k__Bacteria;p__Firmicutes;c__Clostridia;o__Clostridiales;f__Lachnospiraceae
OTU_1676	0	0	0	0	0	0	0	0	0	0	0	0	2	3	4	2	17	2	6	2	4	6	6	0	1	3	1	2	0	1	0	0	1	0	0	0	k__Bacteria;p__Bacteroidetes;c__Bacteroidia;o__Bacteroidales;f__Bacteroidales_S24-7_group
OTU_1187	0	0	0	0	0	0	0	1	2	6	0	0	0	0	0	0	0	0	6	3	4	7	14	14	0	0	0	0	0	0	0	4	0	1	0	0	k__Bacteria;p__Acidobacteria;c__Acidobacteria;o__Subgroup_13
OTU_1191	0	0	0	0	0	0	0	1	0	0	0	0	11	8	0	3	30	1	0	0	1	1	1	3	1	0	0	0	1	0	0	0	0	0	0	0	k__Bacteria;p__Firmicutes;c__Clostridia;o__Clostridiales;f__Ruminococcaceae;g__Anaerotruncus
OTU_1247	0	0	0	0	0	0	0	0	0	0	0	0	0	0	0	0	0	0	0	0	0	0	0	0	0	0	0	0	0	0	14	1	0	0	45	2	k__Bacteria;p__Proteobacteria;c__Betaproteobacteria;o__Burkholderiales;f__Oxalobacteraceae
OTU_1271	0	0	0	0	0	0	0	0	0	0	0	0	0	0	0	0	0	0	0	0	0	1	0	0	0	0	0	0	0	0	9	0	6	1	13	32	k__Bacteria;p__Proteobacteria;c__Deltaproteobacteria;o__Oligoflexales;f__Oligoflexaceae;g__Oligoflexus
OTU_1277	0	0	0	0	0	0	0	0	0	0	0	0	0	0	0	0	0	0	0	0	0	0	0	0	0	0	0	0	0	0	0	0	0	49	1	12	k__Bacteria;p__Bacteroidetes;c__Sphingobacteriia;o__Sphingobacteriales;f__Chitinophagaceae;g__Taibaiella
OTU_1392	0	0	0	0	0	0	0	0	0	0	0	0	0	0	1	1	57	0	2	0	0	0	1	0	0	0	0	0	0	0	0	0	0	0	0	0	k__Bacteria;p__Firmicutes;c__Clostridia;o__Clostridiales;f__Lachnospiraceae
OTU_1456	0	0	0	0	0	0	0	1	1	0	2	0	0	0	2	1	0	1	1	0	12	0	2	20	0	0	0	1	0	1	0	2	1	0	11	3	k__Bacteria;p__Firmicutes;c__Bacilli;o__Bacillales;f__Planococcaceae;g__Rummeliibacillus;s__Bacillus_sp._SVUB10
OTU_1472	0	0	0	0	0	0	0	0	0	0	0	1	0	0	0	0	0	0	24	10	0	6	3	7	0	0	0	0	0	0	6	0	0	1	4	0	k__Bacteria;p__Verrucomicrobia;c__OPB35_soil_group
OTU_1542	0	0	0	0	0	0	0	0	0	0	0	0	0	0	0	0	0	0	0	0	0	0	0	0	0	0	0	0	0	0	35	6	6	2	9	4	k__Bacteria;p__Actinobacteria;c__Rubrobacteria;o__Rubrobacterales;f__Rubrobacteriaceae;g__Rubrobacter
OTU_1632	0	0	0	0	0	0	0	0	0	0	0	0	1	0	0	0	53	1	2	0	2	0	0	0	0	1	0	1	1	0	0	0	0	0	0	0	k__Bacteria;p__Bacteroidetes;c__Bacteroidia;o__Bacteroidales;f__Bacteroidales_S24-7_group
OTU_1135	0	0	0	0	0	0	20	10	3	1	23	3	0	0	0	0	0	0	0	1	0	0	0	0	0	0	0	0	0	0	0	0	0	0	0	0	k__Bacteria;p__Proteobacteria;c__Gammaproteobacteria;o__Chromatiales;f__Chromatiaceae;g__Nitrosococcus
OTU_1151	0	0	0	0	0	0	0	0	0	0	0	0	0	59	0	0	0	0	0	0	0	0	0	0	0	0	0	0	1	1	0	0	0	0	0	0	k__Bacteria;p__Bacteroidetes;c__Bacteroidia;o__Bacteroidales;f__Bacteroidales_S24-7_group
OTU_1231	0	0	0	0	0	1	11	7	3	1	4	0	0	0	0	0	0	0	1	1	4	15	1	12	0	0	0	0	0	0	0	0	0	0	0	0	k__Bacteria;p__Actinobacteria;c__Acidimicrobiia;o__Acidimicrobiales
OTU_1259	0	0	0	0	0	0	1	4	1	0	13	0	0	0	0	0	0	0	15	4	0	12	0	8	0	0	0	0	0	0	2	1	0	0	0	0	k__Bacteria;p__Actinobacteria;c__Acidimicrobiia;o__Acidimicrobiales
OTU_1273	0	0	0	0	0	0	0	0	0	0	0	0	0	0	0	0	0	0	0	0	0	0	0	0	0	0	0	0	0	0	5	0	1	43	2	10	k__Bacteria;p__Proteobacteria;c__Gammaproteobacteria;o__Xanthomonadales;f__Xanthomonadaceae;g__Dokdonella
OTU_1275	0	0	0	0	0	0	0	0	0	0	0	0	0	0	0	0	0	0	0	0	0	0	0	0	0	0	0	0	0	0	0	52	1	8	0	0	k__Bacteria;p__Proteobacteria;c__Alphaproteobacteria;o__Rhodospirillales;f__Rhodospirillaceae;g__Skermanella
OTU_1298	0	0	0	0	0	0	32	5	0	15	6	0	0	0	0	0	0	0	0	2	0	0	0	1	0	0	0	0	0	0	0	0	0	0	0	0	k__Bacteria;p__Proteobacteria;c__Alphaproteobacteria;o__Rhodospirillales;f__Rhodospirillaceae;g__Defluviicoccus
OTU_1319	0	0	0	0	0	0	0	0	0	0	0	0	0	0	0	0	0	0	0	0	0	0	0	0	0	0	0	0	0	0	0	0	1	48	2	10	k__Bacteria;p__Bacteroidetes;c__Sphingobacteriia;o__Sphingobacteriales;f__Chitinophagaceae;g__Taibaiella
OTU_1327	0	0	0	0	0	0	0	0	39	0	0	0	0	15	0	1	0	0	0	0	0	0	0	0	0	0	0	0	0	0	2	0	1	2	0	1	k__Bacteria;p__Proteobacteria;c__Betaproteobacteria;o__Burkholderiales;f__Alcaligenaceae;g__Sutterella
OTU_1341	0	0	0	0	0	0	0	0	0	0	0	0	0	0	0	0	0	0	0	0	0	0	0	0	0	59	0	0	0	0	0	0	0	0	2	0	k__Bacteria;p__Firmicutes;c__Bacilli;o__Bacillales;f__Bacillaceae;g__Bacillus;s__Bacillus_thuringiensis
OTU_1406	0	0	0	0	0	0	0	0	0	0	0	0	0	0	0	0	0	0	0	0	3	0	1	0	0	0	0	0	0	0	48	3	3	0	0	3	k__Bacteria;p__Proteobacteria;c__Deltaproteobacteria;o__Myxococcales;f__Cystobacteraceae;g__Anaeromyxobacter
OTU_1565	0	0	0	0	0	0	0	0	1	0	38	0	0	0	0	0	0	0	0	0	0	0	0	2	0	0	0	0	0	0	2	0	1	7	10	0	k__Bacteria;p__Proteobacteria;c__Deltaproteobacteria;o__Bdellovibrionales;f__Bdellovibrionaceae;g__Bdellovibrio
OTU_1572	0	0	0	0	0	0	0	0	0	0	0	0	1	8	3	1	27	3	1	1	0	3	4	1	1	2	0	5	0	0	0	0	0	0	0	0	k__Bacteria;p__Bacteroidetes;c__Bacteroidia;o__Bacteroidales;f__Bacteroidales_S24-7_group
OTU_1652	0	0	0	0	0	0	0	0	0	0	0	0	0	0	0	0	0	1	0	0	0	0	1	1	0	0	0	0	0	0	1	0	20	3	26	8	k__Bacteria;p__Firmicutes;c__Clostridia;o__Clostridiales;f__Clostridiaceae_1;g__Clostridium_sensu_stricto_9
OTU_1691	0	0	0	0	0	0	0	0	0	0	0	0	0	1	2	2	40	1	1	2	0	3	0	1	0	0	1	4	0	3	0	0	0	0	0	0	k__Bacteria;p__Bacteroidetes;c__Bacteroidia;o__Bacteroidales;f__Bacteroidales_S24-7_group
OTU_1770	0	0	0	1	0	0	0	1	1	0	0	0	0	0	0	0	0	0	5	5	18	8	6	10	0	0	0	0	0	0	0	0	2	0	3	1	k__Bacteria;p__Actinobacteria;c__Actinobacteria;o__Frankiales;f__Acidothermaceae;g__Acidothermus
OTU_1038	0	0	0	0	0	0	0	0	0	0	0	0	0	0	0	0	0	0	0	0	0	0	0	1	0	0	0	0	0	0	51	3	1	0	4	0	k__Bacteria;p__Acidobacteria;c__Acidobacteria;o__Subgroup_3;f__Unknown_Family
OTU_1198	0	0	0	0	0	0	0	0	0	0	0	0	0	0	0	0	0	0	0	0	2	15	24	0	0	0	0	0	0	0	0	7	1	0	0	11	k__Bacteria;p__Proteobacteria;c__Alphaproteobacteria;o__Rhodospirillales;f__Rhodospirillaceae
OTU_1290	0	0	0	0	0	0	0	0	0	0	0	0	0	0	0	0	0	0	0	0	0	0	0	0	0	0	0	0	0	0	13	8	18	19	0	2	k__Bacteria;p__Firmicutes;c__Clostridia;o__Clostridiales;f__Clostridiaceae_1;g__Oxobacter
OTU_1833	0	0	0	0	1	0	0	1	0	0	0	0	10	2	1	6	10	8	3	4	0	4	2	1	1	1	0	1	0	1	0	0	0	0	3	0	k__Bacteria;p__Firmicutes;c__Clostridia;o__Clostridiales;f__Ruminococcaceae;g__Ruminococcaceae_UCG-014
OTU_1865	0	0	0	0	0	0	0	0	0	0	0	0	0	0	0	0	0	0	0	0	0	0	1	0	0	0	0	0	0	0	38	5	5	1	9	1	k__Bacteria;p__Bacteroidetes;c__Bacteroidia;o__Bacteroidales;f__Porphyromonadaceae;g__Porphyromonas
OTU_1219	0	0	0	0	0	0	0	0	0	0	1	0	0	0	0	0	0	0	0	0	0	0	1	0	0	0	0	0	0	0	24	0	0	1	30	2	k__Bacteria;p__Gemmatimonadetes;c__Gemmatimonadetes;o__Gemmatimonadales;f__Gemmatimonadaceae;g__Gemmatimonas
OTU_1257	0	0	0	0	0	0	2	0	3	0	1	0	0	0	0	1	0	0	6	0	3	6	16	0	0	0	0	0	0	0	15	0	0	1	0	5	k__Bacteria;p__Acidobacteria;c__Acidobacteria;o__Acidobacteriales;f__Acidobacteriaceae_[Subgroup_1]
OTU_1321	0	0	0	0	0	0	0	0	0	0	0	0	0	0	0	0	0	0	0	0	0	0	0	0	0	0	0	0	0	0	0	0	6	53	0	0	k__Bacteria;p__Gracilibacteria
OTU_1402	0	1	0	0	0	0	0	0	0	0	0	0	0	0	0	0	0	0	0	1	0	6	2	0	0	0	0	0	0	0	0	9	5	11	20	4	k__Bacteria;p__Proteobacteria;c__Gammaproteobacteria;o__Legionellales;f__Coxiellaceae;g__Aquicella
OTU_1550	0	0	0	0	0	0	0	0	0	0	0	0	0	0	0	0	0	0	0	0	0	0	0	1	0	0	0	0	0	0	9	3	30	16	0	0	k__Bacteria;p__Firmicutes;c__Clostridia;o__Thermoanaerobacterales;f__SRB2
OTU_1279	0	1	1	0	0	1	0	0	0	0	0	0	4	0	2	0	12	31	1	0	0	1	0	1	0	0	1	0	0	0	0	1	0	1	0	0	k__Bacteria;p__Proteobacteria;c__Epsilonproteobacteria;o__Campylobacterales;f__Helicobacteraceae;g__Helicobacter
OTU_1325	0	0	0	0	0	0	2	0	19	0	22	0	0	0	0	0	0	0	1	2	0	7	0	4	0	0	0	0	0	0	0	0	1	0	0	0	k__Bacteria;p__Verrucomicrobia;c__Verrucomicrobia_Incertae_Sedis;o__Unknown_Order;f__Unknown_Family;g__Candidatus_Methylacidiphilum
OTU_1332	0	0	0	0	0	0	0	0	0	0	0	0	0	0	2	0	0	55	1	0	0	0	0	0	0	0	0	0	0	0	0	0	0	0	0	0	k__Bacteria;p__Firmicutes;c__Clostridia;o__Clostridiales;f__Ruminococcaceae;g__Ruminococcaceae_UCG-013
OTU_1354	0	0	0	0	0	0	0	0	0	0	0	0	6	1	0	46	1	0	0	2	2	0	0	0	0	0	0	0	0	0	0	0	0	0	0	0	k__Bacteria;p__Firmicutes;c__Clostridia;o__Clostridiales;f__Lachnospiraceae;g__Anaerostipes
OTU_1373	0	0	0	0	0	0	0	0	0	0	0	0	0	0	0	0	0	0	0	0	0	0	0	0	0	0	0	0	0	0	1	4	4	2	10	37	k__Bacteria;p__Proteobacteria;c__Deltaproteobacteria;o__Oligoflexales
OTU_1407	0	0	0	0	0	0	0	0	0	0	0	0	0	0	0	0	0	0	0	0	0	0	0	0	0	0	0	0	0	0	25	0	0	31	2	0	k__Bacteria;p__Bacteroidetes;c__Sphingobacteriia;o__Sphingobacteriales;f__Chitinophagaceae;g__Taibaiella
OTU_1526	0	0	0	0	0	0	1	0	0	0	5	0	0	0	0	0	0	0	0	5	4	0	0	10	0	0	0	1	0	0	9	1	4	6	12	0	k__Bacteria;p__Acidobacteria;c__Acidobacteria;o__Acidobacteriales;f__Acidobacteriaceae_[Subgroup_1];g__Candidatus_Koribacter
OTU_1580	0	0	0	0	0	0	0	0	0	0	0	0	0	0	0	0	57	0	0	1	0	0	0	0	0	0	0	0	0	0	0	0	0	0	0	0	k__Bacteria;p__Firmicutes;c__Clostridia;o__Clostridiales;f__Lachnospiraceae
OTU_1635	0	0	0	0	0	0	0	0	0	0	0	0	0	1	2	0	43	1	0	1	0	0	0	0	4	1	1	1	1	2	0	0	0	0	0	0	k__Bacteria;p__Firmicutes;c__Clostridia;o__Clostridiales;f__Ruminococcaceae
OTU_1840	0	0	0	0	0	0	0	0	0	0	0	0	9	1	0	0	0	0	0	1	1	0	0	0	0	0	0	2	0	0	20	9	1	2	0	12	k__Bacteria;p__Firmicutes;c__Clostridia;o__Clostridiales;f__Peptostreptococcaceae;g__Peptoclostridium;s__Peptoclostridium_difficile_CD9
OTU_1127	0	0	0	0	0	0	0	0	0	0	0	0	0	0	0	0	13	0	0	1	0	0	0	0	0	1	39	1	1	1	0	0	0	0	0	0	k__Bacteria;p__Firmicutes;c__Clostridia;o__Clostridiales;f__Ruminococcaceae;g__Ruminococcus_1
OTU_1248	0	0	0	0	0	0	0	0	0	0	0	0	0	0	0	0	0	0	0	0	0	0	0	0	0	0	0	0	0	0	3	9	9	7	14	15	k__Bacteria;p__Proteobacteria;c__Alphaproteobacteria;o__Rhizobiales;f__Bradyrhizobiaceae;g__Salinarimonas;s__Beijerinckiaceae_bacterium_CAa56
OTU_1305	0	0	0	0	0	0	0	0	0	0	0	0	0	0	0	0	1	0	0	0	0	0	1	0	0	0	0	0	0	0	52	1	2	0	0	0	k__Bacteria;p__Proteobacteria;c__Deltaproteobacteria;o__Myxococcales;f__Haliangiaceae;g__Haliangium
OTU_1337	0	0	0	0	0	0	0	0	2	0	0	0	0	0	0	0	0	0	10	12	0	9	1	6	0	0	0	0	0	0	5	3	2	7	0	0	k__Bacteria;p__Acidobacteria;c__Acidobacteria;o__Subgroup_3;f__Unknown_Family;g__Bryobacter
OTU_1361	0	0	0	0	0	0	0	0	0	0	0	0	0	0	13	1	42	0	0	0	0	0	0	0	1	0	0	0	0	0	0	0	0	0	0	0	k__Bacteria;p__Firmicutes;c__Clostridia;o__Clostridiales;f__Lachnospiraceae
OTU_1624	0	0	0	0	0	0	0	0	0	0	0	0	3	6	3	0	3	0	0	0	0	0	0	0	11	1	7	9	4	10	0	0	0	0	0	0	k__Bacteria;p__Proteobacteria;c__Alphaproteobacteria;o__Rhodobacterales;f__Rhodobacteraceae;g__Sulfitobacter
OTU_1745	0	0	0	0	0	0	0	0	0	0	0	0	2	4	7	2	1	3	8	3	3	3	2	3	3	0	9	2	2	0	0	0	0	0	0	0	k__Bacteria;p__Firmicutes;c__Bacilli;o__Lactobacillales;f__Lactobacillaceae;g__Lactobacillus;s__Lactobacillus_buchneri
OTU_1123	0	0	0	0	0	0	0	0	0	0	0	0	0	56	0	0	0	0	0	0	0	0	0	0	0	0	0	0	0	0	0	0	0	0	0	0	k__Bacteria;p__Firmicutes;c__Clostridia;o__Clostridiales;f__Lachnospiraceae;g__Roseburia
OTU_1137	0	0	0	0	0	0	0	0	0	0	0	19	0	0	0	0	0	0	0	2	0	10	13	0	0	0	0	0	0	0	0	3	0	2	0	7	k__Bacteria;p__Proteobacteria;c__Gammaproteobacteria;o__Legionellales;f__Coxiellaceae;g__Aquicella
OTU_1316	0	0	0	0	0	0	0	0	0	0	0	0	0	0	0	0	0	0	0	0	0	0	0	0	0	0	0	0	0	0	0	2	0	0	48	6	k__Bacteria;p__Acidobacteria;c__Subgroup_22
OTU_1595	0	0	0	0	0	0	0	0	0	0	1	0	0	0	0	0	0	0	0	0	0	0	0	0	0	0	0	0	0	0	5	5	1	4	25	15	k__Bacteria;p__Actinobacteria;c__Actinobacteria;o__Streptosporangiales;f__Thermomonosporaceae;g__Thermobispora;s__Thermobispora_bispora
OTU_1641	0	0	0	0	0	0	0	0	0	0	0	0	0	0	0	0	0	0	0	0	0	0	0	0	0	0	0	0	0	0	27	0	0	10	7	12	k__Bacteria;p__Proteobacteria;c__Gammaproteobacteria;o__Chromatiales;f__Ectothiorhodospiraceae;g__Thioalkalispira
OTU_1829	0	0	0	0	0	0	0	0	0	0	0	0	25	0	1	0	15	2	2	1	3	1	2	1	0	0	0	0	1	2	0	0	0	0	0	0	k__Bacteria;p__Firmicutes;c__Clostridia;o__Clostridiales;f__Ruminococcaceae
OTU_1216	0	0	0	0	0	0	9	0	0	0	1	0	0	0	0	0	0	0	17	14	0	2	3	9	0	0	0	0	0	0	0	0	0	0	0	0	k__Bacteria;p__Proteobacteria;c__Deltaproteobacteria;o__Oligoflexales
OTU_1643	0	0	0	0	0	0	0	0	0	0	0	0	0	0	0	0	0	0	1	0	0	0	0	0	0	0	0	0	0	0	21	0	1	14	17	1	k__Bacteria;p__Acidobacteria;c__Acidobacteria;o__Subgroup_3;f__Unknown_Family;g__Bryobacter
OTU_1285	0	0	0	0	0	0	0	0	0	0	0	0	2	0	1	0	10	0	0	0	0	0	0	0	0	0	37	0	1	1	0	2	0	0	0	0	k__Bacteria;p__Firmicutes;c__Clostridia;o__Clostridiales;f__Lachnospiraceae
OTU_1333	0	0	0	0	0	0	0	0	0	0	0	0	0	0	41	0	3	0	0	0	0	0	0	0	0	0	0	0	0	0	10	0	0	0	0	0	k__Bacteria;p__Proteobacteria;c__Gammaproteobacteria;o__Pasteurellales;f__Pasteurellaceae;g__Pasteurella;s__Pasteurella_pneumotropica
OTU_1430	0	0	0	0	0	0	0	0	0	0	0	0	1	0	0	0	1	15	0	15	17	0	2	0	0	1	0	0	1	0	0	0	0	0	0	1	k__Bacteria;p__Proteobacteria;c__Betaproteobacteria;o__Burkholderiales;f__Comamonadaceae;g__Comamonas
OTU_1545	0	0	0	0	0	0	0	0	0	0	0	0	0	0	0	0	0	0	0	0	0	0	0	0	0	0	0	0	0	0	12	1	2	3	10	26	k__Bacteria;p__Proteobacteria;c__Deltaproteobacteria;o__Myxococcales;f__Vulgatibacteraceae;g__Vulgatibacter
OTU_1740	0	0	0	0	0	0	0	0	0	0	0	1	0	0	1	0	0	0	0	0	0	0	0	0	0	0	1	0	1	0	30	0	1	4	9	6	k__Bacteria;p__Proteobacteria;c__Betaproteobacteria;o__Burkholderiales;f__Burkholderiaceae;g__Burkholderia
OTU_1792	0	0	0	0	0	0	0	0	0	0	0	0	0	0	0	0	0	0	0	0	0	0	0	0	0	0	0	0	0	0	22	5	6	10	2	9	k__Bacteria;p__Bacteroidetes;c__Sphingobacteriia;o__Sphingobacteriales;f__Chitinophagaceae
OTU_1144	0	0	0	49	0	0	0	0	0	0	0	0	0	0	2	0	1	0	0	0	0	0	0	0	0	0	1	0	0	0	0	0	0	0	0	0	k__Bacteria;p__Proteobacteria;c__Alphaproteobacteria;o__Rhodobacterales;f__Rhodobacteraceae;g__Paracocccus;s__Paracoccus_sp._A84[2012]
OTU_1150	0	0	0	0	0	0	0	0	0	0	0	0	53	0	0	0	0	0	0	0	0	0	0	0	0	0	0	0	0	0	0	0	0	0	0	0	k__Bacteria;p__Bacteroidetes;c__Bacteroidia;o__Bacteroidales;f__Porphyromonadaceae;g__Tannerella
OTU_1313	0	0	0	0	0	0	0	0	0	0	0	0	0	0	0	0	0	0	0	0	0	0	0	0	0	0	0	0	0	0	0	3	32	9	1	8	k__Bacteria;p__Bacteroidetes;c__Sphingobacteriia;o__Sphingobacteriales;f__KD3-93
OTU_1320	0	0	0	0	0	0	0	0	0	0	0	0	0	0	0	0	0	0	0	0	0	0	0	0	0	0	0	0	0	0	6	0	1	42	4	0	k__Bacteria;p__Bacteroidetes;c__Sphingobacteriia;o__Sphingobacteriales;f__Chitinophagaceae
OTU_1439	0	0	0	2	0	0	0	1	0	0	0	0	0	0	0	0	0	0	0	0	0	1	0	0	0	0	0	0	0	1	37	0	0	1	1	9	k__Bacteria;p__Proteobacteria;c__Betaproteobacteria;o__Burkholderiales;f__Comamonadaceae;g__Hydrogenophaga
OTU_1525	0	0	0	0	0	0	0	0	0	0	0	0	0	0	0	0	0	0	1	0	21	0	0	0	0	0	0	0	0	0	29	0	0	2	0	0	k__Bacteria;p__Acidobacteria;c__Acidobacteria;o__Subgroup_3;f__Unknown_Family;g__Bryobacter
OTU_1608	0	0	0	53	0	0	0	0	0	0	0	0	0	0	0	0	0	0	0	0	0	0	0	0	0	0	0	0	0	0	0	0	0	0	0	0	k__Bacteria;p__Firmicutes;c__Bacilli;o__Bacillales;f__Bacillaceae;g__Oceanobacillus;s__Oceanobacillus_sp._HB12189
OTU_1653	0	0	0	0	0	0	0	0	0	0	0	0	0	0	0	0	0	0	0	0	1	3	0	0	0	0	0	0	0	0	2	1	22	12	3	9	k__Bacteria;p__Proteobacteria
OTU_1837	0	0	1	0	0	0	0	0	0	0	0	0	21	0	0	0	0	30	0	0	0	0	0	0	0	0	0	0	0	1	0	0	0	0	0	0	k__Bacteria;p__Firmicutes;c__Clostridia;o__Clostridiales;f__Ruminococcaceae;g__Subdoligranulum
OTU_1876	0	0	0	0	0	0	0	0	0	0	0	0	0	0	0	0	0	0	0	0	0	0	0	0	0	0	0	0	0	0	10	0	0	3	26	14	k__Bacteria;p__Actinobacteria;c__Acidimicrobiia;o__Acidimicrobiales;f__Acidimicrobiales_Incertae_Sedis;g__Candidatus_Microthrix
OTU_1174	0	0	0	0	0	0	0	0	0	0	0	0	43	0	5	0	1	2	1	0	0	0	0	0	0	0	0	0	0	0	0	0	0	0	0	0	k__Bacteria;p__Bacteroidetes;c__Bacteroidia;o__Bacteroidales;f__Bacteroidaceae;g__Bacteroides
OTU_1272	0	0	0	0	0	0	0	0	0	0	0	0	0	0	0	0	0	0	0	0	0	0	0	0	0	0	0	0	0	0	23	7	8	7	3	4	k__Bacteria;p__Bacteroidetes;c__Cytophagia;o__Cytophagales;f__Cytophagaceae;g__Cytophaga
OTU_1289	0	0	0	0	0	0	0	0	0	0	0	0	0	0	0	0	0	0	0	0	0	0	0	0	0	0	0	0	0	0	49	1	0	0	2	0	k__Bacteria;p__Proteobacteria;c__Alphaproteobacteria;o__Rhodospirillales;f__Rhodospirillaceae
OTU_1429	0	0	0	0	0	0	0	0	0	1	0	0	0	0	0	0	49	0	0	0	0	0	0	0	0	0	0	0	0	0	0	0	2	0	0	0	k__Bacteria;p__Bacteroidetes;c__Bacteroidia;o__Bacteroidales;f__Bacteroidales_S24-7_group
OTU_1503	3	0	0	0	2	0	1	0	1	0	24	0	0	0	0	1	0	0	0	0	0	0	0	2	0	1	0	1	0	0	1	1	0	4	7	3	k__Bacteria;p__Firmicutes;c__Clostridia;o__Clostridiales;f__Ruminococcaceae;g__Flavonifractor
OTU_1577	0	0	0	0	0	0	0	0	0	0	0	0	0	0	0	30	20	0	1	0	0	1	0	0	0	0	0	0	0	0	0	0	0	0	0	0	k__Bacteria;p__Bacteroidetes;c__Bacteroidia;o__Bacteroidales;f__Rikenellaceae;g__Alistipes
OTU_1585	0	0	0	0	0	0	0	0	0	0	0	0	0	0	0	0	0	0	34	0	0	0	0	0	0	0	0	0	0	0	0	12	4	1	1	0	k__Bacteria;p__Firmicutes;c__Clostridia;o__Clostridiales;f__Clostridiaceae_1;g__Clostridium_sensu_stricto_12
OTU_1708	0	0	0	0	0	0	0	0	0	0	0	0	0	0	0	0	0	0	1	1	0	1	0	13	1	0	0	0	0	0	1	5	11	3	4	11	k__Bacteria;p__Proteobacteria;c__Alphaproteobacteria;o__Caulobacterales;f__Caulobacteraceae;g__Phenylobacterium
OTU_1741	0	0	0	0	0	0	0	0	0	0	0	0	22	0	0	0	1	1	1	0	0	0	0	0	0	0	1	1	2	0	16	1	2	0	1	3	k__Bacteria;p__Firmicutes;c__Clostridia;o__Clostridiales;f__Lachnospiraceae;g__[Eubacterium]_hallii_group
OTU_1787	0	0	0	0	0	0	0	0	0	0	0	0	0	0	0	0	0	0	0	1	0	0	0	0	0	0	0	0	0	0	5	11	0	3	17	15	k__Bacteria;p__Bacteroidetes;c__Sphingobacteriia;o__Sphingobacteriales;f__Chitinophagaceae;g__Niastella;s__Niastella_populi
OTU_1233	0	0	0	0	0	0	3	14	6	11	4	0	0	0	0	0	0	0	3	0	1	6	1	2	0	0	0	0	0	0	0	0	0	0	0	0	k__Bacteria;p__Saccharibacteria
OTU_1380	0	0	0	0	0	0	0	0	0	0	0	0	0	0	0	0	0	0	0	0	0	0	0	0	0	0	0	0	0	0	0	1	0	3	22	25	k__Bacteria;p__Proteobacteria;c__Gammaproteobacteria
OTU_1476	0	0	0	0	0	0	0	0	0	0	0	0	0	0	0	0	0	0	0	0	0	0	0	0	0	0	0	0	0	0	44	0	0	0	7	0	k__Bacteria;p__Proteobacteria;c__Deltaproteobacteria;o__Syntrophobacterales;f__Syntrophobacteraceae;g__Desulfovirga
OTU_1511	0	0	0	0	0	0	0	0	0	0	0	0	3	3	8	1	4	4	3	1	0	2	1	2	0	2	2	2	2	1	1	0	2	2	2	3	k__Bacteria;p__Proteobacteria;c__Deltaproteobacteria;o__Desulfovibrionales;f__Desulfovibrionaceae;g__Desulfovibrio
OTU_1514	0	0	0	0	0	0	0	0	0	0	0	0	0	51	0	0	0	0	0	0	0	0	0	0	0	0	0	0	0	0	0	0	0	0	0	0	k__Bacteria;p__Bacteroidetes;c__Sphingobacteriia;o__Sphingobacteriales;f__Chitinophagaceae;g__Sediminibacterium
OTU_1588	0	0	0	0	0	0	0	0	0	0	0	0	0	0	0	0	0	0	1	2	1	0	0	2	0	0	0	0	0	0	0	2	0	0	10	33	k__Bacteria;p__Proteobacteria;c__Gammaproteobacteria;o__Xanthomonadales;f__Nevskiaceae;g__Alkanibacter;s__gamma_proteobacterium_W1.09-152
OTU_1751	0	0	0	0	0	0	0	0	0	0	0	0	3	1	7	2	22	0	1	3	0	1	0	1	3	1	3	1	2	0	0	0	0	0	0	0	k__Bacteria;p__Firmicutes;c__Clostridia;o__Clostridiales;f__Ruminococcaceae;g__Ruminiclostridium_6
OTU_1823	0	0	0	0	0	0	1	7	6	28	0	0	0	0	0	0	0	0	5	1	0	0	0	0	0	0	0	0	0	0	0	0	2	1	0	0	k__Bacteria;p__Firmicutes;c__Bacilli;o__Bacillales;f__Thermoactinomycetaceae;g__Kroppenstedtia;s__unidentified
OTU_1154	0	0	0	0	0	0	0	0	0	0	0	0	0	0	0	0	0	0	10	5	5	10	2	11	0	0	0	0	0	0	0	3	1	3	0	0	k__Bacteria;p__Proteobacteria;c__Alphaproteobacteria;o__Rhodospirillales;f__DA111
OTU_1190	0	0	0	0	0	0	0	0	0	0	0	50	0	0	0	0	0	0	0	0	0	0	0	0	0	0	0	0	0	0	0	0	0	0	0	0	k__Bacteria;p__Parcubacteria
OTU_1253	0	0	0	50	0	0	0	0	0	0	0	0	0	0	0	0	0	0	0	0	0	0	0	0	0	0	0	0	0	0	0	0	0	0	0	0	k__Bacteria;p__Proteobacteria;c__Gammaproteobacteria;o__Oceanospirillales;f__Halomonadaceae;g__Kushneria
OTU_1269	0	0	0	0	0	0	0	0	0	0	0	0	0	0	0	0	0	0	30	14	1	0	0	5	0	0	0	0	0	0	0	0	0	0	0	0	k__Bacteria;p__Bacteroidetes;c__Sphingobacteriia;o__Sphingobacteriales;f__Sphingobacteriaceae;g__Mucilaginibacter
OTU_1270	0	0	0	0	0	0	0	0	0	0	0	0	0	0	0	0	0	0	11	7	0	14	9	7	0	0	0	0	0	0	0	1	0	0	0	1	k__Bacteria;p__Proteobacteria;c__Alphaproteobacteria;o__Rhizobiales;f__Rhizobiales_Incertae_Sedis;g__Rhizomicrobium
OTU_1304	0	0	0	0	0	0	0	0	0	0	0	0	0	0	0	0	49	0	0	0	0	0	0	1	0	0	0	0	0	0	0	0	0	0	0	0	k__Bacteria;p__Firmicutes;c__Clostridia;o__Clostridiales;f__Ruminococcaceae;g__Ruminiclostridium_5
OTU_1464	0	0	0	0	0	0	0	0	0	0	0	0	1	2	2	0	29	0	0	1	1	1	2	2	1	0	1	0	1	2	1	0	1	0	1	1	k__Bacteria;p__Firmicutes;c__Clostridia;o__Clostridiales;f__Ruminococcaceae;g__Ruminococcaceae_NK4A214_group
OTU_1522	0	0	0	0	0	0	0	0	0	0	0	0	0	0	0	0	50	0	0	0	0	0	0	0	0	0	0	0	0	0	0	0	0	0	0	0	k__Bacteria;p__Bacteroidetes;c__Bacteroidia;o__Bacteroidales;f__Bacteroidales_S24-7_group
OTU_1639	0	0	0	0	0	0	0	0	0	0	0	0	0	0	2	0	0	0	0	0	0	0	0	0	8	0	12	27	0	1	0	0	0	0	0	0	k__Bacteria;p__Proteobacteria;c__Alphaproteobacteria;o__Rhodobacterales;f__Rhodobacteraceae;g__Sulfitobacter;s__bacterium_RFB_E03
OTU_1687	0	0	0	0	0	1	0	0	0	0	0	0	0	0	0	0	42	0	0	1	1	1	0	2	0	1	0	1	0	0	0	0	0	0	0	0	k__Bacteria;p__Firmicutes;c__Clostridia;o__Clostridiales;f__Ruminococcaceae;g__Ruminococcaceae_UCG-010
OTU_1696	0	0	0	0	0	0	0	0	0	0	0	0	0	0	0	0	50	0	0	0	0	0	0	0	0	0	0	0	0	0	0	0	0	0	0	0	k__Bacteria;p__Bacteroidetes;c__Bacteroidia;o__Bacteroidales;f__Bacteroidales_S24-7_group
OTU_1742	0	0	0	0	0	0	0	0	0	0	0	0	19	0	2	0	0	0	0	1	0	0	0	2	0	0	0	0	0	0	21	0	0	3	2	0	k__Bacteria;p__Bacteroidetes;c__Bacteroidia;o__Bacteroidales;f__Porphyromonadaceae;g__Odoribacter
OTU_1766	0	0	0	0	0	0	0	0	0	0	0	0	0	0	0	0	0	0	5	4	0	0	0	7	0	0	0	0	0	0	0	15	5	0	0	14	k__Bacteria;p__Proteobacteria;c__Gammaproteobacteria;o__Legionellales;f__Coxiellaceae
OTU_1260	0	0	0	0	0	0	0	0	0	0	36	0	0	0	0	0	0	0	8	1	0	0	0	0	0	0	0	0	0	0	1	0	1	1	1	0	k__Bacteria;p__Bacteroidetes;c__Cytophagia;o__Cytophagales;f__Cytophagaceae;g__Sporocytophaga
OTU_1278	0	0	0	0	0	0	0	0	0	0	0	0	0	0	0	0	0	0	0	0	0	0	0	0	0	0	0	0	0	0	0	2	0	0	0	47	k__Bacteria;p__Proteobacteria;c__Betaproteobacteria;o__Neisseriales;f__Neisseriaceae
OTU_1394	0	0	0	0	0	0	0	0	0	0	0	0	0	0	0	0	3	46	0	0	0	0	0	0	0	0	0	0	0	0	0	0	0	0	0	0	k__Bacteria;p__Firmicutes;c__Clostridia;o__Clostridiales;f__Lachnospiraceae
OTU_1434	0	0	0	0	0	0	0	0	0	0	0	0	1	0	0	0	0	0	0	1	27	0	0	0	0	0	0	0	0	0	1	3	11	4	0	1	k__Bacteria;p__Firmicutes;c__Clostridia;o__Clostridiales;f__Ruminococcaceae
OTU_1538	0	0	0	0	0	0	0	0	0	0	0	0	0	0	0	0	0	0	0	0	0	0	0	0	0	0	0	0	0	0	14	1	6	15	0	13	k__Bacteria;p__Spirochaetae;c__Spirochaetes;o__Spirochaetales;f__Spirochaetaceae;g__Spirochaeta_2
OTU_1656	0	0	0	0	0	0	0	4	0	0	0	0	0	0	0	0	0	0	0	0	0	0	0	0	0	0	0	0	0	0	1	0	8	3	17	16	k__Bacteria;p__Proteobacteria;c__Alphaproteobacteria;o__Rickettsiales;f__Rickettsiales_Incertae_Sedis;g__Candidatus_Captivus
OTU_1746	0	0	0	0	0	0	0	0	0	0	1	0	5	6	1	3	1	0	4	1	2	0	3	2	1	1	3	6	2	7	0	0	0	0	0	0	k__Bacteria;p__Firmicutes;c__Clostridia;o__Clostridiales;f__Lachnospiraceae;g__Incertae_Sedis
OTU_1775	0	0	0	0	0	0	0	0	0	0	0	0	0	0	0	0	0	0	0	0	0	0	1	0	0	0	0	0	0	0	27	0	1	1	18	1	k__Bacteria;p__Proteobacteria;c__Betaproteobacteria;o__SC-I-84
OTU_1862	0	0	0	0	0	0	0	0	0	0	0	0	0	3	0	0	0	2	0	0	1	0	32	1	2	1	1	3	3	0	0	0	0	0	0	0	k__Bacteria;p__Firmicutes;c__Bacilli;o__Lactobacillales;f__Streptococcaceae;g__Lactococcus;s__Lactococcus_lactis
OTU_1887	0	0	0	0	0	0	0	0	0	0	0	0	0	0	0	0	0	0	0	0	0	0	0	0	0	0	0	0	0	0	0	12	1	14	17	5	k__Bacteria;p__Bacteroidetes;c__Sphingobacteriia;o__Sphingobacteriales;f__Chitinophagaceae;g__Flavisolibacter
OTU_1171	0	0	0	0	0	0	0	0	0	0	0	0	48	0	0	0	0	0	0	0	0	0	0	0	0	0	0	0	0	0	0	0	0	0	0	0	k__Bacteria;p__Firmicutes;c__Clostridia;o__Clostridiales;f__Clostridiales_vadinBB60_group
OTU_1435	0	0	0	0	0	0	0	0	0	0	0	0	0	0	0	0	0	0	0	0	0	0	0	0	0	0	0	0	0	0	8	9	3	4	17	7	k__Bacteria;p__Spirochaetae;c__Spirochaetes;o__Spirochaetales;f__Spirochaetaceae;g__Spirochaeta_2;s__Spirochaeta_sp._MWH-HuW8
OTU_1462	0	0	0	0	0	0	0	0	0	0	0	0	1	0	2	3	6	2	1	3	6	3	0	2	5	5	2	1	3	3	0	0	0	0	0	0	k__Bacteria;p__Firmicutes;c__Clostridia;o__Clostridiales;f__Lachnospiraceae;g__Lachnospiraceae_NK4A136_group
OTU_1471	0	0	0	0	0	0	0	0	0	0	0	0	0	1	1	0	0	4	0	2	0	1	1	0	0	0	0	0	0	2	23	1	2	0	5	5	k__Bacteria;p__Firmicutes;c__Clostridia;o__Clostridiales;f__Lachnospiraceae;g__Eisenbergiella
OTU_1484	0	0	0	0	0	0	0	0	0	0	0	0	0	0	0	0	0	0	0	0	0	0	0	0	0	0	0	0	0	0	12	21	0	0	9	6	k__Bacteria;p__Bacteroidetes;c__BSV13
OTU_1537	0	0	0	0	0	0	0	0	0	0	0	0	0	0	0	0	0	0	0	0	0	0	0	0	0	0	0	0	0	0	31	0	1	4	9	3	k__Bacteria;p__Bacteroidetes;c__Sphingobacteriia;o__Sphingobacteriales;f__Chitinophagaceae
OTU_1677	0	0	0	0	0	0	0	0	0	0	0	0	4	2	8	0	3	0	0	0	0	0	0	0	7	7	2	5	3	7	0	0	0	0	0	0	k__Bacteria;p__Bacteroidetes;c__Bacteroidia;o__Bacteroidales;f__Prevotellaceae;g__Prevotellaceae_NK3B31_group
OTU_1817	0	0	0	0	0	0	4	18	0	9	1	1	0	0	0	0	0	0	0	0	3	1	4	6	0	0	0	0	0	0	0	0	1	0	0	0	k__Bacteria;p__Firmicutes;c__Bacilli;o__Bacillales;f__Bacillaceae;g__Ureibacillus
OTU_1859	0	0	0	0	0	0	0	0	0	0	0	0	0	0	0	0	0	0	1	6	1	20	2	3	0	0	0	0	0	0	6	3	0	1	4	1	k__Bacteria;p__Proteobacteria;c__Alphaproteobacteria;o__Rhodospirillales;f__Acetobacteraceae;g__Rhodovastum
OTU_1263	0	0	0	0	0	0	0	0	0	0	0	0	10	0	7	26	2	0	0	1	0	0	0	1	0	0	0	0	0	0	0	0	0	0	0	0	k__Bacteria;p__Firmicutes;c__Erysipelotrichia;o__Erysipelotrichales;f__Erysipelotrichaceae
OTU_1294	0	0	0	0	0	0	0	0	0	0	0	0	0	0	0	0	0	0	0	0	0	0	0	0	0	0	0	0	0	0	0	0	43	4	0	0	k__Bacteria;p__Firmicutes;c__Clostridia;o__Clostridiales;f__Ruminococcaceae;g__Ruminococcaceae_UCG-014
OTU_1311	0	0	0	0	0	0	0	0	0	0	0	0	0	0	0	0	0	0	0	0	0	0	0	0	0	0	0	0	0	0	24	0	4	4	10	5	k__Bacteria;p__Gemmatimonadetes;c__Gemmatimonadetes;o__Gemmatimonadales;f__Gemmatimonadaceae;g__Gemmatimonas
OTU_1396	0	0	0	0	0	0	0	0	0	0	0	0	0	0	0	0	0	0	34	13	0	0	0	0	0	0	0	0	0	0	0	0	0	0	0	0	k__Bacteria;p__Proteobacteria;c__Deltaproteobacteria;o__Myxococcales;f__P3OB-42
OTU_1404	0	0	0	0	0	0	0	0	0	0	0	0	0	0	0	0	0	0	0	0	0	0	0	0	0	0	0	0	0	0	9	0	1	14	13	10	k__Bacteria;p__Proteobacteria;c__Deltaproteobacteria;o__Bdellovibrionales;f__Bacteriovoracaceae
OTU_1418	0	0	0	0	0	0	3	0	7	4	5	6	1	0	0	1	0	1	1	2	1	2	4	1	0	0	0	1	3	1	0	0	0	1	0	2	k__Bacteria;p__Proteobacteria;c__Alphaproteobacteria;o__Rhodobacterales;f__Rhodobacteraceae
OTU_1702	0	0	0	0	0	0	0	1	0	0	0	0	0	0	0	0	0	0	12	0	0	0	0	0	0	0	0	0	0	0	1	2	2	3	23	3	k__Bacteria;p__Firmicutes;c__Clostridia;o__Clostridiales;f__Family_XVIII;g__Symbiobacterium
OTU_1893	0	0	0	0	0	0	0	0	0	0	0	0	0	0	0	0	0	0	0	0	0	0	0	0	0	0	0	0	0	0	2	4	0	3	9	29	k__Bacteria;p__Acidobacteria;c__Holophagae;o__Holophagales;f__Holophagaceae
OTU_1250	0	0	0	0	0	0	0	0	0	0	0	0	0	0	0	0	0	0	0	0	0	0	0	0	0	0	0	0	0	0	2	2	3	1	15	23	k__Bacteria;p__Firmicutes;c__Clostridia;o__Clostridiales;f__Lachnospiraceae
OTU_1355	0	0	0	0	0	0	0	0	0	0	0	0	40	0	4	1	1	0	0	0	0	0	0	0	0	0	0	0	0	0	0	0	0	0	0	0	k__Bacteria;p__Bacteroidetes;c__Bacteroidia;o__Bacteroidales;f__Bacteroidaceae;g__Bacteroides
OTU_1411	0	0	0	0	0	0	0	0	0	0	0	0	0	0	0	0	0	0	0	0	0	0	0	0	0	0	0	0	0	0	8	16	3	10	4	5	k__Bacteria;p__Firmicutes;c__Clostridia;o__Clostridiales;f__Ruminococcaceae;g__Ruminococcaceae_UCG-013
OTU_1427	0	0	0	0	0	0	0	0	0	0	0	0	1	0	1	6	1	8	3	9	4	6	2	1	1	0	1	0	1	1	0	0	0	0	0	0	k__Bacteria;p__Bacteroidetes;c__Bacteroidia;o__Bacteroidales;f__Porphyromonadaceae;g__Porphyromonas
OTU_1437	0	0	0	0	0	0	0	0	0	0	0	0	0	0	0	0	0	0	0	0	0	0	0	0	0	0	0	0	0	0	5	3	1	7	10	20	k__Bacteria;p__Bacteroidetes;c__Sphingobacteriia;o__Sphingobacteriales;f__Chitinophagaceae;g__Terrimonas
OTU_1477	0	0	0	0	0	0	0	0	0	0	0	0	0	0	0	0	0	0	0	0	1	0	0	0	0	0	0	0	0	0	11	11	7	5	9	2	k__Bacteria;p__Bacteroidetes;c__Sphingobacteriia;o__Sphingobacteriales;f__Chitinophagaceae
OTU_1482	0	0	0	0	0	0	0	0	0	0	0	0	0	0	0	0	0	0	0	0	0	0	0	0	0	0	0	0	0	0	9	2	1	7	15	12	k__Bacteria;p__Proteobacteria;c__Gammaproteobacteria;o__Xanthomonadales
OTU_1505	0	0	0	0	0	0	0	0	0	0	0	0	33	0	0	2	0	0	1	1	0	4	0	1	1	0	1	1	1	0	0	0	0	0	0	0	k__Bacteria;p__Bacteroidetes;c__Bacteroidia;o__Bacteroidales;f__Bacteroidales_S24-7_group
OTU_1508	0	0	0	0	0	0	0	0	0	0	0	0	46	0	0	0	0	0	0	0	0	0	0	0	0	0	0	0	0	0	0	0	0	0	0	0	k__Bacteria;p__Proteobacteria;c__Alphaproteobacteria;o__Rhizobiales;f__Methylobacteriaceae;g__Methylobacterium
OTU_1530	0	0	0	0	0	0	0	0	0	0	0	0	0	0	0	0	0	0	0	0	0	20	26	0	0	0	0	0	0	0	0	0	0	0	0	0	k__Bacteria;p__Proteobacteria;c__Deltaproteobacteria;o__Oligoflexales
OTU_1558	0	0	0	0	0	0	4	1	0	29	2	0	0	0	0	0	0	0	0	0	0	0	0	0	0	0	0	0	0	0	0	1	0	7	0	2	k__Bacteria;p__Bacteroidetes;c__Sphingobacteriia;o__Sphingobacteriales;f__Chitinophagaceae;g__Taibaiella
OTU_1717	0	0	0	0	0	0	0	0	0	0	0	0	0	0	0	0	0	0	0	0	0	0	0	0	0	0	0	0	0	0	0	4	9	0	23	10	k__Bacteria;p__Proteobacteria;c__Deltaproteobacteria;o__Desulfovibrionales;f__Desulfovibrionaceae;g__Desulfovibrio
OTU_1301	0	0	0	0	0	0	0	0	0	0	0	0	0	44	0	0	0	0	0	0	0	0	0	0	0	0	0	0	1	0	0	0	0	0	0	0	k__Bacteria;p__Spirochaetae;c__Spirochaetes;o__Spirochaetales;f__Spirochaetaceae;g__Treponema_2;s__Treponema_medium
OTU_1460	0	0	0	0	0	0	0	0	0	0	0	0	15	4	2	14	5	2	1	0	0	0	0	0	1	1	0	0	0	0	0	0	0	0	0	0	k__Bacteria;p__Firmicutes;c__Clostridia;o__Clostridiales;f__Clostridiales_vadinBB60_group
OTU_1569	0	0	0	0	0	0	0	0	0	0	0	0	1	2	3	3	1	0	3	8	3	7	2	3	2	2	1	0	1	3	0	0	0	0	0	0	k__Bacteria;p__Bacteroidetes;c__Bacteroidia;o__Bacteroidales;f__Bacteroidales_S24-7_group
OTU_1578	0	0	0	0	0	0	0	0	0	0	0	0	5	4	1	29	1	0	0	0	0	0	0	0	0	0	0	0	0	1	0	0	1	0	1	2	k__Bacteria;p__Bacteroidetes;c__Bacteroidia;o__Bacteroidales;f__Prevotellaceae;g__Prevotella_2
OTU_1618	0	0	0	0	0	0	0	1	0	0	14	0	0	0	0	0	0	0	2	2	0	7	16	1	0	0	0	0	0	0	0	0	0	0	0	2	k__Bacteria;p__Proteobacteria;c__Deltaproteobacteria;o__GR-WP33-30
OTU_1816	0	0	0	0	0	0	0	1	0	0	0	0	0	16	1	0	9	0	0	5	1	1	0	0	0	0	1	1	0	0	0	1	5	0	3	0	k__Bacteria;p__Firmicutes;c__Clostridia;o__Clostridiales;f__Ruminococcaceae
OTU_1182	0	0	0	0	0	0	0	0	0	0	0	0	0	0	0	0	0	0	0	0	0	0	0	0	0	0	0	0	0	0	7	1	3	2	6	25	k__Bacteria;p__Proteobacteria;c__Deltaproteobacteria;o__Bdellovibrionales;f__Bdellovibrionaceae;g__Bdellovibrio
OTU_1329	0	0	0	0	0	0	6	0	0	2	4	1	0	0	0	0	0	0	0	0	0	0	0	9	0	0	0	0	0	0	0	12	2	5	2	1	k__Bacteria;p__Proteobacteria;c__Alphaproteobacteria;o__Rickettsiales;f__Rickettsiales_Incertae_Sedis;g__Candidatus_Captivus
OTU_1442	0	0	0	0	0	0	0	0	0	0	0	0	0	0	0	0	0	0	0	0	0	0	0	0	0	0	0	0	0	0	9	3	22	7	0	3	k__Bacteria;p__Firmicutes;c__Clostridia;o__Clostridiales;f__Ruminococcaceae;g__Ruminiclostridium_5
OTU_1473	0	0	0	0	0	0	0	0	0	0	0	0	0	0	0	0	0	0	17	7	0	2	6	11	0	0	0	0	0	0	0	1	0	0	0	0	k__Bacteria;p__Proteobacteria;c__Deltaproteobacteria;o__GR-WP33-30
OTU_1490	0	0	0	0	0	0	0	0	0	0	0	0	0	0	0	0	0	0	0	0	0	0	0	0	0	0	0	0	0	0	4	0	0	5	32	3	k__Bacteria;p__Proteobacteria;c__Alphaproteobacteria;o__Rhizobiales;f__Rhodobiaceae
OTU_1573	0	0	0	0	0	0	0	0	0	0	0	0	0	2	1	1	26	1	2	0	1	1	1	0	1	1	0	1	2	2	0	0	0	0	0	1	k__Bacteria;p__Bacteroidetes;c__Bacteroidia;o__Bacteroidales;f__Bacteroidales_S24-7_group
OTU_1625	0	0	0	0	0	0	0	0	0	0	0	0	2	2	2	1	5	0	1	0	0	0	0	0	13	2	5	6	3	2	0	0	0	0	0	0	k__Bacteria;p__Firmicutes;c__Clostridia;o__Clostridiales;f__Ruminococcaceae;g__Ruminococcus_1
OTU_1716	0	0	0	0	0	0	0	0	0	0	0	0	0	0	0	0	0	0	0	0	0	0	0	0	0	0	0	0	0	0	28	1	0	6	7	2	k__Bacteria;p__Bacteroidetes;c__Bacteroidia;o__Bacteroidales;f__Prevotellaceae;g__Prevotella_2;s__Prevotella_sp._oral_clone_IDR-CEC-0093
OTU_1886	0	0	0	0	0	0	1	0	0	0	1	0	0	0	0	0	0	0	5	2	0	4	0	4	0	0	0	0	0	0	3	2	4	13	3	2	k__Bacteria;p__Proteobacteria;c__Alphaproteobacteria;o__Rhodospirillales;f__Rhodospirillaceae
OTU_1309	0	0	0	0	1	0	0	0	0	0	0	0	0	0	0	0	0	0	0	0	5	0	0	0	0	0	0	0	0	0	6	1	0	3	24	3	k__Bacteria;p__Acidobacteria;c__Acidobacteria;o__Subgroup_3;f__Unknown_Family;g__Bryobacter
OTU_1356	1	0	0	7	0	0	0	0	0	0	1	0	34	0	0	0	0	0	0	0	0	0	0	0	0	0	0	0	0	0	0	0	0	0	0	0	k__Bacteria;p__Firmicutes;c__Clostridia;o__Clostridiales;f__Clostridiales_vadinBB60_group
OTU_1372	0	0	0	0	0	0	0	0	0	0	0	0	0	0	0	0	0	0	0	0	0	1	0	0	0	0	0	0	0	0	3	0	1	5	29	4	k__Bacteria;p__Proteobacteria;c__Alphaproteobacteria;o__Rhodospirillales;f__Acetobacteraceae;g__Roseomonas;s__Roseomonas_sp._24-24
OTU_1401	0	0	0	0	0	0	0	0	0	0	0	0	0	0	0	0	0	0	0	0	1	0	0	0	0	0	0	0	0	0	0	11	31	0	0	0	k__Bacteria;p__Nitrospirae;c__Nitrospira;o__Nitrospirales;f__Nitrospiraceae
OTU_1630	0	0	1	0	0	0	0	1	0	0	1	0	0	0	0	4	0	0	0	7	1	0	3	0	3	0	0	0	1	8	5	0	0	0	5	3	k__Bacteria;p__Proteobacteria;c__Betaproteobacteria;o__Burkholderiales;f__Oxalobacteraceae;g__Herbaspirillum;s__Mitsuaria_sp._FB_25
OTU_1631	0	0	0	0	0	0	0	0	0	0	0	0	0	0	0	0	39	0	0	0	0	0	1	0	0	0	0	0	0	3	0	0	0	0	0	0	k__Bacteria;p__Bacteroidetes;c__Bacteroidia;o__Bacteroidales;f__Bacteroidales_S24-7_group
OTU_1794	0	0	0	0	0	0	0	0	2	0	0	0	0	0	0	0	0	0	0	0	0	0	0	0	0	0	0	0	0	0	1	37	1	0	0	2	k__Bacteria;p__Proteobacteria;c__Gammaproteobacteria;o__Chromatiales;f__Ectothiorhodospiraceae
OTU_1466	0	0	0	0	0	0	0	0	0	0	0	0	2	2	1	0	31	1	0	0	0	0	0	1	0	0	1	2	1	0	0	0	0	0	0	0	k__Bacteria;p__Bacteroidetes;c__Bacteroidia;o__Bacteroidales;f__Bacteroidales_S24-7_group
OTU_1559	0	0	0	0	0	0	1	36	0	0	4	0	0	0	0	0	0	0	1	0	0	0	0	0	0	0	0	0	0	0	0	0	0	0	0	0	k__Bacteria;p__Proteobacteria;c__Alphaproteobacteria;o__Sphingomonadales;f__Sphingomonadaceae;g__Novosphingobium
OTU_1560	0	0	0	0	0	0	0	4	4	25	9	0	0	0	0	0	0	0	0	0	0	0	0	0	0	0	0	0	0	0	0	0	0	0	0	0	k__Bacteria;p__Cyanobacteria;c__Melainabacteria;o__Obscuribacterales
OTU_1579	0	0	0	0	0	0	0	0	0	0	0	0	0	0	0	0	41	0	0	0	0	0	0	0	0	0	0	0	0	1	0	0	0	0	0	0	k__Bacteria;p__Bacteroidetes;c__Bacteroidia;o__Bacteroidales;f__Bacteroidales_S24-7_group
OTU_1592	0	0	0	0	0	0	0	0	0	0	0	0	0	0	0	0	0	0	0	0	0	0	0	0	0	0	0	0	0	0	26	0	2	2	9	3	k__Bacteria;p__Proteobacteria;c__Deltaproteobacteria;o__Syntrophobacterales;f__Syntrophobacteraceae;g__Syntrophobacter
OTU_1645	0	0	0	0	0	0	0	0	0	0	0	0	0	0	0	0	1	0	0	0	0	0	0	0	0	0	0	0	0	0	21	0	3	1	15	1	k__Bacteria;p__Acidobacteria;c__Acidobacteria;o__Acidobacteriales;f__Acidobacteriaceae_[Subgroup_1];g__Candidatus_Koribacter
OTU_1715	0	0	0	0	0	0	0	0	0	0	0	0	0	0	0	0	0	0	0	0	0	0	0	0	0	0	0	0	0	0	5	1	1	5	17	13	k__Bacteria;p__Proteobacteria;c__Alphaproteobacteria;o__Rhizobiales;f__Xanthobacteraceae;g__Pseudolabrys
OTU_1336	0	0	0	0	0	0	0	0	0	0	0	0	0	0	0	0	41	0	0	0	0	0	0	0	0	0	0	0	0	0	0	0	0	0	0	0	k__Bacteria;p__Bacteroidetes;c__Bacteroidia;o__Bacteroidales;f__Bacteroidales_S24-7_group
OTU_1425	0	0	0	0	0	0	0	0	0	0	0	0	0	40	0	0	0	0	0	0	0	0	0	0	0	0	0	1	0	0	0	0	0	0	0	0	k__Bacteria;p__Firmicutes;c__Clostridia;o__Clostridiales;f__Ruminococcaceae;g__Oscillospira
OTU_1540	0	0	0	0	0	0	0	0	0	0	0	0	0	0	0	0	0	0	0	0	0	0	0	0	0	0	0	0	0	0	10	5	1	2	17	6	k__Bacteria;p__Proteobacteria;c__Alphaproteobacteria;o__Rhizobiales
OTU_1638	0	0	0	0	0	0	0	0	0	0	1	0	0	0	0	0	0	0	1	3	22	1	0	0	0	0	0	0	0	0	4	0	0	8	0	1	k__Bacteria;p__Proteobacteria;c__Alphaproteobacteria;o__Rhodospirillales;f__DA111
OTU_1847	0	0	0	0	0	0	0	0	0	0	0	0	0	0	0	20	8	9	0	2	1	0	0	0	0	0	0	0	0	1	0	0	0	0	0	0	k__Bacteria;p__Firmicutes;c__Clostridia;o__Clostridiales;f__Lachnospiraceae
OTU_1379	0	0	0	0	0	0	0	0	0	0	0	0	0	0	0	0	0	0	0	0	0	0	0	0	0	0	0	0	0	0	0	0	0	23	17	0	k__Bacteria;p__WCHB1-60
OTU_1698	0	0	0	0	0	0	0	0	0	0	0	0	0	0	0	0	40	0	0	0	0	0	0	0	0	0	0	0	0	0	0	0	0	0	0	0	k__Bacteria;p__Bacteroidetes;c__Bacteroidia;o__Bacteroidales;f__Bacteroidales_S24-7_group
OTU_1699	0	0	0	0	0	0	0	0	0	0	0	0	0	0	0	0	39	0	0	0	0	0	0	0	0	0	1	0	0	0	0	0	0	0	0	0	k__Bacteria;p__Bacteroidetes;c__Bacteroidia;o__Bacteroidales;f__Bacteroidaceae;g__Bacteroides
OTU_1718	0	0	0	0	0	0	0	0	0	0	0	0	0	0	0	0	0	0	0	0	0	0	0	0	0	0	0	0	0	0	1	2	3	7	18	9	k__Bacteria;p__Gemmatimonadetes;c__Gemmatimonadetes;o__S0134_terrestrial_group
OTU_1747	0	0	0	0	0	0	0	0	0	0	0	0	0	32	0	0	0	0	0	0	0	0	0	0	0	0	0	0	0	0	8	0	0	0	0	0	k__Bacteria;p__Firmicutes;c__Clostridia;o__Clostridiales;f__Christensenellaceae;g__Christensenellaceae_R-7_group
OTU_1795	0	0	0	0	0	0	0	0	0	0	0	0	0	1	1	0	0	0	1	0	0	5	0	0	0	0	0	2	0	0	0	6	22	1	1	0	k__Bacteria;p__Proteobacteria;c__Betaproteobacteria;o__Rhodocyclales;f__Rhodocyclaceae
OTU_1802	0	0	0	0	0	0	0	0	0	0	0	0	0	0	0	0	0	0	0	0	0	1	0	0	0	0	0	0	0	0	0	0	6	1	28	4	k__Bacteria;p__Actinobacteria;c__Actinobacteria;o__Frankiales;f__Geodermatophilaceae
OTU_1819	0	0	0	0	0	0	0	0	5	1	1	0	0	0	0	0	0	0	5	9	0	5	3	5	0	0	0	0	0	0	0	4	0	0	0	2	k__Bacteria;p__Actinobacteria;c__Actinobacteria;o__Corynebacteriales;f__Mycobacteriaceae;g__Mycobacterium;s__Mycobacterium_genavense
OTU_1352	0	0	0	0	0	0	0	0	7	0	20	0	0	0	0	0	0	0	7	2	0	0	0	0	0	0	0	0	0	0	2	0	0	0	1	0	k__Bacteria;p__Gemmatimonadetes;c__Gemmatimonadetes;o__Gemmatimonadales;f__Gemmatimonadaceae
OTU_1443	0	0	0	0	0	0	1	0	0	0	0	0	0	0	0	0	0	0	0	0	0	0	0	0	0	0	0	0	0	0	0	1	4	3	21	9	k__Bacteria;p__Proteobacteria;c__Deltaproteobacteria;o__Bdellovibrionales;f__Bdellovibrionaceae;g__Bdellovibrio
OTU_1450	34	0	1	0	1	0	0	0	0	0	0	0	2	0	0	0	1	0	0	0	0	0	0	0	0	0	0	0	0	0	0	0	0	0	0	0	k__Bacteria;p__Firmicutes;c__Clostridia;o__Clostridiales;f__Lachnospiraceae;g__Eisenbergiella
OTU_1669	0	0	0	0	0	0	0	39	0	0	0	0	0	0	0	0	0	0	0	0	0	0	0	0	0	0	0	0	0	0	0	0	0	0	0	0	k__Bacteria;p__Proteobacteria;c__Gammaproteobacteria;o__Pseudomonadales;f__Moraxellaceae;g__Psychrobacter;s__Psychrobacter_faecalis
OTU_1678	0	0	0	0	0	0	0	0	0	0	0	0	0	4	1	3	12	3	1	3	1	1	0	0	1	2	2	1	1	0	0	3	0	0	0	0	k__Bacteria;p__Firmicutes;c__Erysipelotrichia;o__Erysipelotrichales;f__Erysipelotrichaceae;g__Allobaculum
OTU_1701	0	0	0	0	0	0	0	0	0	0	0	0	0	0	0	0	36	3	0	0	0	0	0	0	0	0	0	0	0	0	0	0	0	0	0	0	k__Bacteria;p__Bacteroidetes;c__Bacteroidia;o__Bacteroidales;f__Bacteroidales_S24-7_group
OTU_1755	0	0	0	0	0	0	0	0	0	0	0	0	0	0	0	0	39	0	0	0	0	0	0	0	0	0	0	0	0	0	0	0	0	0	0	0	k__Bacteria;p__Firmicutes;c__Erysipelotrichia;o__Erysipelotrichales;f__Erysipelotrichaceae
OTU_1822	0	0	0	0	0	0	0	0	7	0	0	0	0	0	0	0	0	0	3	1	0	13	1	7	0	0	0	0	0	0	0	6	1	0	0	0	k__Bacteria;p__Verrucomicrobia;c__OPB35_soil_group;o__Unknown_Order;f__Unknown_Family;g__Pedosphaera
OTU_1827	0	0	0	0	0	0	0	3	0	0	0	26	0	0	0	0	0	0	0	4	0	0	0	5	0	0	0	0	0	0	0	1	0	0	0	0	k__Bacteria;p__Chloroflexi;c__Ktedonobacteria;o__Ktedonobacterales;f__Thermosporotrichaceae
OTU_1308	0	0	0	0	0	0	0	0	0	0	0	0	0	0	0	0	0	0	2	4	0	5	20	7	0	0	0	0	0	0	0	0	0	0	0	0	k__Bacteria;p__Proteobacteria;c__Deltaproteobacteria;o__Oligoflexales
OTU_1371	0	0	0	0	0	0	0	0	0	0	0	0	0	0	0	0	0	0	0	0	0	0	0	0	0	0	0	0	0	0	4	0	0	6	25	3	k__Bacteria;p__Bacteroidetes;c__Sphingobacteriia;o__Sphingobacteriales;f__NS11-12_marine_group
OTU_1654	0	0	0	0	0	0	0	0	0	0	0	0	0	0	0	0	0	0	0	0	0	0	0	0	0	0	0	0	0	0	0	0	0	0	38	0	k__Bacteria;p__Proteobacteria;c__Betaproteobacteria;o__Neisseriales;f__Neisseriaceae;g__Leeia;s__Leeia_oryzae
OTU_1665	0	0	0	0	0	0	37	0	0	0	0	0	0	0	0	0	0	0	1	0	0	0	0	0	0	0	0	0	0	0	0	0	0	0	0	0	k__Bacteria;p__TM6
OTU_1776	0	0	0	0	0	0	0	0	0	0	0	0	0	0	0	0	0	0	0	0	0	0	0	0	0	0	0	0	0	0	36	0	2	0	0	0	k__Bacteria;p__Proteobacteria;c__Deltaproteobacteria;o__Myxococcales;f__Sandaracinaceae
OTU_1885	0	0	0	0	0	0	0	0	0	0	0	0	0	0	0	0	0	0	0	0	0	0	0	0	0	0	0	0	0	0	4	10	5	10	9	0	k__Bacteria;p__JL-ETNP-Z39
OTU_1357	0	0	0	0	0	0	0	0	0	0	0	0	29	0	0	0	4	0	0	0	0	1	1	0	0	0	0	1	1	0	0	0	0	0	0	0	k__Bacteria;p__Firmicutes;c__Clostridia;o__Clostridiales;f__Ruminococcaceae;g__Ruminococcus_1
OTU_1441	0	0	0	0	0	0	0	0	0	0	0	0	0	0	0	0	0	0	0	0	0	0	0	0	0	0	0	0	0	0	2	5	2	1	15	12	k__Bacteria;p__Proteobacteria;c__Alphaproteobacteria;o__Rickettsiales;f__Rickettsiales_Incertae_Sedis;g__Candidatus_Lariskella
OTU_1534	0	0	0	0	0	0	0	0	0	1	0	0	0	0	0	0	0	0	0	0	1	0	0	0	0	1	0	0	0	0	6	1	2	8	12	5	k__Bacteria;p__Proteobacteria;c__Alphaproteobacteria;o__Rhizobiales;f__Hyphomicrobiaceae;g__Rhodomicrobium
OTU_1549	0	0	0	0	0	0	0	0	0	0	0	0	0	0	0	0	0	0	0	0	0	0	0	0	0	0	0	0	0	0	3	4	0	7	11	12	k__Bacteria;p__Proteobacteria;c__Betaproteobacteria;o__Rhodocyclales;f__Rhodocyclaceae;g__Georgfuchsia
OTU_1563	0	0	0	0	0	0	0	0	5	10	0	0	0	0	0	0	0	0	0	0	0	0	0	0	0	0	0	0	0	0	3	11	0	1	7	0	k__Bacteria;p__Actinobacteria;c__Actinobacteria;o__Micromonosporales;f__Micromonosporaceae
OTU_1734	0	0	0	0	0	0	0	2	2	0	16	0	0	0	0	0	0	0	9	0	0	0	0	1	0	0	0	0	0	0	0	3	1	1	0	2	k__Bacteria;p__Proteobacteria;c__Alphaproteobacteria;o__Rickettsiales;f__Rickettsiales_Incertae_Sedis;g__Candidatus_Odyssella
OTU_1758	0	0	0	0	0	0	0	0	0	0	0	0	0	0	0	0	32	0	0	0	0	0	0	0	0	0	0	0	0	0	0	0	0	0	5	0	k__Bacteria;p__Firmicutes;c__Clostridia;o__Clostridiales;f__Lachnospiraceae;g__Lachnospiraceae_NK4A136_group
OTU_1769	0	0	0	0	1	0	0	0	0	1	0	0	0	0	0	0	0	0	0	0	1	0	1	0	0	0	0	0	0	0	27	0	1	1	3	1	k__Bacteria;p__Proteobacteria;c__Alphaproteobacteria;o__Rhodospirillales;f__Acetobacteraceae
OTU_1884	0	0	0	0	0	0	0	0	0	0	0	0	0	0	0	0	0	0	0	0	0	0	0	0	0	0	0	0	0	0	3	1	7	5	8	13	k__Bacteria;p__Proteobacteria;c__Betaproteobacteria;o__Burkholderiales;f__Alcaligenaceae;g__Pigmentiphaga
OTU_1497	0	0	0	0	0	0	0	13	0	2	3	16	0	0	0	0	0	0	0	1	0	0	0	0	0	0	0	0	0	0	0	0	1	0	0	0	k__Bacteria;p__WD272
OTU_1623	0	0	0	0	0	0	0	0	0	0	0	0	5	0	0	9	2	1	1	0	0	2	1	4	0	0	0	0	0	0	0	5	0	0	6	0	k__Bacteria;p__Proteobacteria;c__Betaproteobacteria;o__Burkholderiales;f__Alcaligenaceae;g__Parasutterella
OTU_1658	0	0	0	0	0	0	0	0	0	0	0	0	0	0	0	0	0	0	0	0	0	0	0	0	0	0	0	0	0	0	0	0	0	0	0	36	k__Bacteria;p__TM6
OTU_1732	0	0	0	0	0	0	6	0	0	0	0	0	0	0	0	0	0	0	0	0	0	0	8	2	0	0	0	0	0	0	0	0	2	1	9	8	k__Bacteria;p__Proteobacteria;c__Alphaproteobacteria;o__Rickettsiales
OTU_1424	0	0	0	0	0	0	0	0	0	0	0	0	17	0	17	1	0	0	0	0	0	0	0	0	0	0	0	0	0	0	0	0	0	0	0	0	k__Bacteria;p__Bacteroidetes;c__Bacteroidia;o__Bacteroidales;f__Rikenellaceae;g__Alistipes
OTU_1493	0	0	0	0	0	0	2	0	9	0	22	0	0	0	0	0	0	0	0	0	0	0	0	0	0	0	0	0	0	0	1	0	0	0	0	1	k__Bacteria;p__Actinobacteria;c__Actinobacteria;o__Corynebacteriales;f__Nocardiaceae;g__Gordonia;s__Gordonia_cholesterolivorans
OTU_1583	0	0	0	0	1	0	0	2	0	0	1	0	0	0	0	0	0	0	27	3	0	1	0	0	0	0	0	0	0	0	0	0	0	0	0	0	k__Bacteria;p__Actinobacteria;c__Actinobacteria;o__Catenulisporales;f__Catenulisporaceae;g__Catenulispora;s__Catenulispora_sp._Neo6
OTU_1667	0	0	0	0	0	0	0	21	0	0	0	0	0	0	0	0	0	0	8	6	0	0	0	0	0	0	0	0	0	0	0	0	0	0	0	0	k__Bacteria;p__Proteobacteria;c__Alphaproteobacteria;o__Rickettsiales
OTU_1789	0	0	0	0	0	0	0	0	0	0	0	0	0	0	0	0	0	0	0	0	0	0	0	0	0	0	0	0	0	0	24	7	0	2	1	1	k__Bacteria;p__Proteobacteria;c__Alphaproteobacteria;o__Rhizobiales;f__JG34-KF-361
OTU_1791	0	0	0	0	0	0	0	0	0	0	0	0	0	0	0	0	0	0	0	0	0	0	0	0	0	0	0	0	0	0	8	5	0	0	17	5	k__Bacteria;p__Verrucomicrobia;c__OPB35_soil_group
OTU_1805	0	2	0	18	0	0	0	0	0	0	0	0	0	0	1	1	0	0	0	0	0	1	0	0	0	0	0	0	0	0	12	0	0	0	0	0	k__Bacteria;p__Firmicutes;c__Clostridia;o__Clostridiales;f__Ruminococcaceae;g__Ruminococcaceae_UCG-014
OTU_1845	0	0	0	0	0	0	0	0	0	0	0	0	1	1	4	0	0	0	2	2	0	0	0	5	0	2	0	1	1	1	8	0	0	0	1	6	k__Bacteria;p__Firmicutes;c__Negativicutes;o__Selenomonadales;f__Veillonellaceae;g__Dialister
OTU_1348	0	0	0	0	0	0	7	20	0	2	0	2	0	0	0	0	0	0	0	1	2	0	0	0	0	0	0	0	0	0	0	0	0	0	0	0	k__Bacteria;p__Proteobacteria;c__Alphaproteobacteria;o__Rhodospirillales;f__Acetobacteraceae
OTU_1422	0	0	0	0	0	0	0	1	8	0	3	3	0	0	0	0	0	0	0	2	2	7	0	2	0	0	0	0	0	0	0	2	2	0	0	2	k__Bacteria
OTU_1485	0	0	0	0	0	0	0	0	0	0	0	0	0	0	0	0	0	0	0	0	0	0	0	0	0	0	0	0	0	0	5	0	24	3	2	0	k__Bacteria;p__Acidobacteria;c__Acidobacteria;o__Acidobacteriales;f__Acidobacteriaceae_[Subgroup_1];g__Candidatus_Koribacter
OTU_1499	0	0	0	0	0	0	1	1	5	0	11	0	0	0	0	0	0	0	0	1	2	0	1	4	0	0	0	0	0	0	0	0	1	0	6	1	k__Bacteria;p__Firmicutes;c__Bacilli;o__Bacillales;f__Planococcaceae
OTU_1502	0	0	0	0	0	0	0	0	0	0	28	0	0	0	1	0	0	0	0	0	0	0	0	0	0	1	0	0	0	0	2	0	0	0	1	1	k__Bacteria;p__Proteobacteria;c__Betaproteobacteria;o__Burkholderiales;f__Alcaligenaceae;g__Achromobacter;s__Achromobacter_xylosoxidans
OTU_1527	0	0	0	0	0	0	0	0	0	0	0	0	0	0	0	0	0	0	0	0	5	0	0	0	0	0	0	0	0	0	3	14	4	7	0	1	k__Bacteria;p__Firmicutes;c__Clostridia;o__Clostridiales;f__Clostridiaceae_1;g__Oxobacter
OTU_1529	0	0	0	0	0	0	0	0	0	0	0	0	0	0	0	0	0	0	0	0	31	0	0	0	0	0	0	0	0	0	0	0	0	0	3	0	k__Bacteria;p__Proteobacteria;c__Gammaproteobacteria;o__Legionellales;f__Coxiellaceae;g__Coxiella
OTU_1539	0	0	0	0	0	0	0	0	0	0	0	0	0	0	0	0	0	0	0	0	0	0	0	0	0	0	0	0	0	0	33	0	1	0	0	0	k__Bacteria;p__Firmicutes;c__Clostridia;o__Clostridiales;f__Christensenellaceae;g__Christensenellaceae_R-7_group
OTU_1647	0	0	0	0	0	0	0	0	0	0	0	0	0	0	0	0	0	0	0	0	0	0	0	0	0	0	0	0	0	0	1	3	0	1	19	10	k__Bacteria;p__Verrucomicrobia;c__OPB35_soil_group
OTU_1649	0	0	0	0	0	0	0	0	0	0	0	0	0	0	0	0	0	0	0	0	0	0	0	0	0	0	0	0	0	0	2	6	12	4	2	8	k__Bacteria;p__Spirochaetae;c__Spirochaetes;o__Spirochaetales;f__Spirochaetaceae;g__Spirochaeta_2
OTU_1664	0	0	0	0	0	0	6	0	0	17	0	0	0	0	0	0	0	0	8	2	0	0	0	0	0	0	0	0	0	0	0	1	0	0	0	0	k__Bacteria;p__Proteobacteria;c__Betaproteobacteria;o__Burkholderiales;f__Burkholderiaceae;g__Burkholderia;s__Burkholderia_sp._IMER-B2-9
OTU_1694	0	0	0	0	0	0	0	0	0	0	0	0	7	0	0	2	19	0	1	2	0	1	1	0	0	0	0	0	0	0	0	0	1	0	0	0	k__Bacteria;p__Firmicutes;c__Clostridia;o__Clostridiales;f__Ruminococcaceae;g__Ruminococcaceae_UCG-010
OTU_1736	0	0	0	0	0	0	4	0	4	3	3	0	0	0	0	0	0	0	5	2	0	3	1	3	0	0	0	0	0	0	0	0	3	1	0	2	k__Bacteria;p__Chloroflexi;c__Ktedonobacteria;o__Thermogemmatisporales;f__1921-2
OTU_1748	0	0	0	0	0	0	0	0	0	0	0	0	1	3	3	1	1	0	2	0	0	0	1	0	2	3	3	3	2	2	0	3	0	1	0	3	k__Bacteria;p__Bacteroidetes;c__Bacteroidia;o__Bacteroidales;f__Prevotellaceae;g__Prevotella;s__Prevotella_disiens
OTU_1799	0	0	0	0	0	0	0	0	0	0	0	0	0	0	0	0	0	0	0	0	0	0	0	0	0	0	0	0	0	0	0	0	0	5	1	28	k__Bacteria;p__Proteobacteria;c__Gammaproteobacteria;o__Legionellales;f__Legionellaceae;g__Legionella
OTU_1866	0	0	0	0	0	0	0	0	0	0	0	0	0	0	1	0	0	0	1	0	0	0	0	0	0	0	0	0	0	0	21	1	1	0	9	0	k__Bacteria;p__Actinobacteria;c__MB-A2-108
OTU_1343	0	0	0	0	0	0	0	0	0	0	0	0	0	0	0	0	0	0	0	0	0	0	0	0	0	0	0	0	0	0	3	3	0	7	8	12	k__Bacteria;p__Spirochaetae;c__Spirochaetes;o__Spirochaetales;f__Spirochaetaceae;g__Spirochaeta_2
OTU_1347	0	0	0	30	0	0	0	0	0	0	0	0	0	0	0	0	3	0	0	0	0	0	0	0	0	0	0	0	0	0	0	0	0	0	0	0	k__Bacteria;p__Firmicutes;c__Clostridia;o__Clostridiales;f__Eubacteriaceae;g__Anaerofustis
OTU_1385	0	0	0	0	0	0	0	15	10	1	0	0	0	0	0	0	0	0	0	0	0	6	1	0	0	0	0	0	0	0	0	0	0	0	0	0	k__Bacteria;p__Parcubacteria
OTU_1414	0	0	0	0	0	0	0	0	0	0	0	0	0	0	0	0	0	0	0	0	0	0	0	0	0	0	0	0	0	0	0	0	0	2	0	31	k__Bacteria;p__Proteobacteria;c__Gammaproteobacteria;o__NKB5
OTU_1568	0	0	0	0	0	0	0	0	0	0	0	0	19	0	1	0	2	0	0	1	2	0	0	7	0	0	0	0	0	0	0	1	0	0	0	0	k__Bacteria;p__Firmicutes;c__Clostridia;o__Clostridiales;f__Lachnospiraceae;g__Lachnoclostridium
OTU_1700	0	0	0	0	0	0	0	0	0	0	0	0	0	1	1	0	21	0	1	0	0	0	0	0	0	1	0	2	0	0	0	0	0	0	6	0	k__Bacteria;p__Proteobacteria;c__Deltaproteobacteria;o__Desulfovibrionales;f__Desulfovibrionaceae;g__Desulfovibrio;s__Desulfovibrio_sp._ABHU1SBfatS
OTU_1777	0	0	0	0	0	0	0	0	0	0	0	0	0	0	0	0	0	0	0	0	0	0	0	0	0	0	0	0	0	0	19	0	0	11	0	3	k__Bacteria;p__Bacteroidetes;c__Flavobacteriia;o__Flavobacteriales;f__Flavobacteriaceae;g__Flavobacterium
OTU_1779	0	0	0	0	0	0	0	0	0	0	0	0	0	0	0	0	0	0	0	0	0	0	0	0	0	0	0	0	0	0	13	0	1	2	9	8	k__Bacteria;p__Proteobacteria;c__Gammaproteobacteria;o__Xanthomonadales;f__Xanthomonadales_Incertae_Sedis
OTU_1793	0	0	0	0	0	0	0	0	0	0	0	0	0	0	0	0	0	0	0	0	0	0	0	0	0	0	0	0	0	0	0	30	3	0	0	0	k__Bacteria;p__Proteobacteria;c__Alphaproteobacteria;o__Rhodospirillales;f__Rhodospirillaceae;g__Magnetospirillum;s__Magnetospirillum_sp._SP-1
OTU_1843	4	0	2	0	0	0	0	0	0	0	0	0	1	1	3	1	4	8	0	0	0	1	0	0	0	0	3	2	2	1	0	0	0	0	0	0	k__Bacteria;p__Proteobacteria;c__Deltaproteobacteria;o__Desulfovibrionales;f__Desulfovibrionaceae;g__Desulfovibrio
OTU_1444	0	0	0	0	0	0	0	0	0	0	0	0	0	0	0	0	0	0	0	0	0	0	0	0	0	0	0	0	0	0	1	0	1	30	0	0	k__Bacteria;p__Firmicutes;c__Clostridia;o__Clostridiales;f__Ruminococcaceae;g__Ruminococcaceae_UCG-014
OTU_1541	0	0	0	0	0	0	0	0	0	0	5	0	0	0	0	0	0	0	0	0	0	0	0	0	0	0	0	0	0	0	17	2	2	2	1	3	k__Bacteria;p__Proteobacteria;c__Alphaproteobacteria;o__Rhodospirillales;f__Rhodospirillaceae;g__Thalassospira
OTU_1546	0	0	0	0	0	0	0	0	0	0	0	0	0	0	0	0	0	0	0	0	0	0	0	0	0	0	0	0	0	0	5	0	0	0	27	0	k__Bacteria;p__WCHB1-60
OTU_1556	0	0	0	0	0	0	0	0	0	0	0	0	0	0	0	0	0	0	0	0	0	0	0	0	0	0	0	0	0	0	0	0	0	0	29	3	k__Bacteria;p__Proteobacteria;c__Alphaproteobacteria;o__Rickettsiales;f__AKIW1012;g__Caedibacter_caryophilus
OTU_1619	0	0	0	0	0	0	0	0	0	0	29	0	0	0	0	0	0	0	0	1	0	0	0	2	0	0	0	0	0	0	0	0	0	0	0	0	k__Bacteria;p__Actinobacteria;c__Actinobacteria;o__Streptomycetales;f__Streptomycetaceae;g__Streptomyces
OTU_1651	0	0	0	0	0	0	0	0	0	0	0	0	0	0	0	0	0	0	0	0	0	0	0	0	0	0	0	0	0	0	0	0	3	0	21	8	k__Bacteria;p__Proteobacteria;c__Alphaproteobacteria;o__Caulobacterales;f__Hyphomonadaceae;g__Woodsholea
OTU_1655	0	0	0	0	0	0	0	0	0	0	0	0	0	0	0	0	0	0	0	0	0	0	0	0	0	0	0	0	0	0	0	0	0	0	1	31	k__Bacteria;p__TM6
OTU_1685	0	0	0	0	0	0	0	0	0	0	0	0	0	0	0	0	32	0	0	0	0	0	0	0	0	0	0	0	0	0	0	0	0	0	0	0	k__Bacteria;p__Firmicutes;c__Clostridia;o__Clostridiales;f__Lachnospiraceae;g__Lachnospiraceae_UCG-008
OTU_1697	0	0	0	0	0	0	0	0	0	0	0	0	1	0	1	2	13	0	0	1	0	3	0	0	2	1	1	2	3	2	0	0	0	0	0	0	k__Bacteria;p__Bacteroidetes;c__Bacteroidia;o__Bacteroidales;f__Bacteroidales_S24-7_group
OTU_1738	0	0	0	0	0	0	0	0	0	0	1	0	0	0	0	0	0	0	17	1	0	5	0	8	0	0	0	0	0	0	0	0	0	0	0	0	k__Bacteria;p__Actinobacteria;c__Acidimicrobiia;o__Acidimicrobiales
OTU_1756	0	0	0	0	0	0	0	0	0	0	0	0	0	0	0	0	32	0	0	0	0	0	0	0	0	0	0	0	0	0	0	0	0	0	0	0	k__Bacteria;p__Proteobacteria;c__Deltaproteobacteria;o__Desulfovibrionales;f__Desulfovibrionaceae;g__Desulfovibrio
OTU_1382	0	0	0	30	0	0	0	0	0	0	0	0	0	0	0	0	0	0	0	0	0	0	0	0	0	0	0	0	0	0	0	0	1	0	0	0	k__Bacteria;p__Firmicutes;c__Clostridia;o__Clostridiales;f__Ruminococcaceae;g__[Eubacterium]_coprostanoligenes_group
OTU_1428	0	0	0	0	0	0	0	0	0	0	0	0	0	0	0	29	0	1	0	1	0	0	0	0	0	0	0	0	0	0	0	0	0	0	0	0	k__Bacteria;p__Firmicutes;c__Clostridia;o__Clostridiales;f__Ruminococcaceae;g__Anaerotruncus
OTU_1640	0	0	0	0	0	0	0	0	0	0	0	0	0	0	0	0	0	0	0	0	0	0	0	0	0	0	31	0	0	0	0	0	0	0	0	0	k__Bacteria;p__Actinobacteria;c__Thermoleophilia;o__Solirubrobacterales;f__FCPU744
OTU_1753	0	0	0	0	0	0	0	0	0	0	0	0	0	0	0	0	29	0	0	0	0	0	0	0	0	0	0	0	0	0	0	0	2	0	0	0	k__Bacteria;p__Firmicutes;c__Clostridia;o__Clostridiales;f__Lachnospiraceae
OTU_1788	0	0	0	0	0	0	0	0	0	0	0	0	0	0	0	0	0	0	0	0	0	0	0	0	0	0	0	0	0	0	8	0	0	9	12	2	k__Bacteria;p__Proteobacteria;c__Deltaproteobacteria;o__Bdellovibrionales;f__Bdellovibrionaceae;g__Bdellovibrio
OTU_1796	0	0	0	0	0	0	0	0	0	0	0	0	0	0	0	0	0	0	0	0	0	0	0	0	0	0	0	0	0	0	5	9	13	2	0	2	k__Bacteria;p__Firmicutes;c__Clostridia;o__Clostridiales;f__Ruminococcaceae;g__Ruminiclostridium_1
OTU_1811	0	0	0	0	0	0	5	1	0	0	0	20	0	0	0	0	1	0	0	0	0	1	1	0	0	0	0	0	0	0	0	0	0	0	2	0	k__Bacteria;p__Proteobacteria;c__Gammaproteobacteria;o__Pseudomonadales;f__Pseudomonadaceae;g__Pseudomonas;s__Pseudomonas_oryzihabitans
OTU_1882	0	0	0	0	0	0	0	0	0	0	0	0	0	0	0	0	0	0	0	0	0	0	0	0	0	0	0	0	0	0	4	4	1	9	9	4	k__Bacteria;p__Proteobacteria;c__Alphaproteobacteria;o__Rhodospirillales;f__Rhodospirillaceae;g__Defluviicoccus
OTU_1890	0	0	0	0	0	0	0	0	0	0	0	0	0	0	0	0	0	0	0	0	0	0	0	0	0	0	0	0	0	0	0	0	30	1	0	0	k__Bacteria;p__Firmicutes;c__Bacilli;o__Bacillales;f__Bacillaceae
OTU_1447	0	0	0	0	0	0	0	0	0	0	0	0	0	0	0	0	0	0	0	0	0	0	0	0	0	0	0	0	0	0	0	0	1	28	0	1	k__Bacteria;p__Proteobacteria;c__Deltaproteobacteria;o__Bdellovibrionales;f__Bdellovibrionaceae;g__Bdellovibrio;s__unidentified
OTU_1455	0	0	0	0	0	0	7	15	1	0	0	5	0	0	0	0	0	0	0	0	0	0	0	2	0	0	0	0	0	0	0	0	0	0	0	0	k__Bacteria;p__Armatimonadetes
OTU_1509	0	0	0	0	0	0	0	0	0	0	0	0	1	0	0	0	23	0	0	0	0	0	1	1	0	0	0	1	0	2	0	0	0	1	0	0	k__Bacteria;p__Bacteroidetes;c__Bacteroidia;o__Bacteroidales;f__Porphyromonadaceae;g__Odoribacter
OTU_1548	0	0	0	0	0	0	0	0	0	0	0	0	0	0	0	0	0	0	0	0	0	0	0	0	0	0	0	0	0	0	29	0	0	1	0	0	k__Bacteria;p__Chloroflexi;c__Chloroflexia;o__Chloroflexales;f__FFCH7168
OTU_1590	0	0	0	0	0	0	0	0	0	0	0	0	0	0	0	0	0	0	0	0	0	0	0	0	0	0	0	0	0	0	2	1	1	4	11	11	k__Bacteria;p__Proteobacteria;c__Alphaproteobacteria;o__Rhodospirillales;f__Rhodospirillaceae
OTU_1719	0	0	0	0	0	0	0	0	0	0	0	0	0	0	0	0	0	0	0	0	0	0	0	0	0	0	0	0	0	0	0	0	0	21	9	0	k__Bacteria;p__Proteobacteria;c__Deltaproteobacteria;o__Oligoflexales;f__Oligoflexaceae;g__marine_metagenome
OTU_1767	0	0	0	0	0	0	0	0	0	0	0	0	0	0	0	0	1	0	1	0	6	0	0	5	0	0	0	0	0	0	9	3	0	0	5	0	k__Bacteria;p__Acidobacteria;c__Acidobacteria;o__Subgroup_3;f__Unknown_Family;g__Candidatus_Solibacter
OTU_1806	0	0	0	16	0	0	0	0	0	0	0	1	0	0	0	0	0	1	0	0	1	0	0	1	0	0	0	0	0	0	0	2	0	0	8	0	k__Bacteria;p__Firmicutes;c__Clostridia;o__Clostridiales;f__Lachnospiraceae;g__Mobilitalea
OTU_1832	0	0	0	0	0	0	0	0	0	0	0	0	2	13	0	0	10	0	0	0	0	1	1	0	3	0	0	0	0	0	0	0	0	0	0	0	k__Bacteria;p__Firmicutes;c__Clostridia;o__Clostridiales;f__Family_XIII;g__Family_XIII_AD3011_group
OTU_1860	0	0	0	0	0	0	0	0	0	0	0	0	0	0	0	0	0	0	0	0	0	6	24	0	0	0	0	0	0	0	0	0	0	0	0	0	k__Bacteria;p__Proteobacteria;c__Gammaproteobacteria;o__NKB5
OTU_1879	0	0	0	0	0	0	0	0	0	0	0	0	0	0	0	0	0	0	0	0	0	0	0	0	0	0	0	0	0	0	7	1	3	10	2	7	k__Bacteria;p__Chlorobi;c__Ignavibacteria;o__Ignavibacteriales;f__Ignavibacteriaceae;g__Ignavibacterium
OTU_1478	0	0	0	0	0	0	0	0	0	0	0	0	0	0	0	0	0	0	0	0	0	0	0	0	0	0	0	0	0	0	2	1	4	1	17	4	k__Bacteria;p__Armatimonadetes
OTU_1672	0	0	0	0	0	0	0	0	0	0	0	5	0	0	1	1	18	0	1	2	0	0	0	0	0	0	1	0	0	0	0	0	0	0	0	0	k__Bacteria;p__Firmicutes;c__Clostridia;o__Clostridiales;f__Lachnospiraceae
OTU_1714	0	0	0	0	0	0	0	0	0	0	0	0	0	0	0	0	0	0	0	0	0	0	0	0	0	0	0	0	0	0	7	6	13	3	0	0	k__Bacteria;p__Firmicutes;c__Clostridia;o__Clostridiales;f__Ruminococcaceae;g__Anaerotruncus
OTU_1726	0	0	0	0	0	8	0	0	0	0	0	0	0	4	1	0	11	0	0	0	0	0	0	0	0	0	1	0	0	0	3	0	0	0	0	1	k__Bacteria;p__Firmicutes;c__Clostridia;o__Clostridiales;f__Ruminococcaceae
OTU_1749	0	0	0	0	0	0	0	0	0	0	0	0	0	29	0	0	0	0	0	0	0	0	0	0	0	0	0	0	0	0	0	0	0	0	0	0	k__Bacteria;p__Firmicutes;c__Clostridia;o__Clostridiales;f__Clostridiales_vadinBB60_group
OTU_1774	0	0	0	0	0	0	0	0	0	0	0	0	0	0	0	0	0	0	0	0	0	0	0	0	0	0	0	29	0	0	0	0	0	0	0	0	k__Bacteria;p__Firmicutes;c__Bacilli;o__Lactobacillales;f__Carnobacteriaceae;g__Atopostipes
OTU_1870	0	0	0	0	0	0	0	0	0	0	0	0	0	0	0	0	0	0	0	0	0	0	0	0	0	0	0	0	0	0	13	0	0	1	11	4	k__Bacteria;p__Gemmatimonadetes;c__Gemmatimonadetes;o__AT425-EubC11_terrestrial_group
OTU_1892	0	0	0	0	0	0	0	0	0	0	0	0	0	0	0	0	0	0	0	0	0	0	0	0	0	0	0	0	0	0	0	0	1	5	14	9	k__Bacteria;p__Actinobacteria;c__Actinobacteria;o__PeM15
OTU_1453	0	0	0	0	0	0	1	0	0	0	24	2	0	0	0	0	0	0	0	0	0	0	0	0	0	0	0	0	0	0	0	0	0	1	0	0	k__Bacteria;p__Actinobacteria;c__Actinobacteria;o__Corynebacteriales;f__Nocardiaceae;g__Nocardia
OTU_1553	0	0	0	0	0	0	0	0	0	0	0	0	0	0	0	0	0	0	0	0	0	0	0	0	0	0	0	0	0	0	0	0	4	16	7	1	k__Bacteria;p__Proteobacteria;c__Alphaproteobacteria;o__Rhizobiales;f__Rhizobiales_Incertae_Sedis;g__Rhizomicrobium
OTU_1555	0	0	0	0	0	0	0	0	0	0	0	0	0	0	0	0	0	0	0	0	0	0	0	0	0	0	0	0	0	0	0	1	21	0	0	6	k__Bacteria;p__Bacteroidetes;c__Flavobacteriia;o__Flavobacteriales;f__Flavobacteriaceae;g__Flavobacterium
OTU_1582	0	0	0	0	0	0	0	0	0	0	0	0	0	0	0	0	0	0	9	6	11	0	0	0	0	0	0	0	0	0	0	0	0	2	0	0	k__Bacteria;p__Spirochaetae;c__Spirochaetes;o__Spirochaetales;f__Spirochaetaceae;g__Spirochaeta_2
OTU_1596	0	0	0	0	0	0	0	0	0	0	0	0	0	0	0	0	0	0	0	0	0	0	0	0	0	0	0	0	0	0	13	0	0	8	4	3	k__Bacteria;p__Chlorobi;c__Ignavibacteria;o__Ignavibacteriales;f__BSV26
OTU_1621	0	0	0	0	0	0	0	0	0	0	0	0	14	0	0	8	1	0	0	0	0	1	0	0	0	0	0	0	0	0	0	1	3	0	0	0	k__Bacteria;p__Firmicutes;c__Clostridia;o__Clostridiales;f__Lachnospiraceae;g__Roseburia
OTU_1648	0	0	0	0	0	0	0	0	0	0	0	0	0	0	0	0	0	0	0	0	0	0	0	1	0	0	0	0	0	0	4	0	0	0	8	15	k__Bacteria;p__Proteobacteria;c__Deltaproteobacteria;o__Myxococcales;f__Polyangiaceae;g__Sorangium
OTU_1762	0	0	0	0	0	0	0	0	0	0	0	0	0	0	0	0	0	0	1	0	1	2	12	1	0	0	0	0	0	0	0	2	0	2	5	2	k__Bacteria;p__Firmicutes;c__Bacilli;o__Bacillales;f__Paenibacillaceae;g__Thermobacillus
OTU_1818	0	0	0	0	0	0	0	5	0	0	0	0	0	0	0	0	0	0	0	0	7	0	0	0	0	0	0	0	0	0	4	0	1	0	11	0	k__Bacteria;p__Firmicutes;c__Bacilli;o__Bacillales;f__Bacillaceae;g__Bacillus;s__Bacillus_sp._DX-4
OTU_1544	0	0	0	0	0	0	0	0	0	0	0	0	0	0	0	0	0	0	0	0	0	0	0	0	0	0	0	0	0	0	3	5	0	5	9	5	k__Bacteria;p__Gemmatimonadetes;c__Gemmatimonadetes;o__Gemmatimonadales;f__Gemmatimonadaceae;g__Gemmatimonas
OTU_1626	0	0	0	0	0	0	0	0	0	0	0	0	0	0	27	0	0	0	0	0	0	0	0	0	0	0	0	0	0	0	0	0	0	0	0	0	k__Bacteria;p__Firmicutes;c__Clostridia;o__Clostridiales;f__Clostridiales_vadinBB60_group
OTU_1673	0	0	0	0	0	0	0	0	1	0	0	4	0	3	0	1	2	2	4	1	0	2	3	2	0	0	0	1	0	1	0	0	0	0	0	0	k__Bacteria;p__Firmicutes;c__Clostridia;o__Clostridiales;f__Lachnospiraceae;g__Lachnospiraceae_NK4A136_group
OTU_1704	0	0	0	0	0	0	0	0	0	0	0	0	0	0	0	0	0	0	1	12	0	0	0	14	0	0	0	0	0	0	0	0	0	0	0	0	k__Bacteria;p__Proteobacteria;c__Deltaproteobacteria;o__Oligoflexales
OTU_1752	0	0	0	0	0	0	0	0	0	0	0	0	0	0	0	1	23	0	1	0	0	0	0	0	1	0	0	0	0	0	0	0	0	0	1	0	k__Bacteria;p__Firmicutes;c__Clostridia;o__Clostridiales;f__Ruminococcaceae;g__Ruminococcaceae_UCG-014
OTU_1764	0	0	0	0	0	0	0	0	0	0	0	0	0	0	0	0	0	0	11	11	5	0	0	0	0	0	0	0	0	0	0	0	0	0	0	0	k__Bacteria;p__Bacteroidetes;c__Sphingobacteriia;o__Sphingobacteriales;f__env.OPS_17
OTU_1785	0	0	0	0	0	0	0	0	0	0	0	0	0	0	0	0	0	0	0	0	0	0	0	0	0	0	0	1	0	0	15	0	1	1	4	5	k__Bacteria;p__Proteobacteria;c__Betaproteobacteria;o__Methylophilales;f__Methylophilaceae;g__Methylobacillus
OTU_1790	0	0	0	0	0	0	0	0	0	0	0	0	0	0	0	0	0	0	0	0	0	0	0	0	0	0	0	0	0	0	25	0	2	0	0	0	k__Bacteria;p__Proteobacteria;c__Betaproteobacteria;o__Nitrosomonadales;f__Gallionellaceae;g__Sideroxydans
OTU_1812	0	0	0	0	0	0	1	1	3	0	0	1	0	0	0	0	0	0	0	3	5	1	0	0	0	0	0	0	0	0	0	7	2	2	0	1	k__Bacteria;p__Actinobacteria;c__Thermoleophilia;o__Solirubrobacterales;f__Conexibacteraceae;g__Conexibacter
OTU_1841	0	0	0	0	0	0	0	0	0	0	0	0	2	1	2	0	3	0	0	0	0	0	0	0	2	3	6	2	3	3	0	0	0	0	0	0	k__Bacteria;p__Proteobacteria;c__Gammaproteobacteria;o__Cellvibrionales;f__Halieaceae;g__Halioglobus
OTU_1646	0	0	0	0	0	0	0	0	0	2	0	0	0	0	0	0	0	0	0	0	0	0	0	0	0	0	0	0	0	0	4	3	1	1	13	2	k__Bacteria;p__Firmicutes;c__Bacilli;o__SHBZ1548
OTU_1689	0	0	0	0	0	0	0	0	0	0	0	0	0	0	0	0	26	0	0	0	0	0	0	0	0	0	0	0	0	0	0	0	0	0	0	0	k__Bacteria;p__Firmicutes;c__Clostridia;o__Clostridiales;f__Ruminococcaceae;g__Oscillospira
OTU_1725	0	0	0	2	13	8	0	0	0	0	0	0	0	0	0	1	0	0	0	0	0	0	0	0	0	1	1	0	0	0	0	0	0	0	0	0	k__Bacteria;p__Actinobacteria;c__Actinobacteria;o__Corynebacteriales;f__Nocardiaceae;g__Rhodococcus;s__Rhodococcus_sp._SH22
OTU_1820	0	0	0	0	0	0	0	0	25	0	0	1	0	0	0	0	0	0	0	0	0	0	0	0	0	0	0	0	0	0	0	0	0	0	0	0	k__Bacteria;p__Proteobacteria;c__Alphaproteobacteria;o__Rickettsiales;f__LR_A2-29
OTU_1839	0	0	0	0	0	0	0	0	0	0	0	0	24	2	0	0	0	0	0	0	0	0	0	0	0	0	0	0	0	0	0	0	0	0	0	0	k__Bacteria;p__Firmicutes;c__Clostridia;o__Clostridiales;f__Ruminococcaceae;g__Ruminococcaceae_UCG-010
OTU_1878	0	0	0	0	0	0	0	0	0	0	0	0	0	0	0	0	0	0	0	0	0	0	0	0	0	0	0	0	0	0	5	1	3	2	8	7	k__Bacteria;p__Proteobacteria;c__Alphaproteobacteria;o__Rhodospirillales;f__Rhodospirillaceae
OTU_1883	0	0	0	0	0	0	0	0	0	0	0	0	0	0	0	0	0	0	0	0	0	0	0	0	0	0	0	0	0	0	1	11	3	5	5	1	k__Bacteria;p__Acidobacteria;c__Acidobacteria;o__Acidobacteriales;f__Acidobacteriaceae_[Subgroup_1];g__Terriglobus
OTU_1888	0	0	0	0	0	0	0	0	0	0	0	0	0	0	0	0	0	0	0	0	0	0	0	0	0	0	0	0	0	0	0	0	25	1	0	0	k__Bacteria;p__Proteobacteria;c__Betaproteobacteria
OTU_1510	0	0	0	0	0	0	0	0	0	0	0	0	24	0	0	0	1	0	0	0	0	0	0	0	0	0	0	0	0	0	0	0	0	0	0	0	k__Bacteria;p__Firmicutes;c__Clostridia;o__Clostridiales;f__Clostridiales_vadinBB60_group
OTU_1587	0	0	0	0	0	0	0	0	0	0	0	0	0	0	0	0	0	0	2	1	0	3	0	19	0	0	0	0	0	0	0	0	0	0	0	0	k__Bacteria;p__Bacteroidetes;c__Sphingobacteriia;o__Sphingobacteriales;f__CWT_CU03-E12;g__bacterium_enrichment_culture_clone_auto79_4W
OTU_1671	0	0	0	0	0	0	0	1	0	0	14	0	0	0	0	0	0	0	2	0	0	1	0	0	0	0	0	0	0	0	0	0	2	0	5	0	k__Bacteria;p__Firmicutes;c__Clostridia;o__Clostridiales;f__Clostridiaceae_1;g__Clostridium_sensu_stricto_7;s__Clostridium_thermopalmarium
OTU_1679	0	0	0	0	0	0	0	0	0	0	0	0	0	25	0	0	0	0	0	0	0	0	0	0	0	0	0	0	0	0	0	0	0	0	0	0	k__Bacteria;p__Firmicutes;c__Clostridia;o__Clostridiales;f__Christensenellaceae;g__Christensenellaceae_R-7_group
OTU_1733	0	0	0	0	0	0	15	1	0	0	0	0	0	0	0	0	0	0	1	0	0	0	0	3	0	0	0	0	0	0	0	0	0	0	2	3	k__Bacteria;p__Actinobacteria;c__Actinobacteria;o__Streptosporangiales;f__Streptosporangiaceae;g__Nonomuraea;s__Nonomuraea_sp._ex1
OTU_1754	0	0	0	0	0	0	0	0	0	0	0	0	0	0	0	0	25	0	0	0	0	0	0	0	0	0	0	0	0	0	0	0	0	0	0	0	k__Bacteria;p__Firmicutes;c__Clostridia;o__Clostridiales;f__Lachnospiraceae
OTU_1828	0	0	0	0	0	0	0	0	0	0	0	0	25	0	0	0	0	0	0	0	0	0	0	0	0	0	0	0	0	0	0	0	0	0	0	0	k__Bacteria;p__Proteobacteria;c__Alphaproteobacteria;o__Rhodospirillales;f__Acetobacteraceae;g__Roseomonas
OTU_1834	0	0	0	0	0	0	0	0	0	0	0	0	5	5	1	0	0	0	0	0	0	0	0	0	0	2	1	3	1	7	0	0	0	0	0	0	k__Bacteria;p__Bacteroidetes;c__Flavobacteriia;o__Flavobacteriales;f__Flavobacteriaceae;g__Polaribacter
OTU_1851	0	0	0	0	0	0	0	0	0	0	0	0	0	0	0	0	0	0	3	0	0	0	0	0	0	0	0	0	0	0	0	15	2	1	3	1	k__Bacteria;p__TM6
OTU_1574	0	0	0	0	0	0	0	0	0	0	0	0	0	0	24	0	0	0	0	0	0	0	0	0	0	0	0	0	0	0	0	0	0	0	0	0	k__Bacteria;p__Actinobacteria;c__Actinobacteria;o__Corynebacteriales;f__Corynebacteriaceae;g__Corynebacterium_1
OTU_1589	0	0	0	0	0	0	0	0	0	0	0	0	0	0	0	0	0	0	0	0	0	17	4	3	0	0	0	0	0	0	0	0	0	0	0	0	k__Bacteria;p__Proteobacteria;c__Alphaproteobacteria;o__Sphingomonadales;f__Sphingomonadaceae;g__Sphingomonas;s__Sphingomonas_sp._jr10
OTU_1597	0	0	0	0	0	0	0	0	0	0	0	0	0	0	0	0	0	0	0	0	0	0	0	0	0	0	0	0	0	0	4	2	0	7	9	2	k__Bacteria;p__Actinobacteria;c__Actinobacteria;o__Corynebacteriales;f__Mycobacteriaceae;g__Mycobacterium
OTU_1622	0	0	0	0	0	0	0	0	0	0	0	0	9	0	12	0	0	0	0	0	0	0	0	0	0	0	0	0	0	0	0	0	0	0	1	2	k__Bacteria;p__Proteobacteria;c__Gammaproteobacteria;o__Pasteurellales;f__Pasteurellaceae;g__Haemophilus;s__Haemophilus_influenzae
OTU_1693	0	0	0	0	0	0	0	0	0	0	0	0	0	0	0	0	16	3	0	1	0	0	1	0	0	0	0	0	0	0	1	1	0	0	0	1	k__Bacteria;p__Bacteroidetes;c__Bacteroidia;o__Bacteroidales;f__Rikenellaceae;g__Alistipes
OTU_1695	0	0	0	0	0	0	0	0	0	0	0	0	0	0	0	0	24	0	0	0	0	0	0	0	0	0	0	0	0	0	0	0	0	0	0	0	k__Bacteria;p__Bacteroidetes;c__Bacteroidia;o__Bacteroidales;f__Bacteroidales_S24-7_group
OTU_1757	0	0	0	0	0	0	0	1	0	0	0	0	2	0	0	1	12	0	0	0	0	0	0	0	0	0	0	0	0	0	0	8	0	0	0	0	k__Bacteria;p__Firmicutes;c__Clostridia;o__Clostridiales;f__Lachnospiraceae
OTU_1844	0	0	0	0	0	0	0	0	0	0	0	0	0	1	1	0	0	0	0	1	2	1	0	1	1	1	1	2	3	1	0	0	2	0	0	6	k__Bacteria;p__Proteobacteria;c__Epsilonproteobacteria;o__Campylobacterales;f__Campylobacteraceae;g__Campylobacter;s__Campylobacter_ureolyticus
OTU_1846	0	0	0	0	0	0	0	0	0	0	0	0	0	0	0	1	12	0	0	1	1	1	1	0	0	0	0	1	0	0	5	1	0	0	0	0	k__Bacteria;p__Bacteroidetes;c__Bacteroidia;o__Bacteroidales;f__Porphyromonadaceae;g__Parabacteroides
OTU_1857	0	0	0	0	0	0	0	0	0	0	1	0	0	0	0	0	0	0	0	0	17	0	0	2	0	0	1	0	0	0	0	2	0	1	0	0	k__Bacteria;p__Firmicutes;c__Bacilli;o__Bacillales;f__Thermoactinomycetaceae
OTU_1871	0	0	0	0	0	0	0	0	0	0	0	0	0	0	0	0	0	0	0	0	0	0	0	0	0	0	0	0	0	0	4	6	0	2	4	8	k__Bacteria;p__Nitrospirae;c__Nitrospira;o__Nitrospirales;f__4-29
OTU_1874	0	0	0	0	0	0	0	0	0	0	0	0	0	0	0	0	0	0	0	0	0	0	0	0	0	0	0	0	0	0	7	5	1	8	3	0	k__Bacteria;p__Proteobacteria;c__Alphaproteobacteria;o__Rhodospirillales;f__Rhodospirillaceae;g__Magnetospirillum;s__Magnetospirillum_sp._SP-1
OTU_1889	0	0	0	0	0	0	0	0	0	0	0	0	0	0	0	0	0	0	0	0	0	0	0	0	0	0	0	0	0	0	0	0	2	0	22	0	k__Bacteria;p__Bacteroidetes;c__Sphingobacteriia;o__Sphingobacteriales;f__Chitinophagaceae
OTU_1657	0	0	0	0	0	0	0	0	0	0	0	0	0	0	0	0	0	0	0	0	0	0	0	0	0	0	0	0	0	0	0	0	0	0	0	23	k__Bacteria;p__TM6
OTU_1659	2	7	0	7	0	0	0	4	1	0	2	0	0	0	0	0	0	0	0	0	0	0	0	0	0	0	0	0	0	0	0	0	0	0	0	0	k__Bacteria;p__Bacteroidetes;c__Flavobacteriia;o__Flavobacteriales;f__Flavobacteriaceae;g__Chryseobacterium;s__Chryseobacterium_sp._FRGDSA_4580/97
OTU_1683	0	0	0	0	0	0	0	0	0	0	0	0	1	1	0	1	12	1	0	0	1	0	0	0	0	0	0	0	0	0	0	0	4	0	0	2	k__Bacteria;p__Firmicutes;c__Clostridia;o__Clostridiales;f__Lachnospiraceae;g__Lachnospiraceae_ND3007_group
OTU_1690	0	0	0	0	0	0	0	0	0	0	0	0	0	0	0	0	22	0	0	0	0	0	0	0	0	1	0	0	0	0	0	0	0	0	0	0	k__Bacteria;p__Firmicutes;c__Clostridia;o__Clostridiales;f__Ruminococcaceae;g__Ruminococcaceae_NK4A214_group
OTU_1868	0	0	0	0	0	0	0	0	0	0	0	0	0	0	0	0	0	0	0	0	0	0	0	0	0	0	0	0	0	0	7	2	0	3	8	3	k__Bacteria;p__Acidobacteria;c__Acidobacteria;o__Subgroup_3;f__Unknown_Family;g__Bryobacter
OTU_1633	0	0	0	0	0	0	0	0	0	0	0	0	0	0	1	2	8	1	0	1	1	3	1	1	0	1	0	1	0	1	0	0	0	0	0	0	k__Bacteria;p__Firmicutes;c__Clostridia;o__Clostridiales;f__Ruminococcaceae
OTU_1739	0	0	0	0	0	0	0	0	0	0	21	0	0	0	0	0	0	0	0	0	0	0	0	0	0	0	0	0	0	0	0	0	1	0	0	0	k__Bacteria;p__Gemmatimonadetes;c__Gemmatimonadetes;o__AT425-EubC11_terrestrial_group
OTU_1780	0	0	0	0	0	0	0	0	0	0	0	0	0	0	0	0	0	0	0	0	0	0	0	0	0	0	0	0	0	0	22	0	0	0	0	0	k__Bacteria;p__Actinobacteria;c__Acidimicrobiia;o__Acidimicrobiales
OTU_1838	0	0	0	0	0	0	0	0	0	0	0	0	21	0	0	0	1	0	0	0	0	0	0	0	0	0	0	0	0	0	0	0	0	0	0	0	k__Bacteria;p__Firmicutes;c__Clostridia;o__Clostridiales;f__Ruminococcaceae;g__Anaerotruncus
OTU_1850	0	0	0	0	0	0	0	0	0	0	0	0	0	0	0	0	0	0	16	5	0	0	0	0	0	0	0	0	0	0	0	1	0	0	0	0	k__Bacteria;p__Proteobacteria;c__Alphaproteobacteria;o__Rickettsiales;f__Rickettsiales_Incertae_Sedis;g__Candidatus_Captivus
OTU_1881	0	0	0	0	0	0	0	0	0	0	0	0	0	0	0	0	0	0	0	0	0	0	0	0	0	0	0	0	0	0	6	1	0	15	0	0	k__Bacteria;p__Bacteroidetes;c__Sphingobacteriia;o__Sphingobacteriales;f__Chitinophagaceae;g__Taibaiella
OTU_1451	0	21	0	0	0	0	0	0	0	0	0	0	0	0	0	0	0	0	0	0	0	0	0	0	0	0	0	0	0	0	0	0	0	0	0	0	k__Bacteria;p__Firmicutes;c__Clostridia;o__Clostridiales;f__Ruminococcaceae;g__Ruminococcaceae_UCG-013
OTU_1670	0	0	0	0	0	0	0	0	4	0	0	0	0	0	0	0	0	0	12	3	2	0	0	0	0	0	0	0	0	0	0	0	0	0	0	0	k__Bacteria;p__Bacteroidetes;c__Sphingobacteriia;o__Sphingobacteriales;f__Chitinophagaceae
OTU_1783	0	0	0	0	0	0	0	0	0	0	0	0	0	0	0	0	0	0	0	0	0	0	0	0	0	0	0	0	0	0	18	1	1	0	0	1	k__Bacteria;p__Proteobacteria;c__Gammaproteobacteria;o__Xanthomonadales;f__Xanthomonadaceae;g__Tahibacter
OTU_1786	0	0	0	0	0	0	0	0	0	0	0	0	0	0	0	0	0	0	0	0	0	0	0	0	0	0	0	0	0	0	15	0	0	5	1	0	k__Bacteria;p__Gemmatimonadetes;c__Gemmatimonadetes;o__Gemmatimonadales;f__Gemmatimonadaceae
OTU_1877	0	0	0	0	0	0	0	0	0	0	0	0	0	0	0	0	0	0	0	0	0	0	0	0	0	0	0	0	0	0	7	2	0	1	2	9	k__Bacteria;p__Bacteroidetes;c__Sphingobacteriia;o__Sphingobacteriales;f__Chitinophagaceae;g__Terrimonas
OTU_1523	0	0	0	0	0	0	0	0	0	0	0	0	0	0	0	0	0	19	0	0	0	0	0	0	0	0	0	0	0	1	0	0	0	0	0	0	k__Bacteria;p__Proteobacteria;c__Alphaproteobacteria;o__Rhizobiales;f__Hyphomicrobiaceae;g__Pelagibacterium
OTU_1663	0	0	0	0	0	0	20	0	0	0	0	0	0	0	0	0	0	0	0	0	0	0	0	0	0	0	0	0	0	0	0	0	0	0	0	0	k__Bacteria;p__Cyanobacteria;c__ML635J-21
OTU_1773	0	0	0	0	0	0	0	0	0	0	0	0	0	0	0	0	0	0	0	0	0	0	0	0	4	0	8	7	0	1	0	0	0	0	0	0	k__Bacteria;p__Bacteroidetes;c__Bacteroidia;o__Bacteroidales;f__Prevotellaceae;g__Prevotellaceae_UCG-003
OTU_1571	0	0	0	0	0	0	0	0	0	0	0	0	0	19	0	0	0	0	0	0	0	0	0	0	0	0	0	0	0	0	0	0	0	0	0	0	k__Bacteria;p__Firmicutes;c__Clostridia;o__Clostridiales;f__Lachnospiraceae;g__[Eubacterium]_ventriosum_group
OTU_1825	0	0	0	0	0	0	0	0	0	0	19	0	0	0	0	0	0	0	0	0	0	0	0	0	0	0	0	0	0	0	0	0	0	0	0	0	k__Bacteria;p__Proteobacteria;c__Alphaproteobacteria;o__Rhodospirillales;f__Rhodospirillaceae;g__Azospirillum
OTU_1831	0	0	0	0	0	0	0	0	0	0	0	0	1	2	2	0	7	0	0	0	0	0	0	0	2	0	1	3	0	1	0	0	0	0	0	0	k__Bacteria;p__Firmicutes;c__Clostridia;o__Clostridiales;f__Lachnospiraceae;g__Lachnospiraceae_NK4A136_group
OTU_1581	0	0	1	0	0	0	0	0	0	0	0	0	0	0	0	0	0	16	0	0	0	0	0	0	0	0	0	0	0	0	0	0	0	0	0	0	k__Bacteria;p__Proteobacteria;c__Gammaproteobacteria;o__Xanthomonadales;f__Xanthomonadaceae
OTU_1724	0	0	0	17	0	0	0	0	0	0	0	0	0	0	0	0	0	0	0	0	0	0	0	0	0	0	0	0	0	0	0	0	0	0	0	0	k__Bacteria;p__Firmicutes;c__Clostridia;o__Clostridiales;f__Ruminococcaceae;g__Hydrogenoanaerobacterium
OTU_1801	0	0	0	0	0	0	0	0	0	0	0	0	0	0	0	0	0	0	0	0	0	0	0	0	0	0	0	0	0	0	0	0	0	1	3	13	k__Bacteria;p__Elusimicrobia;c__Elusimicrobia;o__Lineage_IIa
OTU_1815	0	0	0	0	0	0	7	0	5	1	0	0	0	0	0	0	1	0	0	0	0	1	0	0	1	0	0	0	0	0	0	0	1	0	0	0	k__Bacteria;p__Firmicutes;c__Bacilli;o__Bacillales;f__Bacillaceae;g__Geobacillus;s__Thermoactinomycetaceae_bacterium_A7
OTU_1821	0	0	0	0	0	0	0	0	11	0	0	0	0	0	0	0	1	0	0	1	2	0	0	0	0	0	0	0	0	0	0	0	0	1	0	0	k__Bacteria;p__Firmicutes;c__OPB54
OTU_1875	0	0	0	0	0	0	0	0	0	0	0	0	0	0	0	0	0	0	0	0	0	0	0	0	0	0	0	0	0	0	4	0	2	1	2	4	k__Bacteria;p__Proteobacteria;c__Alphaproteobacteria;o__Rhodospirillales;f__MNC12

## Sheet: Urban_APS
APS (Potential animal parasites or symbionts ) in phyllosphere and rhizosphere of rice (variety: ZH11) grown in urban area at three development stages.
OTUID	DS1_L_1	DS1_L_2	DS1_L_3	DS1_L_4	DS1_L_5	DS1_L_6	DS1_R_1	DS1_R_2	DS1_R_3	DS1_R_4	DS1_R_5	DS1_R_6	DS2_L_1	DS2_L_2	DS2_L_3	DS2_L_4	DS2_L_5	DS2_L_6	DS2_R_1	DS2_R_2	DS2_R_3	DS2_R_4	DS2_R_5	DS2_R_6	DS3_L_1	DS3_L_2	DS3_L_3	DS3_L_4	DS3_L_5	DS3_L_6	DS3_R_1	DS3_R_2	DS3_R_3	DS3_R_4	DS3_R_5	DS3_R_6	Taxanomy
OTU_26	3474	2954	2576	3809	9	11	35	15	0	0	4	243	242	81	156	87	40	66	94	92	69	89	44	80	76	53	50	76	46	50	710	212	127	114	277	229	k__Bacteria;p__Proteobacteria;c__Gammaproteobacteria;o__Enterobacteriales;f__Enterobacteriaceae;g__Escherichia-Shigella;s__bacterium_BM0331
OTU_83	1558	12	4	8	7458	14	17	4	2	91	51	99	114	35	19	60	15	1	5	1	1	2	2	0	5	11	1	5	15	16	11	17	4	5	12	12	k__Bacteria;p__Bacteroidetes;c__Bacteroidia;o__Bacteroidales;f__Prevotellaceae;g__Prevotella_9
OTU_62	97	4610	5950	3403	103	4	77	95	555	40	552	121	313	28	32	49	26	17	12	90	80	16	13	19	9	16	4	13	30	43	234	89	86	56	829	279	k__Bacteria;p__Proteobacteria;c__Gammaproteobacteria;o__Enterobacteriales;f__Enterobacteriaceae;g__Enterobacter
OTU_446	14	1	1	0	0	0	150	170	224	219	100	100	0	0	0	0	0	0	27	24	25	15	23	25	0	0	0	0	0	0	0	38	15	1	2	14	k__Bacteria;p__Proteobacteria;c__Betaproteobacteria;o__Burkholderiales;f__Burkholderiaceae;g__Pandoraea;s__bacterium_005-D
OTU_60	12	5306	50	470	7	4799	2	1	1	13	76	0	5	3	0	1151	8	3	33	1	1	2	1	0	436	1	0	3	4226	393	0	0	0	0	0	0	k__Bacteria;p__Proteobacteria;c__Gammaproteobacteria;o__Pseudomonadales;f__Moraxellaceae;g__Moraxella;s__Hydra_vulgaris
OTU_37	1	6	3102	5430	2	3	1	40	0	1	0	0	3	1	2	1	1	23	3	35	18	4	0	3	2	3	2	2	1	5	232	47	26	39	58	38	k__Bacteria;p__Bacteroidetes;c__Bacteroidia;o__Bacteroidales;f__Bacteroidaceae;g__Bacteroides;s__Bacteroides_fragilis_str._3998T[B]3
OTU_985	1	0	0	0	0	0	0	0	0	0	0	0	12	10	7	12	6	5	13	11	8	13	13	11	12	5	18	16	6	8	0	0	0	0	0	0	k__Bacteria;p__Bacteroidetes;c__Bacteroidia;o__Bacteroidales;f__Prevotellaceae;g__Prevotella_6;s__Prevotella_corporis_DSM_18810_=_JCM_8529
OTU_288	1	1	0	0	1	0	0	0	1	1	0	396	60	15	36	955	84	1	12	2	4	10	3	2	14	9	54	12	25	16	17	8	6	12	16	22	k__Bacteria;p__Firmicutes;c__Clostridia;o__Clostridiales;f__Lachnospiraceae;g__Roseburia
OTU_617	0	1	1	0	1	2	0	0	0	0	0	0	1	248	0	0	0	0	0	0	0	0	0	0	0	0	0	0	0	0	10	9	7	7	8	7	k__Bacteria;p__Actinobacteria;c__Actinobacteria;o__Bifidobacteriales;f__Bifidobacteriaceae;g__Bifidobacterium;s__Bifidobacterium_adolescentis_DSM_20087
OTU_1359	0	0	0	0	0	0	0	0	0	0	0	0	10	11	11	8	5	0	4	0	0	10	5	4	0	5	0	0	3	6	0	0	0	5	0	0	k__Bacteria;p__Actinobacteria;c__Actinobacteria;o__Bifidobacteriales;f__Bifidobacteriaceae;g__Gardnerella;s__Gardnerella_vaginalis_ATCC_14018_=_JCM_11026
OTU_184	0	0	0	0	0	0	102	18	15	14	27	156	0	1	1	1	1	0	0	2	5	9	0	14	0	2068	0	0	1	2	3	7	6	9	114	7	k__Bacteria;p__Actinobacteria;c__Actinobacteria;o__Corynebacteriales;f__Nocardiaceae;g__Nocardia;s__Nocardia_veterana
OTU_843	0	0	0	0	0	0	0	0	0	0	0	0	0	0	0	0	0	131	0	0	0	0	0	1	0	0	0	0	0	0	0	0	0	1	0	0	k__Bacteria;p__Actinobacteria;c__Actinobacteria;o__Micrococcales;f__Dermabacteraceae;g__Dermabacter;s__Dermabacter_hominis
OTU_1388	0	0	0	0	0	0	0	0	0	0	0	0	11	8	10	6	9	6	4	11	4	5	7	5	20	7	9	15	9	9	13	0	1	1	0	0	k__Bacteria;p__Bacteroidetes;c__Bacteroidia;o__Bacteroidales;f__Prevotellaceae;g__Prevotella
OTU_1121	0	0	0	0	0	0	0	0	0	0	0	0	10	22	28	0	13	2	0	4	2	0	0	0	6	16	9	3	17	23	0	0	0	0	8	0	k__Bacteria;p__Bacteroidetes;c__Bacteroidia;o__Bacteroidales;f__Prevotellaceae;g__Prevotella;s__Prevotella_bivia
OTU_1748	0	0	0	0	0	0	0	0	0	0	0	0	1	3	3	1	1	0	2	0	0	0	1	0	2	3	3	3	2	2	0	3	0	1	0	3	k__Bacteria;p__Bacteroidetes;c__Bacteroidia;o__Bacteroidales;f__Prevotellaceae;g__Prevotella;s__Prevotella_disiens
OTU_1395	0	0	0	0	0	0	0	0	0	0	0	0	3	3	2	5	2	22	3	32	38	5	3	3	8	4	2	2	6	3	0	1	0	0	0	0	k__Bacteria;p__Bacteroidetes;c__Bacteroidia;o__Bacteroidales;f__Prevotellaceae;g__Prevotella;s__Prevotella_sp._DNF00985
OTU_95	0	0	0	0	3117	0	0	1	0	0	0	0	2	0	0	0	2	0	0	0	0	1	0	0	3	2	0	1	1	0	0	0	0	0	0	0	k__Bacteria;p__Bacteroidetes;c__Bacteroidia;o__Bacteroidales;f__Prevotellaceae;g__Prevotella_1
OTU_703	0	0	0	0	0	0	0	0	0	0	0	0	0	1	0	0	0	0	0	0	0	0	0	0	182	0	0	0	0	1	0	0	0	0	0	0	k__Bacteria;p__Bacteroidetes;c__Bacteroidia;o__Bacteroidales;f__Prevotellaceae;g__Prevotella_1
OTU_1578	0	0	0	0	0	0	0	0	0	0	0	0	5	4	1	29	1	0	0	0	0	0	0	0	0	0	0	0	0	1	0	0	1	0	1	2	k__Bacteria;p__Bacteroidetes;c__Bacteroidia;o__Bacteroidales;f__Prevotellaceae;g__Prevotella_2
OTU_1716	0	0	0	0	0	0	0	0	0	0	0	0	0	0	0	0	0	0	0	0	0	0	0	0	0	0	0	0	0	0	28	1	0	6	7	2	k__Bacteria;p__Bacteroidetes;c__Bacteroidia;o__Bacteroidales;f__Prevotellaceae;g__Prevotella_2;s__Prevotella_sp._oral_clone_IDR-CEC-0093
OTU_1536	0	0	0	0	0	0	0	0	0	0	0	0	0	0	0	0	0	0	0	0	0	0	0	0	0	0	0	0	0	0	41	10	8	5	13	16	k__Bacteria;p__Bacteroidetes;c__Bacteroidia;o__Bacteroidales;f__Prevotellaceae;g__Prevotella_7
OTU_355	0	0	0	0	0	0	0	0	0	1	0	0	53	45	99	32	47	12	42	16	20	39	26	32	56	374	46	64	35	53	0	0	0	0	0	0	k__Bacteria;p__Bacteroidetes;c__Bacteroidia;o__Bacteroidales;f__Prevotellaceae;g__Prevotella_9
OTU_1423	0	3	2	0	2	0	0	0	0	3	0	49	0	1	0	0	0	1	0	0	0	0	0	0	0	0	0	0	1	0	0	1	0	0	6	3	k__Bacteria;p__Bacteroidetes;c__Bacteroidia;o__Bacteroidales;f__Prevotellaceae;g__Prevotella_9
OTU_193	0	0	0	0	0	0	0	0	0	0	0	0	0	1	0	0	0	0	0	0	0	0	1	0	0	0	0	0	1885	0	0	0	0	1	0	0	k__Bacteria;p__Bacteroidetes;c__Bacteroidia;o__Bacteroidales;f__Prevotellaceae;g__Prevotella_9
OTU_1284	0	0	0	0	0	0	0	0	0	0	0	0	1	0	11	13	2	5	9	8	6	12	16	7	11	13	4	12	10	22	0	0	0	0	0	0	k__Bacteria;p__Bacteroidetes;c__Bacteroidia;o__Bacteroidales;f__Prevotellaceae;g__Prevotella_9
OTU_1341	0	0	0	0	0	0	0	0	0	0	0	0	0	0	0	0	0	0	0	0	0	0	0	0	0	59	0	0	0	0	0	0	0	0	2	0	k__Bacteria;p__Firmicutes;c__Bacilli;o__Bacillales;f__Bacillaceae;g__Bacillus;s__Bacillus_thuringiensis
OTU_1741	0	0	0	0	0	0	0	0	0	0	0	0	22	0	0	0	1	1	1	0	0	0	0	0	0	0	1	1	2	0	16	1	2	0	1	3	k__Bacteria;p__Firmicutes;c__Clostridia;o__Clostridiales;f__Lachnospiraceae;g__[Eubacterium]_hallii_group
OTU_1570	0	0	0	0	0	0	0	0	0	0	0	0	36	0	2	2	0	1	0	1	1	3	0	1	0	0	0	0	0	1	24	16	0	3	9	12	k__Bacteria;p__Firmicutes;c__Clostridia;o__Clostridiales;f__Lachnospiraceae;g__[Eubacterium]_ventriosum_group
OTU_1571	0	0	0	0	0	0	0	0	0	0	0	0	0	19	0	0	0	0	0	0	0	0	0	0	0	0	0	0	0	0	0	0	0	0	0	0	k__Bacteria;p__Firmicutes;c__Clostridia;o__Clostridiales;f__Lachnospiraceae;g__[Eubacterium]_ventriosum_group
OTU_938	0	0	0	0	0	0	0	0	0	0	0	0	147	1	0	1	1	0	0	0	0	0	0	0	0	0	0	1	0	0	0	0	0	0	0	0	k__Bacteria;p__Firmicutes;c__Clostridia;o__Clostridiales;f__Lachnospiraceae;g__Coprococcus_1
OTU_201	0	0	0	0	0	0	0	0	0	0	0	0	9	1	1497	2	69	16	0	0	1	1	1	0	0	1	0	0	0	0	1	0	0	0	0	0	k__Bacteria;p__Firmicutes;c__Clostridia;o__Clostridiales;f__Lachnospiraceae;g__Coprococcus_1
OTU_1092	0	0	0	0	0	0	5	1	9	3	6	4	3	3	1	2	45	0	0	0	0	1	0	0	0	1	0	0	0	2	0	0	0	0	0	1	k__Bacteria;p__Firmicutes;c__Clostridia;o__Clostridiales;f__Lachnospiraceae;g__Coprococcus_1
OTU_1018	0	0	0	1	0	0	0	1	0	0	0	0	142	12	451	6	106	55	9	2	3	5	4	7	1	5	2	3	4	1	0	0	2	0	1	5	k__Bacteria;p__Firmicutes;c__Clostridia;o__Clostridiales;f__Lachnospiraceae;g__Coprococcus_1
OTU_454	0	0	0	0	0	0	0	0	0	0	0	0	68	1	1	2	884	0	1	2	0	1	2	2	1	1	2	3	0	1	0	0	1	0	0	0	k__Bacteria;p__Firmicutes;c__Clostridia;o__Clostridiales;f__Lachnospiraceae;g__Coprococcus_2
OTU_263	0	0	0	0	2	0	0	0	1	0	0	0	64	145	14	11	9	866	2	1	2	1	3	1	1	1	3	2	4	0	35	26	2	1	42	7	k__Bacteria;p__Firmicutes;c__Clostridia;o__Clostridiales;f__Lachnospiraceae;g__Lachnoclostridium;s__Ruminococcus_gnavus_CC55_001C
OTU_939	0	0	0	0	0	0	0	0	0	0	0	0	101	1	1	1	6	0	0	0	0	1	0	1	0	1	0	0	0	0	0	0	0	0	0	0	k__Bacteria;p__Firmicutes;c__Clostridia;o__Clostridiales;f__Lachnospiraceae;g__Roseburia
OTU_737	0	0	0	0	0	0	0	0	0	0	0	0	0	0	1	1	191	0	0	0	0	0	0	0	1	0	0	0	0	2	0	0	0	0	0	0	k__Bacteria;p__Firmicutes;c__Clostridia;o__Clostridiales;f__Lachnospiraceae;g__Roseburia
OTU_1621	0	0	0	0	0	0	0	0	0	0	0	0	14	0	0	8	1	0	0	0	0	1	0	0	0	0	0	0	0	0	0	1	3	0	0	0	k__Bacteria;p__Firmicutes;c__Clostridia;o__Clostridiales;f__Lachnospiraceae;g__Roseburia
OTU_1123	0	0	0	0	0	0	0	0	0	0	0	0	0	56	0	0	0	0	0	0	0	0	0	0	0	0	0	0	0	0	0	0	0	0	0	0	k__Bacteria;p__Firmicutes;c__Clostridia;o__Clostridiales;f__Lachnospiraceae;g__Roseburia
OTU_659	0	0	1	0	0	0	0	0	0	0	0	0	73	45	0	106	2	3	1	1	1	1	1	1	1	2	1	0	1	0	31	30	14	13	34	27	k__Bacteria;p__Firmicutes;c__Clostridia;o__Clostridiales;f__Lachnospiraceae;g__Roseburia
OTU_946	0	0	0	0	0	0	0	0	0	0	0	0	0	0	0	0	159	0	0	2	0	0	0	0	1	0	0	1	0	0	0	6	1	0	0	1	k__Bacteria;p__Firmicutes;c__Clostridia;o__Clostridiales;f__Lachnospiraceae;g__Roseburia
OTU_1828	0	0	0	0	0	0	0	0	0	0	0	0	25	0	0	0	0	0	0	0	0	0	0	0	0	0	0	0	0	0	0	0	0	0	0	0	k__Bacteria;p__Proteobacteria;c__Alphaproteobacteria;o__Rhodospirillales;f__Acetobacteraceae;g__Roseomonas
OTU_1372	0	0	0	0	0	0	0	0	0	0	0	0	0	0	0	0	0	0	0	0	0	1	0	0	0	0	0	0	0	0	3	0	1	5	29	4	k__Bacteria;p__Proteobacteria;c__Alphaproteobacteria;o__Rhodospirillales;f__Acetobacteraceae;g__Roseomonas;s__Roseomonas_sp._24-24
OTU_1502	0	0	0	0	0	0	0	0	0	0	28	0	0	0	1	0	0	0	0	0	0	0	0	0	0	1	0	0	0	0	2	0	0	0	1	1	k__Bacteria;p__Proteobacteria;c__Betaproteobacteria;o__Burkholderiales;f__Alcaligenaceae;g__Achromobacter;s__Achromobacter_xylosoxidans
OTU_674	0	0	0	0	0	0	1	0	0	0	0	0	0	0	0	0	0	0	0	4	0	0	0	0	0	0	0	0	0	0	54	53	61	72	164	140	k__Bacteria;p__Proteobacteria;c__Betaproteobacteria;o__Burkholderiales;f__Alcaligenaceae;g__Bordetella
OTU_1492	0	0	0	0	0	0	9	8	10	13	4	22	0	0	0	0	0	0	6	3	2	1	5	4	0	0	0	0	0	0	4	8	3	11	5	9	k__Bacteria;p__Proteobacteria;c__Betaproteobacteria;o__Burkholderiales;f__Alcaligenaceae;g__Eoetvoesia;s__bacterium_rM16
OTU_861	0	0	0	0	0	0	0	0	0	0	0	0	4	4	3	18	4	0	6	0	0	16	16	10	21	4	5	10	4	7	0	0	0	0	0	0	k__Bacteria;p__Proteobacteria;c__Epsilonproteobacteria;o__Campylobacterales;f__Campylobacteraceae;g__Campylobacter;s__Campylobacter_hominis
OTU_1844	0	0	0	0	0	0	0	0	0	0	0	0	0	1	1	0	0	0	0	1	2	1	0	1	1	1	1	2	3	1	0	0	2	0	0	6	k__Bacteria;p__Proteobacteria;c__Epsilonproteobacteria;o__Campylobacterales;f__Campylobacteraceae;g__Campylobacter;s__Campylobacter_ureolyticus
OTU_576	0	0	0	0	0	0	0	0	0	0	0	0	270	0	51	5	3	1	1	1	2	1	2	25	0	1	0	0	0	1	20	46	14	19	30	15	k__Bacteria;p__Proteobacteria;c__Gammaproteobacteria;o__Enterobacteriales;f__Enterobacteriaceae;g__Proteus;s__Proteus_mirabilis
OTU_1529	0	0	0	0	0	0	0	0	0	0	0	0	0	0	0	0	0	0	0	0	31	0	0	0	0	0	0	0	0	0	0	0	0	0	3	0	k__Bacteria;p__Proteobacteria;c__Gammaproteobacteria;o__Legionellales;f__Coxiellaceae;g__Coxiella
OTU_1241	0	0	0	0	0	0	0	0	1	0	0	0	0	0	0	1	1	0	0	0	0	0	0	0	0	1	0	0	0	0	29	26	18	15	12	31	k__Bacteria;p__Proteobacteria;c__Gammaproteobacteria;o__Pasteurellales;f__Pasteurellaceae;g__Haemophilus
OTU_1622	0	0	0	0	0	0	0	0	0	0	0	0	9	0	12	0	0	0	0	0	0	0	0	0	0	0	0	0	0	0	0	0	0	0	1	2	k__Bacteria;p__Proteobacteria;c__Gammaproteobacteria;o__Pasteurellales;f__Pasteurellaceae;g__Haemophilus;s__Haemophilus_influenzae
OTU_1333	0	0	0	0	0	0	0	0	0	0	0	0	0	0	41	0	3	0	0	0	0	0	0	0	0	0	0	0	0	0	10	0	0	0	0	0	k__Bacteria;p__Proteobacteria;c__Gammaproteobacteria;o__Pasteurellales;f__Pasteurellaceae;g__Pasteurella;s__Pasteurella_pneumotropica
OTU_729	0	0	0	0	0	0	0	0	0	1	0	0	0	0	0	0	0	0	0	0	0	0	0	0	0	0	0	0	0	0	107	57	26	40	89	46	k__Bacteria;p__Proteobacteria;c__Gammaproteobacteria;o__Pseudomonadales;f__Moraxellaceae;g__Acinetobacter;s__Acinetobacter_baumannii
OTU_432	0	0	0	786	1	0	0	0	0	0	0	0	0	0	0	0	0	0	0	0	0	0	0	0	0	0	0	0	0	0	0	0	0	0	0	0	k__Bacteria;p__Proteobacteria;c__Gammaproteobacteria;o__Pseudomonadales;f__Moraxellaceae;g__Acinetobacter;s__Acinetobacter_radioresistens
OTU_928	0	0	0	0	0	1	138	0	22	0	44	12	1	0	0	0	2	4	2	0	1	2	2	1	0	2	3	2	1	1	7	0	1	52	1	5	k__Bacteria;p__Proteobacteria;c__Gammaproteobacteria;o__Xanthomonadales;f__Xanthomonadaceae;g__Stenotrophomonas
OTU_857	0	0	0	0	1	7	0	0	88	0	0	35	1	1	0	0	0	0	0	0	0	0	0	0	0	0	0	0	0	0	1	0	0	0	5	0	k__Bacteria;p__Proteobacteria;c__Gammaproteobacteria;o__Xanthomonadales;f__Xanthomonadaceae;g__Stenotrophomonas

## Sheet: Urban_TREE_OTU
Operational taxonomic unit (OTU) table of phyllosphere microbiome of camphor trees grown in urban area.
OTUID	SRR22998144	SRR22998145	SRR22998146	SRR22998147	SRR22998148	SRR22998149	SRR22998150	SRR22998151	SRR22998152	SRR22998153	SRR22998154	SRR22998155	SRR22998156	SRR22998157	SRR22998158	SRR22998159	SRR22998160	SRR22998161	SRR22998162	SRR22998163	SRR22998164	SRR22998165	SRR22998166	SRR22998167	SRR22998168	SRR22998169	SRR22998170	SRR22998171	SRR22998172	SRR22998173	SRR22998174	SRR22998175	SRR22998176	SRR22998177	SRR22998178	SRR22998179	SRR22998180	SRR22998181	SRR22998182	SRR22998183	SRR22998184	SRR22998185	SRR22998186	SRR22998187	SRR22998188	SRR22998189	SRR22998190	SRR22998191	Taxanomy
OTU_2	313	32	222	1151	280	2203	1276	296	54	89	75	47	502	2702	109	3853	27852	11592	1052	10508	54305	180	11	565	457	1510	657	3280	457	842	25461	6665	57436	1072	272	998	701	59	810	773	7104	383	362	834	2470	540	1188	192	k__Bacteria;p__Proteobacteria;c__Gammaproteobacteria;o__Pseudomonadales;f__Pseudomonadaceae;g__Pseudomonas;s__Pseudomonas_sp._KNUC354
OTU_285	641	1014	318	388	668	1568	300	303	91	751	21	26	350	229	635	303	4101	11325	73870	8197	3384	121	561	614	426	772	476	1619	1886	517	27656	23193	7266	1114	962	531	348	193	442	350	1289	8552	239	655	1041	457	477	1886	k__Bacteria;p__Proteobacteria;c__Gammaproteobacteria;o__Enterobacteriales;f__Enterobacteriaceae;g__Raoultella;s__Klebsiella_oxytoca
OTU_1686	23	49	67	112	497	993	163	544	7	269	12	20	32	145	66	1137	1069	1350	1109	3515	1313	3	4	21	495	417	363	1711	866	598	9907	36707	8806	145	279	180	304	4	294	291	2622	64715	623	79	78	41	115	131	k__Bacteria;p__Proteobacteria;c__Gammaproteobacteria;o__Enterobacteriales;f__Enterobacteriaceae;g__Pantoea;s__Pantoea_agglomerans
OTU_7910	880	2090	1694	2120	318	227	219	11787	9100	121	67	117	217	15673	145	10311	5168	2953	229	406	1332	142	289	447	2604	403	4981	374	78	4582	219	72	191	481	95	100	241	273	43	324	133	510	2460	93	656	63	754	306	k__Bacteria;p__Proteobacteria;c__Alphaproteobacteria;o__Rhizobiales;f__Methylobacteriaceae;g__Methylobacterium
OTU_15	684	1206	1107	112	794	10358	2846	1122	422	6140	1046	10135	1982	197	503	175	467	156	247	235	217	1526	1183	2291	491	1368	669	1159	115	86	52	190	215	1510	420	1590	1300	6741	1151	271	370	110	3979	3088	393	3021	1767	0	k__Bacteria;p__Proteobacteria;c__Betaproteobacteria;o__Burkholderiales;f__Alcaligenaceae;g__Alcaligenes;s__Alcaligenes_sp._OO4
OTU_99	582	4394	2305	120	272	213	1423	3639	4391	732	903	74	934	2723	750	2459	833	1201	608	1305	379	403	355	328	896	963	1536	658	10939	2230	228	179	444	118	50	385	1603	1249	867	1201	1645	418	809	552	513	433	1830	458	k__Bacteria;p__Proteobacteria;c__Betaproteobacteria;o__Burkholderiales;f__Oxalobacteraceae;g__Massilia;s__Janthinobacterium_sp._S139
OTU_73	493	410	249	60	2918	478	536	610	118	1113	1171	278	1507	505	1056	503	282	1507	205	654	66	391	536	968	10572	839	1253	1900	635	278	137	216	92	324	331	65	2800	102	1514	2060	1214	185	468	1081	590	532	401	1304	k__Bacteria;p__Firmicutes;c__Bacilli;o__Bacillales;f__Bacillaceae;g__Bacillus;s__Bacillus_megaterium
OTU_33	10	21	11	8	1271	2494	127	736	32	1068	401	5425	1384	31	1217	16	360	193	13	10	18	445	101	407	237	435	94	240	75	4	8	125	47	13	562	961	1268	1265	1167	8133	271	25	393	167	3339	7362	660	1	k__Bacteria;p__Bacteroidetes;c__Bacteroidia;o__Bacteroidales;f__Prevotellaceae;g__Prevotella_7
OTU_41	44	133	108	66	137	645	1057	85	27	509	3162	727	434	263	5735	450	834	233	238	2920	241	307	219	315	202	4238	246	331	280	197	160	184	122	3272	4422	250	1570	99	844	632	57	92	37	1096	2317	970	87	0	k__Bacteria;p__Tenericutes;c__Mollicutes;o__Mycoplasmatales;f__Mycoplasmataceae;g__Candidatus_Bacilloplasma
OTU_50	4165	3230	2611	197	700	1018	406	1833	391	924	940	57	355	50	86	76	230	147	90	328	64	1852	2929	3510	105	169	62	804	69	69	5	54	80	36	113	1274	423	6001	290	314	55	44	405	2401	256	569	277	8	k__Bacteria;p__Proteobacteria;c__Deltaproteobacteria;o__Desulfuromonadales;f__Geobacteraceae;g__Geobacter;s__Geobacter_sp._Lac319
OTU_42	64	96	103	25	44	705	593	47	8	175	775	771	1729	130	8609	161	567	174	149	1542	79	374	476	114	121	4729	49	424	132	66	32	55	53	1461	1269	50	1639	32	1432	359	21	42	158	1582	2332	2852	60	0	k__Bacteria;p__CKC4;c__Firmicutes_bacterium_ZOR0006
OTU_44	912	193	2315	74	740	891	6568	243	125	2668	2075	660	556	26	3775	48	51	27	23	38	21	4490	136	211	42	184	143	161	25	39	3	33	53	336	128	2307	541	205	751	226	44	25	1621	671	98	1392	429	4	k__Bacteria;p__Actinobacteria;c__Actinobacteria;o__Propionibacteriales;f__Propionibacteriaceae;g__Propionibacterium;s__Propionibacterium_acnes
OTU_4486	7	884	246	9	23	52	89	205	41	63	327	69	459	13	437	97	52	22	700	25	14	236	1006	115	252	679	123	205	19306	269	154	142	29	6	13	994	262	375	430	2080	489	195	138	126	687	203	126	30	k__Bacteria;p__Proteobacteria;c__Betaproteobacteria;o__Burkholderiales;f__Oxalobacteraceae;g__Massilia;s__Triticum_aestivum_[bread_wheat]
OTU_57	82	109	214	41	59	626	78	265	202	1036	88	584	80	66	322	241	452	363	168	1896	311	560	254	390	142	748	719	1353	28	69	51	39	470	759	62	1665	1262	692	593	379	661	90	587	1401	3338	3124	4191	0	k__Bacteria;p__Proteobacteria;c__Gammaproteobacteria;o__Pseudomonadales;f__Pseudomonadaceae;g__Pseudomonas;s__Pseudomonas_sp._VS05_31
OTU_313	762	446	428	114	1147	594	1177	889	331	905	33	65	839	778	136	322	190	110	136	272	163	474	1354	1233	496	882	978	1674	1581	244	87	126	82	98	1690	110	2221	215	1159	327	714	147	575	675	559	845	446	2005	k__Bacteria;p__Actinobacteria;c__Actinobacteria;o__Propionibacteriales;f__Nocardioidaceae;g__Marmoricola
OTU_46	17	56	31	38	63	981	1475	48	18	329	1167	726	132	102	2580	240	466	199	141	1639	133	252	241	90	99	2801	61	207	124	70	76	70	75	2484	1183	71	1149	43	1098	516	34	49	371	1215	6385	1360	115	0	k__Bacteria;p__Tenericutes;c__Mollicutes;o__Mycoplasmatales;f__Mycoplasmataceae;g__Candidatus_Bacilloplasma
OTU_51	224	840	763	71	300	3124	456	394	169	647	755	732	949	36	144	37	211	105	77	100	81	1565	1246	2097	90	656	18	894	30	25	15	43	85	578	330	2607	795	2592	481	737	82	40	742	1642	137	1366	492	0	k__Bacteria;p__Proteobacteria;c__Alphaproteobacteria;o__Caulobacterales;f__Caulobacteraceae;g__Brevundimonas;s__Brevundimonas_sp._0312TES25Y3
OTU_49	17	742	15	13	21	180	870	34	49	44	35	12539	297	55	84	24	37	31	18	166	24	539	565	1000	259	284	2	20	26	14	1	6	67	74	108	5684	513	747	476	115	41	2	14	159	674	1001	355	0	k__Bacteria;p__Proteobacteria;c__Betaproteobacteria;o__Hydrogenophilales;f__Hydrogenophilaceae;g__Hydrogenophilus
OTU_2579	216	209	156	118	69	255	974	2931	2174	51	104	21	65	1183	3287	264	1974	925	213	297	2985	862	53	157	386	398	67	248	314	121	44	20	542	79	39	41	259	501	215	1413	143	87	88	112	321	47	1146	68	k__Bacteria;p__Proteobacteria;c__Betaproteobacteria;o__Burkholderiales;f__Oxalobacteraceae;g__Massilia
OTU_54	55	74	5237	81	408	1330	416	229	87	542	2691	245	539	69	54	94	21	17	32	54	26	287	57	124	19	284	180	478	14	61	12	23	61	813	148	6118	902	255	524	37	25	26	2076	525	279	50	248	0	k__Bacteria;p__Actinobacteria;c__Actinobacteria;o__Corynebacteriales;f__Corynebacteriaceae;g__Corynebacterium_1
OTU_78	2652	1962	79	109	257	257	185	508	273	887	786	55	712	450	101	259	226	325	71	213	70	421	829	637	255	974	937	543	79	189	45	49	70	716	1950	548	740	2971	350	355	134	59	566	419	78	452	816	55	k__Bacteria;p__Proteobacteria;c__Betaproteobacteria;o__Burkholderiales;f__Burkholderiaceae;g__Ralstonia
OTU_70	13	245	642	20	67	70	40	15	19	22	136	69	28	23	3	11	408	39	45	127	26	444	22	58	184	294	38	83	151	106	84	85	27	1	1	1	111	2	161	17852	84	44	124	1206	491	437	146	0	k__Bacteria;p__Proteobacteria;c__Gammaproteobacteria;o__Pseudomonadales;f__Moraxellaceae;g__Acinetobacter;s__Acinetobacter_sp._902B6_12EESBL
OTU_1223	476	499	271	40	251	3101	134	563	83	2113	1372	1828	55	63	70	41	96	88	126	76	92	421	535	623	133	399	561	312	20	21	11	73	124	170	109	296	546	2151	674	131	178	52	285	2351	204	1747	580	0	k__Bacteria;p__Proteobacteria;c__Gammaproteobacteria;o__Enterobacteriales;f__Enterobacteriaceae
OTU_55	5	28	14	12	33	606	451	23	1	90	1391	532	173	35	4449	107	166	92	63	1234	65	56	25	17	50	2390	17	228	64	33	27	56	36	1413	3451	60	1224	29	677	503	10	26	6	656	2035	1036	23	0	k__Bacteria;p__Tenericutes;c__Mollicutes;o__Mycoplasmatales;f__Mycoplasmataceae
OTU_95	266	313	401	9776	121	65	129	1098	932	24	1256	25	1167	1158	18	725	721	292	30	42	310	113	135	264	254	44	731	78	12	327	140	13	11	241	19	15	27	27	4	37	19	32	182	11	59	11	70	29	k__Bacteria;p__Proteobacteria;c__Alphaproteobacteria;o__Rhizobiales;f__Methylobacteriaceae;g__Methylobacterium
OTU_339	182	220	326	1277	132	193	62	312	4971	40	16	68	41	5067	61	2851	375	271	61	100	363	41	83	68	267	35	301	63	39	1486	74	14	34	118	125	27	38	127	2	81	45	3	240	43	10	574	307	61	k__Bacteria;p__Actinobacteria;c__Actinobacteria;o__Pseudonocardiales;f__Pseudonocardiaceae;g__Actinomycetospora;s__Actinomycetospora_sp._SNC032
OTU_904	34	15	14	52	45	124	14	9	3	27	24	8	44	31	458	31	876	1914	558	622	412	10	8	25	104	130	54	109	77	39	758	1647	710	4304	69	1738	51	47	75	35	59	422	21	48	844	30	30	4464	k__Bacteria;p__Proteobacteria;c__Gammaproteobacteria;o__Enterobacteriales;f__Enterobacteriaceae;g__Serratia;s__gamma_proteobacterium_RBE1CD-99
OTU_65	236	154	2061	104	169	718	743	189	106	12	1220	12	268	7	21	21	691	27	12	209	25	8120	109	225	26	62	264	41	19	74	13	23	40	35	19	787	20	247	208	1172	23	21	1016	47	231	9	65	0	k__Bacteria;p__Proteobacteria;c__Gammaproteobacteria;o__Pseudomonadales;f__Moraxellaceae;g__Moraxella
OTU_76	767	91	382	21	744	2988	67	463	44	62	15	1216	648	48	17	3	268	70	37	46	39	30	97	50	79	372	321	223	50	18	5	59	40	4	35	759	874	500	594	2116	319	32	29	138	100	2867	949	7	k__Bacteria;p__Firmicutes;c__Clostridia;o__Clostridiales;f__Ruminococcaceae;g__Ruminococcaceae_UCG-008
OTU_307	133	783	190	76	309	56	132	281	329	330	33	27	969	243	167	184	94	368	265	844	57	519	1486	446	277	270	1099	896	1587	947	72	92	73	131	16	17	611	42	165	257	581	77	575	178	446	251	698	741	k__Bacteria;p__Actinobacteria;c__Actinobacteria;o__Micrococcales;f__Intrasporangiaceae;g__Knoellia;s__Knoellia_sp._LC488
OTU_665	118	317	354	584	63	10	167	291	3034	10	11	46	40	1894	39	1433	829	371	46	87	277	56	142	135	3256	206	615	49	65	1988	107	43	80	66	15	17	12	71	18	184	125	33	204	11	136	176	215	30	k__Bacteria;p__Actinobacteria;c__Actinobacteria;o__Micrococcales;f__Microbacteriaceae;g__Amnibacterium
OTU_2976	4312	549	377	170	171	65	60	716	272	41	70	28	86	716	325	1541	1324	182	37	408	392	147	55	1591	166	245	234	411	13	115	30	11	117	566	28	25	59	32	490	20	6	47	186	125	241	30	295	73	k__Bacteria;p__Proteobacteria;c__Alphaproteobacteria;o__Sphingomonadales;f__Sphingomonadaceae;g__Sphingomonas
OTU_81	10	19	0	5	6	31	77	49	20	45	33	7448	27	25	922	41	9	9	11	5	10	141	240	61	171	2	337	98	13	2	4	9	44	30	537	3410	62	654	167	30	20	9	10	120	459	229	103	1	k__Bacteria;p__Proteobacteria;c__Betaproteobacteria;o__Burkholderiales;f__Comamonadaceae;g__Schlegelella
OTU_290	202	330	274	210	45	13	33	1868	1157	11	301	29	1085	1247	22	1182	798	295	45	294	118	34	76	347	667	186	928	539	32	939	44	12	29	69	18	27	1058	40	13	68	4	113	499	14	192	62	71	29	k__Bacteria;p__Proteobacteria;c__Alphaproteobacteria;o__Rhizobiales;f__Methylobacteriaceae;g__Methylobacterium
OTU_246	812	787	143	57	159	281	110	393	109	96	24	111	21	44	26	13	175	110	49	51	50	459	1316	1270	129	56	1212	491	70	42	53	68	90	17	463	38	635	1361	791	356	1331	71	64	377	263	721	230	0	k__Bacteria;p__Proteobacteria;c__Gammaproteobacteria;o__Methylococcales;f__Methylococcaceae;g__Methylobacter
OTU_791	77	41	344	1095	94	36	664	1019	762	141	12	11	79	1278	12	924	4586	113	48	104	932	32	26	186	52	37	227	301	4	81	19	9	104	87	12	13	31	37	48	163	2	36	17	30	423	13	95	5	k__Bacteria;p__Proteobacteria;c__Alphaproteobacteria;o__Rhizobiales;f__Methylobacteriaceae;g__Methylobacterium
OTU_726	115	289	98	34	217	2016	590	198	68	353	451	218	33	22	33	47	94	51	45	59	100	265	343	560	28	379	12	119	26	13	20	48	70	686	669	71	234	1577	694	52	125	18	363	749	423	145	376	305	k__Bacteria;p__Proteobacteria;c__Gammaproteobacteria;o__Xanthomonadales;f__Xanthomonadaceae;g__Xanthomonas;s__Xanthomonas_axonopodis_pv._manihotis_str._UG28
OTU_8053	97	309	160	64	10	13	12	11	256	111	150	51	51	1301	82	5287	527	166	17	118	212	63	34	28	1039	40	1079	17	33	321	66	34	150	162	54	25	34	52	14	200	97	9	64	8	398	23	252	136	k__Bacteria;p__Actinobacteria;c__Actinobacteria;o__Micrococcales;f__Microbacteriaceae;g__Curtobacterium
OTU_258	8	517	84	14	72	373	591	141	24	233	15	286	1998	15	208	19	61	30	291	24	30	24	524	52	102	434	83	568	1673	80	68	64	43	587	24	18	495	222	396	143	210	45	208	248	761	224	110	340	k__Bacteria;p__Proteobacteria;c__Betaproteobacteria;o__Burkholderiales;f__Comamonadaceae;g__Ramlibacter
OTU_5629	317	598	1047	671	53	38	249	914	561	32	19	22	46	1485	27	1333	731	457	29	83	211	197	47	103	287	83	470	43	47	573	58	15	35	80	29	19	30	154	15	28	38	59	200	14	198	10	118	61	k__Bacteria;p__Proteobacteria;c__Alphaproteobacteria;o__Sphingomonadales;f__Sphingomonadaceae;g__Sphingomonas
OTU_151	732	177	136	26	88	33	74	348	40	854	388	23	979	49	31	16	123	24	22	42	37	100	415	1075	41	33	15	229	67	26	16	19	30	16	1128	15	142	15	493	223	353	56	1	488	1510	502	263	45	k__Bacteria;p__Proteobacteria;c__Alphaproteobacteria;o__Rhizobiales;f__Methylocystaceae;g__Methylocystis
OTU_1437	90	191	405	6627	99	14	57	194	754	4	2	12	11	285	6	170	571	42	8	24	396	43	57	107	499	15	142	10	10	82	164	9	14	101	4	3	3	11	6	14	1	5	15	3	79	14	52	22	k__Bacteria;p__Actinobacteria;c__Actinobacteria;o__Kineosporiales;f__Kineosporiaceae;g__Quadrisphaera
OTU_104	119	137	110	5727	113	47	75	3332	332	0	2	2	3	88	3	79	16	30	7	3	102	100	62	132	85	2	2	29	3	16	85	12	17	92	28	2	28	5	0	3	0	32	3	0	133	5	47	33	k__Bacteria;p__Proteobacteria;c__Alphaproteobacteria;o__Rhizobiales;f__Methylobacteriaceae;g__Methylobacterium;s__Methylobacterium_populi
OTU_96	134	146	153	9135	116	6	129	183	160	1	0	0	0	0	0	6	6	2	0	6	260	85	70	150	1	0	0	68	1	0	195	0	0	202	0	0	3	0	1	0	0	3	0	2	0	0	0	0	k__Bacteria;p__Proteobacteria;c__Alphaproteobacteria;o__Rhizobiales;f__Aurantimonadaceae;g__Fulvimarina;s__Bacillus_sp._HB01085
OTU_111	12	19	1198	22	70	479	836	82	50	39	816	2059	19	9	33	24	7	3	8	16	5	158	21	13	42	165	26	94	16	20	5	9	16	9	21	2782	121	104	324	48	16	13	878	95	24	19	132	0	k__Bacteria;p__Actinobacteria;c__Actinobacteria;o__Corynebacteriales;f__Corynebacteriaceae;g__Corynebacterium_1
OTU_84	1	5	10	2	451	730	5	536	26	358	50	735	7	2	5	12	89	11	7	46	12	71	29	9	63	12	6	419	33	17	7	38	15	5	96	2	333	366	315	2539	36	7	6	98	2009	1167	54	0	k__Bacteria;p__Bacteroidetes;c__Bacteroidia;o__Bacteroidales;f__Porphyromonadaceae;g__Macellibacteroides
OTU_105	455	41	122	28	177	1627	28	54	30	17	44	0	14	1	0	1	45	16	19	18	13	5623	35	86	8	1542	6	41	12	16	4	27	55	0	27	3	2	1	6	88	99	8	88	42	175	6	29	15	k__Bacteria;p__Actinobacteria;c__Actinobacteria;o__Corynebacteriales;f__Corynebacteriaceae;g__Corynebacterium
OTU_227	189	299	406	40	202	53	1249	296	39	114	16	20	1180	29	39	52	59	17	55	127	18	161	135	579	31	21	18	264	317	79	33	33	27	44	1070	417	668	295	450	285	123	40	215	136	16	60	78	635	k__Bacteria;p__Proteobacteria;c__Alphaproteobacteria;o__Sphingomonadales;f__Sphingomonadaceae;g__Sphingomonas
OTU_231	1649	177	227	49	291	216	103	409	45	172	803	22	296	30	17	127	69	97	26	88	19	365	521	285	21	442	48	565	165	111	40	30	29	12	172	16	864	296	11	317	135	32	129	121	46	289	230	256	k__Bacteria;p__Proteobacteria;c__Alphaproteobacteria;o__Rhizobiales;f__Bradyrhizobiaceae;g__Bradyrhizobium;s__Bradyrhizobium_elkanii
OTU_1100	79	46	618	15	82	1106	11	67	43	1663	632	71	877	35	42	363	45	51	22	69	33	350	65	77	51	135	222	265	9	50	5	17	15	34	63	350	303	133	507	68	33	13	754	150	40	493	196	3	k__Bacteria;p__Firmicutes;c__Bacilli;o__Bacillales;f__Staphylococcaceae;g__Staphylococcus;s__Staphylococcus_equorum_subsp._equorum
OTU_171	81	143	384	1120	25	129	37	745	189	171	12	8	66	1399	12	474	3258	143	37	38	266	39	10	149	27	24	10	53	2	71	30	2	21	75	14	14	31	6	2	8	1	8	25	29	905	12	21	32	k__Bacteria;p__Proteobacteria;c__Alphaproteobacteria;o__Rhizobiales;f__Methylobacteriaceae;g__Methylobacterium
OTU_235	517	1058	82	18	12	9	3	119	143	7	6	3	8	437	13	115	181	946	124	452	146	8	5	16	83	130	943	33	37	1278	40	22	43	11	4	7	19	15	16	279	15	464	1028	131	11	10	600	93	k__Bacteria;p__Proteobacteria;c__Alphaproteobacteria;o__Rhizobiales;f__1174-901-12
OTU_695	486	286	452	78	154	303	109	190	40	278	28	13	28	33	16	119	459	73	39	31	91	185	571	644	51	87	21	93	40	61	988	412	36	41	41	724	10	201	29	117	18	21	12	376	1446	62	58	6	k__Bacteria;p__Proteobacteria;c__Gammaproteobacteria;o__Pseudomonadales;f__Pseudomonadaceae;g__Pseudomonas;s__Pseudomonas_fluorescens
OTU_214	70	10	16	23	16	114	169	204	68	262	769	621	27	16	38	60	67	51	75	267	52	28	7	111	34	5	418	579	14	12	9	3	45	554	33	11	642	138	195	29	23	25	36	2645	714	236	53	1	k__Bacteria;p__Proteobacteria;c__Betaproteobacteria;o__Burkholderiales;f__Comamonadaceae;g__Acidovorax;s__Acidovorax_facilis
OTU_262	45	234	2859	78	145	1157	111	136	51	431	5	766	71	7	17	45	234	40	22	113	62	27	154	180	37	584	2	160	18	74	237	182	269	30	63	28	70	50	26	82	36	16	209	142	26	40	110	15	k__Bacteria;p__Proteobacteria;c__Gammaproteobacteria;o__Pseudomonadales;f__Pseudomonadaceae;g__Pseudomonas;s__Pseudomonas_sp._64[2012]
OTU_155	399	138	133	21	113	1024	107	499	49	359	11	64	32	18	270	434	26	67	30	98	18	137	24	229	20	192	359	66	24	28	12	10	41	22	34	168	79	1535	707	40	90	15	460	503	83	201	76	3	k__Bacteria;p__Proteobacteria;c__Betaproteobacteria;o__Burkholderiales;f__Alcaligenaceae;g__Bordetella
OTU_2807	20	127	274	10	64	311	108	51	30	1136	65	161	134	23	38	95	133	20	27	19	21	121	409	222	52	324	416	97	29	17	22	31	15	446	1338	60	43	118	532	157	135	27	307	466	29	581	116	2	k__Bacteria;p__Proteobacteria;c__Betaproteobacteria;o__Burkholderiales;f__Comamonadaceae;g__Delftia
OTU_174	66	379	347	212	32	5	17	1456	921	8	10	11	15	877	23	1688	476	299	28	179	138	21	24	65	276	14	100	32	9	417	24	6	43	63	9	6	46	29	2	8	8	187	178	7	74	11	90	21	k__Bacteria;p__Proteobacteria;c__Alphaproteobacteria;o__Rhizobiales;f__Methylobacteriaceae;g__Methylobacterium;s__Methylobacterium_komagatae
OTU_1294	130	106	202	3734	138	754	50	255	167	4	7	12	5	47	10	608	9	195	18	13	142	266	42	66	157	101	10	38	8	64	152	19	82	132	24	7	15	624	139	26	1	4	189	26	10	7	91	44	k__Bacteria;p__Actinobacteria;c__Actinobacteria;o__Micrococcales;f__Microbacteriaceae;g__Microbacterium;s__Microbacterium_lacus
OTU_177	11	32	9	6	16	75	151	28	46	9	25	3267	58	66	16	24	7	12	16	19	4	632	51	15	88	9	4	107	16	10	6	10	15	10	81	624	37	1006	339	482	7	3	262	19	362	287	382	8	k__Bacteria;p__Firmicutes;c__Bacilli;o__Bacillales;f__Bacillaceae;g__Bacillus;s__Bacillus_thermoamylovorans
OTU_294	138	119	22	35	1573	44	658	164	42	11	635	4	621	5	44	2	42	23	52	8	13	319	97	545	22	250	17	388	328	34	8	78	7	6	31	10	14	4	12	98	133	35	15	214	178	8	113	281	k__Bacteria;p__Actinobacteria;c__Thermoleophilia;o__Gaiellales
OTU_249	63	72	195	9	326	30	37	31	19	248	28	50	50	149	62	2931	32	43	17	94	53	101	195	19	216	64	5	14	7	154	5	12	8	66	134	245	34	36	222	24	1	5	4	92	480	431	240	40	k__Bacteria;p__Firmicutes;c__Bacilli;o__Bacillales;f__Planococcaceae;g__Solibacillus;s__Lysinibacillus_sphaericus
OTU_154	94	981	1316	2005	75	3	57	49	435	10	8	5	17	685	16	443	235	46	17	24	186	54	22	87	4	5	197	3	10	18	53	1	6	61	13	10	7	21	1	0	0	1	16	0	2	1	44	3	k__Bacteria;p__Proteobacteria;c__Alphaproteobacteria;o__Rhizobiales;f__Aurantimonadaceae;g__Aureimonas
OTU_317	709	175	30	53	20	1	60	304	100	21	38	2537	32	950	27	123	63	84	11	12	7	20	52	55	86	5	35	8	6	70	14	6	0	358	24	27	25	26	28	876	2	17	8	5	19	29	59	60	k__Bacteria;p__Proteobacteria;c__Alphaproteobacteria;o__Sphingomonadales;f__Sphingomonadaceae;g__Novosphingobium
OTU_150	162	100	44	6	31	21	6	64	55	751	8	11	4	1	7	2	30	13	19	34	18	22	480	178	46	71	8	209	7	2	3	7	21	2	7	366	126	98	25	29	0	8	1273	453	752	928	750	0	k__Bacteria;p__Firmicutes;c__Bacilli;o__Bacillales;f__Sporolactobacillaceae;g__Sporolactobacillus
OTU_476	3	168	62	5	192	94	108	84	21	228	5	7	662	12	339	2	12	11	13	1	4	252	673	599	23	37	274	41	116	6	6	15	18	1	11	5	275	384	61	270	315	15	10	349	689	393	328	24	k__Bacteria;p__Chloroflexi;c__Anaerolineae;o__Anaerolineales;f__Anaerolineaceae
OTU_465	210	126	352	34	1736	301	36	70	48	156	210	7	369	1	320	17	12	15	30	13	8	94	245	459	19	9	116	76	146	37	9	45	9	40	88	3	3	5	115	160	20	17	68	381	391	118	206	195	k__Bacteria;p__Actinobacteria;c__Thermoleophilia;o__Gaiellales
OTU_820	35	30	77	362	60	13	104	101	560	16	13	27	18	1040	22	1549	420	101	19	48	123	11	36	24	1037	84	51	3	27	89	29	14	14	31	18	11	12	34	7	58	2	2	103	3	6	20	500	166	k__Bacteria;p__Actinobacteria;c__Actinobacteria;o__Propionibacteriales;f__Propionibacteriaceae;g__Friedmanniella
OTU_531	127	51	11	10	22	197	32	28	21	38	33	19	889	12	19	101	121	32	26	708	42	666	19	29	26	136	0	413	3	16	9	4	46	722	14	18	254	88	3	174	156	23	2	92	723	590	276	0	k__Bacteria;p__Atribacteria
OTU_181	1	24	322	3	95	175	69	81	11	561	8	957	14	1	1279	12	63	4	9	4	5	4	8	5	18	1	2	3	67	10	8	23	8	5	8	10	9	1022	472	429	145	14	18	383	6	8	179	3	k__Bacteria;p__Chloroflexi;c__Anaerolineae;o__Anaerolineales;f__Anaerolineaceae
OTU_165	251	128	26	13	767	28	23	40	19	154	510	9	12	11	6	4	14	28	10	3	6	17	617	226	18	258	1704	321	15	7	6	21	4	5	23	5	544	5	17	15	92	7	4	42	16	176	9	119	k__Bacteria;p__Actinobacteria;c__Actinobacteria;o__Corynebacteriales;f__Nocardiaceae;g__Nocardia;s__Nocardia_nova
OTU_166	12	1	10	4	8	2	9	67	3190	2	3	8	7	1351	0	551	232	132	8	42	61	4	6	4	36	18	7	0	0	173	7	0	3	14	3	2	4	20	0	1	0	3	8	0	244	2	59	0	k__Bacteria;p__Bacteroidetes;c__Cytophagia;o__Cytophagales;f__Cytophagaceae;g__Hymenobacter
OTU_133	1	2	0	6	34	3	13	43	17	19	13	1152	40	11	17	10	15	3	3	3	9	154	84	28	37	795	2	2	7	6	7	4	10	926	20	941	23	921	1	131	20	6	14	2	246	320	25	0	k__Bacteria;p__Firmicutes;c__Clostridia;o__Clostridiales;f__Lachnospiraceae;g__Tyzzerella
OTU_173	6	39	2	3	191	1169	6	57	7	132	246	1585	10	9	5	12	50	9	8	32	6	75	29	33	55	92	6	18	27	9	1	33	8	13	805	13	28	14	12	738	43	2	4	49	71	254	45	0	k__Bacteria;p__Bacteroidetes;c__Bacteroidia;o__Bacteroidales;f__Bacteroidaceae;g__Bacteroides
OTU_265	9	15	172	9	83	1395	10	69	24	58	3	6	166	10	9	12	79	25	23	168	20	15	16	314	18	59	190	176	27	9	5	37	24	139	35	13	42	1169	186	50	277	16	15	124	291	240	44	6	k__Bacteria;p__Proteobacteria;c__Gammaproteobacteria;o__Xanthomonadales;f__Xanthomonadaceae;g__Lysobacter;s__Lysobacter_sp._THG-A13
OTU_2964	83	36	138	290	28	124	35	1661	303	52	15	10	21	877	17	509	99	79	10	22	155	31	34	64	118	31	12	102	4	217	17	4	22	74	21	14	31	19	3	3	9	32	61	9	8	5	72	11	k__Bacteria;p__Proteobacteria;c__Alphaproteobacteria;o__Sphingomonadales;f__Sphingomonadaceae;g__Sphingomonas
OTU_195	343	436	564	55	72	390	56	257	26	366	445	10	8	8	18	15	25	13	26	31	8	217	281	748	4	13	0	18	7	7	1	9	11	17	21	210	14	222	9	20	3	9	3	186	31	11	58	0	k__Bacteria;p__Proteobacteria;c__Gammaproteobacteria;o__Pseudomonadales;f__Pseudomonadaceae;g__Pseudomonas
OTU_380	15	202	73	15	515	51	180	85	39	280	6	2	1	11	22	24	42	13	39	274	11	226	12	24	43	70	16	151	274	1513	22	49	21	15	118	7	15	7	32	35	80	23	212	152	101	18	84	41	k__Bacteria;p__Actinobacteria;c__Actinobacteria;o__Streptomycetales;f__Streptomycetaceae;g__Streptomyces;s__Streptomyces_sp._P1519C
OTU_326	62	141	8	2	78	21	20	8	17	525	169	6	91	218	30	8	28	51	57	233	10	23	284	16	23	352	116	142	208	29	19	15	12	3	10	6	47	5	19	76	3	11	257	18	1279	146	81	233	k__Bacteria;p__Actinobacteria;c__Actinobacteria;o__Micrococcales;f__Micrococcaceae;g__Arthrobacter;s__Arthrobacter_sp._KFC-41
OTU_4334	109	20	127	13	134	70	9	16	8	187	11	72	21	92	37	600	23	1288	26	48	18	10	6	9	30	33	290	89	29	40	16	13	36	317	21	12	86	14	299	154	158	14	35	154	17	208	26	59	k__Bacteria;p__Firmicutes;c__Bacilli;o__Bacillales;f__Planococcaceae;g__Paenisporosarcina
OTU_211	24	56	221	696	82	25	13	180	452	2	4	39	10	357	15	420	816	19	8	26	101	23	23	57	65	206	254	22	5	83	27	5	8	28	10	7	6	10	0	37	0	4	411	28	43	9	105	9	k__Bacteria;p__Actinobacteria;c__Actinobacteria;o__Frankiales;f__Geodermatophilaceae;g__Modestobacter;s__Geodermatophilus_sp._YEM15
OTU_558	14	7	7	4	31	25	673	48	15	14	74	157	489	42	54	57	32	267	17	20	11	9	36	13	36	192	310	507	13	109	12	2	45	11	9	10	585	4	216	3	9	23	245	11	412	12	36	6	k__Bacteria;p__Proteobacteria
OTU_168	33	25	415	5	37	296	16	74	13	228	57	1	10	6	20	25	13	5	6	111	5	25	11	10	7	3	172	18	7	16	12	11	21	3	135	1833	22	47	80	4	30	4	828	185	9	4	25	0	k__Bacteria;p__Firmicutes;c__Bacilli;o__Lactobacillales;f__Aerococcaceae;g__Aerococcus;s__Aerococcus_urinaeequi
OTU_369	38	185	17	10	20	7	28	39	339	210	12	12	11	1213	132	99	9	46	13	87	12	17	348	16	222	9	32	40	42	47	19	3	29	11	13	165	19	26	10	433	230	15	328	8	10	75	178	23	k__Bacteria;p__Proteobacteria;c__Betaproteobacteria;o__Burkholderiales;f__Oxalobacteraceae;g__Noviherbaspirillum
OTU_202	536	122	353	5	54	0	26	237	7	384	7	94	843	8	11	5	3	5	2	0	7	144	589	96	8	7	0	65	0	4	4	1	0	703	10	7	165	0	6	5	0	1	0	135	206	5	3	0	k__Bacteria;p__Firmicutes;c__Erysipelotrichia;o__Erysipelotrichales;f__Erysipelotrichaceae;g__Allobaculum
OTU_297	14	272	207	13	531	24	86	142	31	148	13	2	849	4	15	3	20	67	31	6	12	104	19	21	20	19	14	200	262	79	11	24	7	11	16	7	7	3	393	22	157	19	356	13	9	205	242	99	k__Bacteria;p__Actinobacteria;c__Actinobacteria;o__Propionibacteriales;f__Nocardioidaceae;g__Nocardioides
OTU_189	16	6	8	0	3	20	0	0	11	7	195	215	11	12	391	33	74	42	6	352	6	31	10	19	19	529	357	30	8	16	6	8	7	20	299	9	17	6	400	36	3	2	252	134	869	170	11	0	k__Bacteria;p__Proteobacteria;c__Alphaproteobacteria;o__Rhizobiales;f__Hyphomicrobiaceae;g__Pelagibacterium;s__Flavobacteriaceae_bacterium_UJ101
OTU_423	122	75	16	5	51	328	22	43	21	292	9	4	233	6	32	7	33	34	43	157	12	14	823	212	30	18	10	117	216	14	19	22	30	4	16	8	503	11	258	41	191	11	52	84	67	11	198	81	k__Bacteria;p__Proteobacteria;c__Gammaproteobacteria;o__Xanthomonadales;f__Xanthomonadaceae;g__Lysobacter
OTU_223	4	4	5	2	107	286	11	92	5	10	9	2005	9	7	6	8	30	11	6	0	4	22	36	5	50	5	2	10	17	7	10	17	16	314	9	7	178	3	4	554	108	3	76	4	14	357	141	0	k__Bacteria;p__Firmicutes;c__Clostridia;o__Clostridiales;f__Ruminococcaceae;g__Hydrogenoanaerobacterium
OTU_631	48	121	202	67	10	3	28	431	204	22	21	17	24	890	25	1033	136	20	14	25	91	8	15	19	222	9	22	13	9	81	6	3	36	35	13	20	13	28	6	45	1	8	443	3	1	9	77	6	k__Bacteria;p__Proteobacteria;c__Alphaproteobacteria;o__Sphingomonadales;f__Sphingomonadaceae;g__Sphingomonas
OTU_178	5	15	90	14	250	49	679	55	55	0	8	14	14	12	0	1	1582	48	33	20	80	22	6	60	16	15	2	105	6	107	22	27	38	2	12	3	2	1	1	11	87	4	4	11	883	18	35	14	k__Bacteria;p__Proteobacteria;c__Deltaproteobacteria;o__Myxococcales;f__P3OB-42
OTU_866	201	40	187	19	419	15	51	194	27	2	1	1	164	30	9	7	21	70	11	8	5	149	284	22	25	74	1249	117	75	113	16	33	3	1	15	0	3	4	237	146	63	23	175	84	6	12	108	10	k__Bacteria;p__Actinobacteria;c__Thermoleophilia;o__Solirubrobacterales;f__Solirubrobacteraceae;g__Solirubrobacter;s__Solirubrobacter_sp._L64
OTU_515	263	76	10	3	67	47	25	34	19	478	1	7	12	14	85	12	11	63	6	30	12	16	11	9	22	204	9	195	25	7	8	5	23	9	9	1642	28	291	8	72	7	5	3	130	24	207	52	40	k__Bacteria;p__Proteobacteria;c__Alphaproteobacteria;o__Rhizobiales;f__Methylobacteriaceae;g__Microvirga
OTU_1000	66	25	5	8	65	111	14	35	24	181	9	6	636	20	12	36	995	22	19	84	9	16	113	172	40	23	277	44	25	19	10	9	8	37	16	9	269	15	153	158	81	14	106	63	13	12	131	27	k__Bacteria;p__Firmicutes;c__Bacilli;o__Bacillales;f__Bacillaceae;g__Bacillus
OTU_272	124	28	301	19	37	24	39	186	26	588	18	11	18	9	18	11	24	3	1	7	2	93	328	854	17	22	2	15	11	9	5	8	15	13	10	15	462	366	16	157	163	31	6	27	5	72	15	1	k__Bacteria;p__Proteobacteria;c__Gammaproteobacteria;o__Methylococcales;f__Methylococcaceae;g__Methylomicrobium
OTU_12584	24	1190	56	36	71	17	68	56	72	76	2	1	8	132	11	93	89	214	30	15	28	18	90	18	54	181	88	91	28	57	19	18	20	3	4	2	7	86	13	156	159	10	15	8	464	18	129	13	k__Bacteria;p__Proteobacteria;c__Betaproteobacteria;o__Burkholderiales;f__Burkholderiaceae;g__Burkholderia;s__Burkholderia_sp._JPY580
OTU_252	2	97	1	5	42	6	2	84	9	1275	21	511	12	3	9	7	34	2	3	4	2	24	3	3	28	9	2	3	13	5	3	16	5	8	65	1	7	167	21	1027	62	1	54	53	244	70	5	3	k__Bacteria;p__Tenericutes;c__Mollicutes;o__Mollicutes_RF9
OTU_393	17	5	5	11	5	0	3	5	9	5	1290	3	626	10	8	17	14	3	1	20	10	111	2	734	2	10	460	1	2	13	7	2	4	467	11	9	5	6	0	20	0	3	3	10	21	0	30	2	k__Bacteria;p__Proteobacteria;c__Alphaproteobacteria;o__Rhodobacterales;f__Rhodobacteraceae;g__Paracocccus
OTU_711	2	13	22	2	155	61	5	75	18	6	16	668	6	3	5	4	120	7	7	78	8	70	26	7	39	2	2	5	9	10	3	14	6	2	7	0	5	328	3	971	45	4	3	37	480	591	7	2	k__Bacteria;p__Firmicutes;c__Clostridia;o__Clostridiales;f__Lachnospiraceae;g__Lachnoclostridium_5;s__Clostridium_sp._TDO
OTU_264	108	12	421	10	41	20	15	34	7	24	9	6	35	43	28	756	1400	15	21	47	15	25	155	201	51	16	2	58	8	49	4	15	4	132	13	5	12	10	3	5	0	8	0	43	11	15	17	24	k__Bacteria;p__Firmicutes;c__Bacilli;o__Bacillales;f__Bacillaceae;g__Bacillus
OTU_464	616	34	373	22	33	3	479	146	32	89	2	0	11	3	0	3	13	2	1	10	4	253	202	1303	5	8	3	77	0	10	0	0	4	2	0	4	5	0	2	3	0	1	0	168	4	4	1	0	k__Bacteria;p__Firmicutes;c__Clostridia;o__Clostridiales;f__Ruminococcaceae;g__Ruminococcaceae_UCG-005
OTU_204	1	4	1	0	58	572	0	2	6	141	10	1624	11	8	18	10	45	9	6	2	6	7	5	2	59	4	463	5	7	7	8	53	20	11	24	13	7	3	10	417	102	9	2	7	13	21	83	0	k__Bacteria;p__Proteobacteria;c__Gammaproteobacteria;o__Enterobacteriales;f__Enterobacteriaceae;g__Proteus;s__Proteus_mirabilis
OTU_585	124	92	83	11	348	35	26	132	35	125	11	1	8	30	10	3	17	13	11	30	6	365	78	263	24	32	130	57	185	42	12	18	10	5	214	7	438	164	11	20	237	23	86	177	14	3	56	12	k__Bacteria;p__Actinobacteria;c__Actinobacteria;o__Micrococcales;f__Intrasporangiaceae;g__Tetrasphaera
OTU_14963	65	77	103	5	113	34	29	70	13	337	10	11	9	31	18	57	12	28	26	8	11	47	15	9	29	79	16	307	46	8	21	33	6	6	20	12	561	8	69	152	234	41	451	89	96	117	69	212	k__Bacteria;p__Firmicutes;c__Bacilli;o__Bacillales;f__Bacillaceae;g__Bacillus;s__unidentified_eubacterium_clone_BSV77
OTU_622	206	107	202	2	39	4	139	85	14	74	7	7	14	0	0	4	8	23	0	10	4	144	285	203	11	137	1	86	1	2	4	10	9	4	3	6	1	582	6	4	85	12	2	66	565	612	14	16	k__Bacteria;p__Bacteroidetes;c__Sphingobacteriia;o__Sphingobacteriales;f__Chitinophagaceae;g__Flavisolibacter
OTU_1340	8	28	18	12	293	41	26	27	24	250	81	4	5	1	18	7	7	11	10	14	7	21	9	15	10	178	1	6	37	21	1	12	9	3	14	6	233	588	10	10	52	3	519	245	577	194	95	31	k__Bacteria;p__Actinobacteria;c__Thermoleophilia;o__Solirubrobacterales;f__0319-6M6
OTU_287	0	0	2	0	0	165	2	0	0	0	0	0	2	0	3	28	171	31	1	543	6	25	3	0	5	1	0	9	0	8	4	2	16	94	1	82	132	59	7	59	29	9	0	5	1397	723	130	0	k__Archaea;p__Euryarchaeota;c__Methanococci;o__Methanococcales;f__Methanococcaceae;g__Methanococcus
OTU_292	139	32	21	11	755	23	23	27	18	1	141	2	12	4	1398	2	3	4	10	0	1	17	281	28	11	119	1	28	25	11	6	13	2	7	17	7	252	2	2	138	78	14	0	0	2	1	1	43	k__Bacteria;p__Actinobacteria;c__Thermoleophilia;o__Gaiellales;f__Gaiellaceae;g__Gaiella
OTU_348	11	92	242	185	7	4	7	189	37	8	6	17	6	46	19	114	107	83	3	25	88	8	14	73	256	141	230	3	7	20	20	3	21	1179	6	8	5	10	5	17	3	2	184	63	4	36	66	4	k__Bacteria;p__Proteobacteria;c__Alphaproteobacteria;o__Rhizobiales;f__Aurantimonadaceae;g__Aureimonas
OTU_270	33	82	62	3000	58	0	27	41	59	0	0	1	0	0	0	0	0	0	0	1	68	27	20	39	2	0	0	0	1	2	75	0	1	49	0	0	1	2	0	0	0	1	0	2	0	0	22	2	k__Bacteria;p__Actinobacteria;c__Actinobacteria;o__Kineosporiales;f__Kineosporiaceae;g__Pseudokineococcus;s__Kineococcus_tegulae
OTU_5530	17	110	287	25	519	36	42	26	20	284	130	5	4	15	29	82	7	49	24	196	9	8	21	16	104	64	5	37	178	295	9	35	1	208	24	64	83	6	127	27	27	19	6	124	96	74	3	76	k__Bacteria;p__Actinobacteria;c__Actinobacteria;o__Streptomycetales;f__Streptomycetaceae;g__Streptomyces
OTU_245	4	14	7	5	16	3	1242	46	39	3	0	0	0	0	0	0	1	1	1	1	2	9	4	273	11	6	5	92	10	10	4	4	10	0	0	13	12	20	82	6	42	5	1516	5	1	2	113	11	k__Bacteria;p__Firmicutes;c__Clostridia;o__Clostridiales;f__Clostridiaceae_1;g__Clostridium_sensu_stricto_12
OTU_6943	88	109	40	4	29	0	7	12	2	44	15	20	28	61	48	2292	0	16	2	63	2	3	1	10	10	0	7	60	9	55	4	2	1	47	45	23	24	19	103	2	73	3	216	2	2	0	31	7	k__Bacteria;p__Firmicutes;c__Bacilli;o__4-15
OTU_212	2	7	46	2	57	329	97	8	11	2	5	864	7	0	2	2	4	13	3	7	3	557	8	4	15	0	0	4	3	0	3	6	8	3	16	945	6	2	157	5	20	1	0	100	8	167	103	0	k__Bacteria;p__Actinobacteria;c__Actinobacteria;o__Corynebacteriales;f__Corynebacteriaceae
OTU_760	697	21	118	16	279	51	11	55	29	261	8	3	3	4	7	5	6	28	9	11	13	6	16	352	11	7	10	294	82	18	7	18	5	130	12	2	13	3	140	2	86	3	12	184	7	272	275	0	k__Bacteria;p__Actinobacteria;c__Actinobacteria;o__Propionibacteriales;f__Nocardioidaceae;g__Kribbella;s__Kribbella_sp._4060
OTU_768	39	21	13	30	88	205	13	25	18	16	12	12	6	2	9	5	13	7	15	12	6	678	21	25	503	191	5	6	19	12	8	14	26	0	13	2	57	727	270	23	43	7	9	164	79	22	83	7	k__Bacteria;p__Firmicutes;c__Bacilli;o__Lactobacillales;f__Enterococcaceae;g__Enterococcus;s__Enterococcus_faecalis
OTU_345	4	6	8	5	10	0	1850	19	32	1	0	0	0	0	0	0	0	0	0	0	0	4	8	9	10	5	1	0	11	8	7	4	10	0	0	12	1	6	10	10	11	1	1447	8	0	0	56	0	k__Bacteria;p__Proteobacteria;c__Gammaproteobacteria;o__Vibrionales;f__Vibrionaceae;g__Vibrio;s__Vibrio_gigantis
OTU_239	0	0	0	0	27	152	0	0	28	179	7	11	9	6	6	11	1	1	0	0	1	0	0	0	0	0	0	0	0	0	0	1	3	7	9	16	6	2996	0	0	0	0	23	5	0	1	61	0	k__Bacteria;p__Cyanobacteria;c__Cyanobacteria;o__SubsectionIII;f__FamilyI
OTU_261	251	425	298	27	78	10	79	59	22	6	88	0	9	1	4	7	20	8	14	3	2	371	146	1023	3	23	0	83	7	1	0	2	7	0	6	1	4	78	5	20	1	0	0	325	20	4	15	0	k__Bacteria;p__Proteobacteria;c__Betaproteobacteria
OTU_359	1	0	97	8	0	20	0	24	2	14	3	4	5	2	10	79	23	6	10	22	27	1	2	4	6	294	0	936	2	5	6	0	10	959	7	8	142	2	10	0	0	13	0	606	11	157	17	0	k__Bacteria;p__Proteobacteria;c__Epsilonproteobacteria;o__Campylobacterales;f__Campylobacteraceae;g__Arcobacter
OTU_794	32	91	1	6	465	82	205	52	8	0	1	0	3	0	3	0	5	10	6	10	2	23	10	320	8	202	1	699	70	13	9	10	7	0	2	1	11	0	3	332	451	15	4	7	7	71	79	208	k__Bacteria;p__Verrucomicrobia;c__Spartobacteria;o__Chthoniobacterales;f__DA101_soil_group
OTU_3216	73	40	15	8	41	282	15	16	22	8	5	7	682	11	7	9	26	25	9	4	11	67	230	188	20	62	5	59	5	6	7	5	8	14	9	9	534	12	331	128	11	11	170	97	42	4	96	42	k__Bacteria;p__Proteobacteria;c__Betaproteobacteria;o__Burkholderiales;f__Comamonadaceae;g__Acidovorax
OTU_548	0	62	1	3	26	15	0	10	2	6	29	7	10	11	754	7	73	3	6	93	1	98	1	4	0	224	3	55	4	1	3	12	2	137	1326	11	171	16	51	1	16	6	2	93	81	4	33	0	k__Bacteria;p__Bacteroidetes;c__Bacteroidia;o__Bacteroidia_Incertae_Sedis;f__Draconibacteriaceae
OTU_508	398	6	206	3	8	10	3	11	0	6	244	3	1620	5	2	3	9	15	2	1	0	6	1	7	1	12	4	76	7	1	3	11	8	4	259	4	3	3	0	33	97	7	1	51	181	104	2	4	k__Bacteria;p__Chloroflexi;c__Anaerolineae;o__Anaerolineales;f__Anaerolineaceae
OTU_955	4	146	66	6	37	7	41	17	5	8	133	7	2	54	642	25	0	18	20	3	5	8	6	7	19	22	13	84	104	64	6	6	8	7	2	5	385	93	85	25	319	12	274	20	4	213	14	295	k__Bacteria;p__Actinobacteria;c__Actinobacteria;o__Corynebacteriales;f__Mycobacteriaceae;g__Mycobacterium
OTU_698	8	306	9	6	5	0	16	477	374	1	1	0	2	856	3	86	14	136	2	2	15	4	65	6	190	2	580	3	1	69	1	1	0	4	1	0	5	10	0	2	0	7	2	1	0	3	63	1	k__Bacteria;p__Bacteroidetes;c__Cytophagia;o__Cytophagales;f__Cytophagaceae;g__Hymenobacter
OTU_543	153	98	23	1	110	16	82	100	8	462	1	366	9	22	13	5	31	14	16	93	6	55	234	18	28	3	3	227	25	11	3	6	22	4	8	7	133	2	160	18	228	22	2	159	6	79	33	147	k__Bacteria;p__Proteobacteria;c__Betaproteobacteria;o__Nitrosomonadales;f__Nitrosomonadaceae
OTU_444	0	2	0	1	16	3	12	0	2	299	12	113	45	4	24	4	4	1	0	2	4	0	1	6	0	108	0	4	0	1	4	0	26	250	13	2139	27	4	9	0	10	1	0	7	2	4	87	0	k__Bacteria;p__Proteobacteria;c__Gammaproteobacteria;o__Alteromonadales;f__Shewanellaceae;g__Shewanella;s__Shewanella_baltica
OTU_291	0	114	0	3	148	8	36	109	5	3	4	10	2322	8	10	6	22	5	9	0	0	15	2	53	1	12	142	3	35	17	9	8	6	8	19	8	5	4	0	27	33	3	1	1	1	0	1	10	k__Bacteria;p__Actinobacteria;c__Thermoleophilia;o__Solirubrobacterales;f__Patulibacteraceae;g__Patulibacter
OTU_420	0	4	116	4	45	0	13	6	4	4	291	4	680	11	14	5	7	1	2	5	2	11	2	11	3	5	0	75	38	18	2	0	18	11	6	1668	21	8	2	3	46	2	0	0	9	2	1	53	k__Bacteria;p__Actinobacteria;c__Thermoleophilia;o__Gaiellales
OTU_1459	64	158	267	13	621	124	321	32	30	0	0	1	14	17	5	34	3	30	4	68	7	20	128	14	99	3	215	65	31	159	9	18	13	0	11	5	16	0	50	43	199	15	135	46	13	9	74	25	k__Bacteria;p__Actinobacteria;c__Actinobacteria;o__Pseudonocardiales;f__Pseudonocardiaceae;g__Pseudonocardia;s__Pseudonocardia_sp._4218
OTU_658	417	17	13	26	42	6	26	196	17	270	6	18	276	7	7	11	18	10	10	2	12	16	667	102	36	5	13	135	9	7	17	6	10	13	5	5	14	1	277	5	174	13	5	113	47	101	12	2	k__Bacteria;p__Proteobacteria;c__Gammaproteobacteria;o__Methylococcales;f__Methylococcaceae;g__Methylobacter
OTU_267	6	18	14	1	8	157	1	1	13	13	273	105	28	3	472	13	2	29	4	8	6	9	3	2	11	59	164	14	20	0	0	3	2	6	8	3	484	170	143	4	49	12	637	168	10	2	23	0	k__Bacteria;p__Firmicutes;c__Bacilli;o__Bacillales;f__Alicyclobacillaceae;g__Tumebacillus
OTU_628	17	15	11	8	23	3	65	132	37	31	7	612	10	603	33	365	73	47	17	20	22	15	6	9	35	3	85	135	56	76	5	4	3	19	18	74	89	15	10	6	49	10	3	173	5	10	93	22	k__Bacteria;p__Proteobacteria;c__Betaproteobacteria;o__Burkholderiales;f__Comamonadaceae;g__Rhizobacter
OTU_461	769	28	154	27	173	8	109	413	33	2	0	3	0	7	0	0	5	10	0	4	1	28	1112	31	32	0	4	37	0	1	0	0	3	0	7	1	6	0	3	0	2	1	0	120	3	17	2	0	k__Bacteria;p__Proteobacteria;c__Gammaproteobacteria;o__Aeromonadales;f__Succinivibrionaceae;g__Succinivibrio
OTU_280	0	93	0	3	3	12	270	8	0	286	1	5	6	2	1	1	24	9	11	12	21	2	111	8	5	424	2	174	8	1	1	0	15	3	0	4	123	2	51	1	2	1	2	1386	10	30	12	0	k__Bacteria;p__Proteobacteria;c__Deltaproteobacteria;o__Oligoflexales
OTU_540	5	10	6	8	22	408	2099	25	18	93	1	3	0	0	1	0	5	4	4	6	3	9	9	15	3	48	1	6	1	1	1	12	16	0	11	12	0	1	3	40	43	3	161	5	2	2	4	2	k__Bacteria;p__Firmicutes;c__Bacilli;o__Lactobacillales;f__Carnobacteriaceae;g__Atopostipes
OTU_489	13	2	0	0	2	6	9	2	2	13	5	77	197	19	1	0	9	21	2	15	3	11	206	4	8	9	1541	7	7	13	9	4	1	1	2	0	26	0	134	12	5	2	3	347	301	3	73	0	k__Bacteria;p__Firmicutes;c__Bacilli;o__Lactobacillales;f__Lactobacillaceae;g__Lactobacillus
OTU_344	17	101	605	15	185	62	6	204	20	177	124	4	86	1	137	131	6	1	8	251	2	13	89	10	6	132	6	10	6	17	3	3	4	72	10	191	5	1	263	5	4	2	4	23	2	2	53	5	k__Bacteria;p__Actinobacteria;c__Actinobacteria;o__Micrococcales;f__Micrococcaceae;g__Micrococcus;s__Micrococcus_sp._3311O2
OTU_490	16	4	2	5	9	0	4	6	2	0	5	11	0	0	0	0	0	0	0	0	0	2952	16	23	0	0	0	0	0	0	0	0	0	0	0	0	0	0	0	16	0	0	0	0	7	0	0	0	k__Bacteria;p__Spirochaetae;c__Spirochaetes;o__Spirochaetales;f__Spirochaetaceae;g__Borrelia
OTU_591	19	68	1	1	83	11	13	3	7	6	4	4	6	5	15	9	11	3	11	6	0	98	5	5	4	7	434	12	58	8	7	14	5	11	1224	1	1	6	35	9	23	12	204	170	193	0	7	225	k__Bacteria;p__Firmicutes;c__Clostridia;o__Clostridiales;f__Clostridiaceae_1;g__Clostridium_sensu_stricto_1
OTU_232	0	14	0	0	0	0	0	0	0	7	3	4	4	2	2960	3	0	0	13	0	0	2	0	0	0	0	0	0	21	0	0	0	0	3	5	11	3	0	0	0	0	0	0	0	0	0	0	0	k__Bacteria;p__Bacteroidetes;c__Flavobacteriia;o__Flavobacteriales;f__Cryomorphaceae;g__Owenweeksia
OTU_718	157	14	182	17	91	12	208	21	4	6	842	7	9	8	7	6	2	10	0	4	4	21	34	3	6	50	1	113	17	12	2	8	5	5	10	10	770	7	0	46	127	11	0	0	11	138	4	8	k__Bacteria;p__Proteobacteria;c__Deltaproteobacteria;o__Myxococcales;f__Cystobacteraceae;g__Anaeromyxobacter
OTU_623	3	8	1	2	6	1	7	43	4	4	2	2	1074	1	1	2	7	2	4	0	4	1	5	520	9	12	0	232	6	0	2	4	4	6	2	7	8	2	278	0	95	23	168	126	1	276	16	0	k__Bacteria;p__Chloroflexi;c__Anaerolineae;o__Anaerolineales;f__Anaerolineaceae
OTU_229	0	1	1	0	15	17	1	15	0	337	10	1	1	0	3	1	34	4	9	3	5	30	0	1	2	3	0	10	2	0	0	8	7	2	5	1	1	1	10	227	0	0	0	37	2157	12	5	0	k__Bacteria;p__Firmicutes;c__Negativicutes;o__Selenomonadales;f__Veillonellaceae
OTU_2397	42	6	116	114	9	1	5	127	695	2	5	3	13	508	4	352	157	74	15	14	29	5	14	18	187	8	28	4	3	310	11	0	2	16	5	2	9	13	1	0	0	5	24	0	1	3	12	4	k__Bacteria;p__Proteobacteria;c__Alphaproteobacteria;o__Rhizobiales;f__Methylobacteriaceae;g__Methylobacterium;s__Methylobacterium_komagatae
OTU_363	18	11	2	2	3	18	0	6	23	10	9	2	6	18	1731	9	0	4	13	117	2	3	0	187	10	4	1	2	16	7	2	0	3	4	11	3	17	212	27	4	2	2	350	4	0	0	93	6	k__Bacteria;p__Proteobacteria;c__Gammaproteobacteria;o__Xanthomonadales;f__Xanthomonadaceae;g__Lysobacter;s__Lysobacter_sp._RA47
OTU_442	2	56	2	5	33	31	13	8	6	67	19	200	20	2	39	1	16	3	77	150	8	14	12	420	32	200	6	104	572	23	17	17	8	98	5	5	47	4	32	18	88	23	16	8	315	8	82	12	k__Bacteria;p__Proteobacteria;c__Betaproteobacteria;o__Burkholderiales;f__Comamonadaceae;g__Ideonella
OTU_988	14	9	17	1977	35	0	9	101	133	1	0	1	2	116	2	22	230	1	10	3	33	10	7	18	0	0	1	102	0	12	16	0	5	17	0	0	3	2	0	0	0	2	0	2	0	0	11	2	k__Bacteria;p__Deinococcus-Thermus;c__Deinococci;o__Deinococcales;f__Deinococcaceae;g__Deinococcus;s__Deinococcus_gobiensis
OTU_3802	0	0	0	0	0	0	0	0	0	5	9	6	2731	9	21	9	22	0	0	0	0	0	0	26	0	21	0	0	0	0	0	0	0	10	13	12	7	9	0	0	0	0	0	0	0	0	0	0	k__Bacteria;p__Proteobacteria;c__Deltaproteobacteria;o__Myxococcales;f__mle1-27
OTU_4241	6	13	4	3	63	30	4	68	4	0	1	1	4	14	1	1	30	125	39	21	21	2	281	14	17	354	7	1097	15	97	3	8	8	1	4	0	42	2	95	1	0	38	220	20	19	12	52	36	k__Bacteria;p__Proteobacteria;c__Betaproteobacteria;o__Burkholderiales;f__Burkholderiaceae;g__Burkholderia;s__Burkholderia_sp._A6.2
OTU_331	2	12	1	2	6	0	2	8	3	5	2	0	3	3	2226	0	0	3	9	0	5	1	113	268	4	5	1	0	14	2	6	0	1	1	1	2	28	3	0	125	0	4	0	1	17	1	0	3	k__Bacteria;p__Verrucomicrobia;c__Spartobacteria;o__Chthoniobacterales;f__Chthoniobacteraceae;g__Chthoniobacter
OTU_401	3	58	2	7	2	7	2	139	15	16	5	3	2	17	7	6	2	5	7	10	5	2	1	1	1	0	2	5	5	2	1	2	7	2	10	209	10	1524	123	3	1	4	265	246	64	1	47	0	k__Bacteria;p__Proteobacteria;c__Betaproteobacteria;o__Burkholderiales;f__Comamonadaceae;g__Variovorax
OTU_1242	184	4	11	59	0	6	41	101	25	0	1	4	18	120	1	28	1502	44	3	13	32	5	481	49	11	8	1	8	1	8	0	0	5	6	0	1	2	0	0	0	40	1	2	4	5	7	8	0	k__Bacteria;p__Proteobacteria;c__Alphaproteobacteria;o__Rhizobiales;f__Methylobacteriaceae;g__Methylobacterium;s__Methylobacterium_sp._P-16S
OTU_475	3	11	3	6	263	123	1	32	7	124	5	135	451	7	3	51	17	15	12	13	6	3	61	64	21	280	5	274	15	19	8	22	11	5	17	17	12	1	4	186	188	14	3	123	18	135	14	32	k__Bacteria;p__Firmicutes;c__Bacilli;o__Bacillales;f__Bacillaceae;g__Bacillus;s__Bacillus_acidiceler
OTU_845	8	27	26	7	341	25	17	42	21	434	4	3	11	6	8	10	24	1	8	2	7	3	35	56	15	4	1	70	10	6	4	17	6	4	26	22	600	10	178	36	91	11	82	122	189	3	171	25	k__Bacteria;p__Firmicutes;c__Bacilli;o__Bacillales;f__Alicyclobacillaceae;g__Tumebacillus
OTU_13897	148	11	12	131	6	35	13	141	12	3	1	3	24	68	16	95	1086	55	18	20	45	17	7	94	21	23	10	27	3	67	11	52	11	29	7	2	8	8	17	336	0	12	16	5	14	6	16	6	k__Bacteria;p__Proteobacteria;c__Alphaproteobacteria;o__Sphingomonadales;f__Sphingomonadaceae;g__Sphingomonas;s__Sphingomonas_yabuuchiae
OTU_408	17	74	21	89	12	4	14	257	303	5	2	6	5	488	6	228	153	29	10	234	76	3	23	16	261	8	44	5	7	66	12	2	4	14	1	5	27	6	4	43	3	18	12	22	4	7	112	6	k__Bacteria;p__Actinobacteria;c__Actinobacteria;o__Kineosporiales;f__Kineosporiaceae;g__Kineococcus
OTU_511	1	0	3	5	24	5	5	0	3	12	2	16	4	8	4	43	7	3	2	3	3	0	0	3	3	20	0	0	0	1	2	0	4	474	4	1264	8	457	8	0	2	0	3	266	11	29	4	0	k__Bacteria;p__Cyanobacteria;c__Cyanobacteria;o__SubsectionI;f__FamilyI;g__Synechococcus;s__Synechococcus_sp._UBR
OTU_282	4	8	3	5	234	14	4	13	9	25	6	5	834	4	5	10	28	40	3	4	1	6	10	8	11	11	0	2	4	3	2	8	9	7	5	4	1	766	11	112	115	3	9	57	4	209	44	5	k__Bacteria;p__Firmicutes;c__Clostridia;o__Clostridiales;f__Ruminococcaceae;g__Ruminiclostridium
OTU_1364	2	30	4	10	144	11	9	71	10	167	47	1	405	0	20	1	10	0	12	64	2	165	4	289	4	6	4	168	99	9	2	7	4	228	3	2	14	3	10	77	96	9	99	35	7	4	48	248	k__Bacteria;p__Actinobacteria;c__Thermoleophilia;o__Solirubrobacterales;f__480-2
OTU_594	118	48	238	25	678	43	17	31	17	7	1	94	9	1	1	1	10	11	8	10	2	83	19	202	13	178	7	91	4	9	1	21	3	0	29	3	89	9	6	3	0	2	146	160	8	166	29	6	k__Bacteria;p__Proteobacteria;c__Betaproteobacteria;o__Burkholderiales;f__Burkholderiaceae;g__Cupriavidus
OTU_306	11	21	12	5	306	8	349	5	4	3	1	0	1026	3	12	0	12	33	5	0	0	5	7	372	1	12	239	1	23	5	1	14	5	6	9	2	3	0	2	6	73	2	0	0	0	0	2	48	k__Bacteria;p__Actinobacteria;c__Thermoleophilia;o__Gaiellales;f__Gaiellaceae;g__Gaiella
OTU_1147	56	8	65	8	46	16	16	37	50	5	9	4	10	8	13	5	5	14	13	27	5	1	9	5	7	3	22	49	8	3	1	7	14	3	227	355	5	367	0	5	9	6	19	5	2	117	606	377	k__Bacteria;p__Firmicutes;c__Clostridia;o__Clostridiales;f__Clostridiaceae_1;g__Clostridium_sensu_stricto_1
OTU_950	13	198	74	12	473	20	57	11	23	144	1	10	9	15	10	25	26	2	23	1	3	17	30	121	278	177	4	11	179	78	17	31	3	2	14	92	4	3	73	44	79	6	106	4	1	87	3	19	k__Bacteria;p__Actinobacteria;c__Actinobacteria;o__Streptomycetales;f__Streptomycetaceae;g__Streptomyces;s__Streptomyces_fradiae
OTU_1890	311	27	232	18	203	11	35	83	21	7	4	3	0	1	2	3	4	7	5	39	2	8	277	9	7	114	13	42	64	21	6	17	4	0	2	2	3	0	423	29	81	8	5	97	1	89	123	154	k__Bacteria;p__Actinobacteria;c__Thermoleophilia;o__Gaiellales;f__Gaiellaceae;g__Gaiella
OTU_1450	8	17	235	13	84	53	47	80	9	188	1	163	1	1	8	5	3	13	9	8	3	3	322	7	15	122	2	130	56	24	11	6	4	2	2	0	13	2	415	5	25	18	2	14	0	5	9	448	k__Bacteria;p__Proteobacteria;c__Alphaproteobacteria;o__Rhizobiales;f__Rhodobiaceae
OTU_1939	14	15	4	0	98	247	1	18	4	0	1	0	172	3	6	1	44	19	15	9	5	1	0	7	6	61	457	140	74	4	4	7	1	4	10	1	245	2	3	2	44	6	71	2	1	2	10	741	k__Bacteria;p__Actinobacteria;c__Actinobacteria;o__Propionibacteriales;f__Nocardioidaceae;g__Marmoricola;s__Marmoricola_sp._MIM116
OTU_1113	5	173	18	31	161	13	14	97	62	207	699	5	2	218	16	122	26	10	10	122	8	14	1	9	1	3	6	2	114	24	4	11	0	6	14	2	7	3	73	9	10	6	6	5	212	1	11	8	k__Bacteria;p__Actinobacteria;c__Actinobacteria;o__Micromonosporales;f__Micromonosporaceae;g__Micromonospora;s__Micromonospora_aurantiaca
OTU_1446	0	2	0	0	1	1	4	2	0	151	8	0	4	11	3	9	2	0	1	2	1	23	0	0	15	2	3	0	19	10	6	3	0	1	0	1	1	0	313	1778	14	5	1	4	136	0	0	17	k__Bacteria;p__Actinobacteria;c__Actinobacteria;o__Micrococcales;f__Micrococcaceae;g__Citricoccus;s__Arthrobacter_sp._CY2D4
OTU_446	453	14	9	0	4	4	2	3	0	5	0	439	6	62	1076	11	6	9	11	202	1	4	3	2	17	0	2	1	9	5	1	0	0	6	72	2	6	3	0	9	0	0	0	5	77	0	0	0	k__Bacteria;p__Firmicutes;c__Bacilli;o__Bacillales;f__Family_XII;g__Exiguobacterium;s__Exiguobacterium_sp._IT2
OTU_396	1	3	2	3	249	197	3	2	14	19	5	470	1	2	1	1	2	3	2	6	2	9	4	8	12	135	1	2	6	8	2	19	0	40	5	2	1	1	1	866	2	0	2	2	10	7	374	0	k__Bacteria;p__Fusobacteria;c__Fusobacteriia;o__Fusobacteriales;f__Fusobacteriaceae;g__Fusobacterium;s__bacterium_NLAE-zl-G345
OTU_324	0	0	2	20	15	12	27	3	1	4	6	749	17	2	12	14	1	2	0	0	10	5	9	11	10	0	0	2	0	4	11	0	0	1159	14	7	322	9	0	0	0	2	0	0	0	7	0	0	k__Bacteria;p__Proteobacteria;c__Alphaproteobacteria;o__Rhodobacterales;f__Rhodobacteraceae;g__Paracocccus;s__Paracoccus_sp._A84[2012]
OTU_989	2	65	49	2	58	106	25	96	1	23	656	651	4	4	11	4	13	31	8	69	4	50	3	5	14	5	3	98	32	7	5	6	4	1	14	2	11	0	2	70	39	12	2	112	13	12	39	24	k__Bacteria;p__Chloroflexi;c__KD4-96
OTU_505	263	483	224	12	36	54	34	97	11	279	4	6	3	7	6	11	12	16	11	6	11	27	9	23	2	0	29	10	4	10	5	3	8	159	8	7	7	1	19	75	0	5	0	329	12	122	4	0	k__Bacteria;p__Proteobacteria;c__Gammaproteobacteria;o__Pseudomonadales;f__Moraxellaceae;g__Acinetobacter;s__Pseudomonas_aeruginosa
OTU_734	7	31	263	4	264	10	6	58	9	0	112	0	370	2	9	3	4	36	10	70	3	83	4	18	8	219	107	47	95	227	10	17	4	1	12	0	14	3	1	90	104	10	20	1	9	9	2	76	k__Bacteria;p__Actinobacteria;c__Actinobacteria;o__Frankiales;f__Acidothermaceae;g__Acidothermus
OTU_1554	138	327	93	11	8	54	12	15	23	16	26	4	8	284	11	250	53	17	14	19	47	56	89	11	34	12	11	73	21	36	13	5	16	112	8	10	19	8	61	86	84	8	5	72	62	5	96	5	k__Bacteria;p__Proteobacteria;c__Betaproteobacteria;o__Burkholderiales;f__Comamonadaceae;g__Leptothrix
OTU_379	3	10	1	0	4	0	30	83	7	10	154	95	8	7	21	8	0	2	1	2	1	2	0	2	1	0	1	1	7	0	1	1	22	4	6	1697	12	9	2	4	5	1	0	71	71	0	64	10	k__Bacteria;p__Proteobacteria;c__Betaproteobacteria;o__Nitrosomonadales;f__Nitrosomonadaceae
OTU_801	27	290	2	2	28	284	3	9	5	5	2	3	7	2	0	2	9	9	3	8	2	204	12	214	4	1	223	50	9	1	0	5	5	14	477	1	2	5	8	33	6	4	0	263	16	97	63	0	k__Bacteria;p__Bacteroidetes;c__Bacteroidia;o__Bacteroidales;f__Bacteroidaceae;g__Bacteroides
OTU_1142	5	62	329	17	119	127	3	82	6	4	1	2	301	4	18	3	55	14	28	31	4	9	4	11	13	115	8	248	116	104	6	23	12	0	9	3	224	1	8	43	93	24	6	5	12	3	6	81	k__Bacteria;p__Actinobacteria;c__Thermoleophilia;o__Solirubrobacterales;f__YNPFFP1
OTU_338	0	2	65	4	4	305	851	71	5	0	0	0	0	0	0	0	3	3	4	151	5	5	0	1	3	0	0	1	0	2	0	4	0	0	1	2	2	0	0	6	3	1	0	4	711	167	0	0	k__Bacteria;p__Spirochaetae;c__Spirochaetes;o__Spirochaetales;f__Spirochaetaceae;g__Sphaerochaeta
OTU_281	0	11	0	0	0	0	0	0	0	4	5	5	10	4	2284	8	0	0	9	0	0	0	0	0	0	0	0	0	11	0	0	0	0	2	8	6	3	1	0	0	0	0	0	0	0	0	0	0	k__Bacteria;p__Bacteroidetes;c__Flavobacteriia;o__Flavobacteriales;f__NS9_marine_group
OTU_381	4	0	0	2	65	465	7	15	4	1	4	225	2	2	0	1	56	6	4	37	20	11	22	4	31	9	3	46	5	13	10	12	25	1	13	2	19	17	6	321	35	4	118	17	44	542	24	0	k__Bacteria;p__Proteobacteria;c__Epsilonproteobacteria;o__Campylobacterales;f__Campylobacteraceae;g__Sulfurospirillum
OTU_377	2	3	0	3	61	4	6	0	1	4	243	773	14	6	11	2	5	2	4	0	1	8	17	3	23	1	1	4	1	1	0	16	3	4	13	182	3	1	3	338	137	2	1	4	14	295	51	1	k__Bacteria;p__Proteobacteria;c__Deltaproteobacteria;o__Desulfovibrionales;f__Desulfovibrionaceae;g__Desulfovibrio;s__Desulfovibrio_desulfuricans
OTU_3106	5	28	193	6	52	6	11	28	3	129	4	7	762	100	15	18	10	4	6	10	0	9	51	21	14	131	5	1	28	8	0	5	6	6	5	9	14	3	48	260	106	8	108	3	3	3	6	4	k__Bacteria;p__Firmicutes;c__Bacilli;o__Bacillales;f__Bacillaceae;g__Bacillus
OTU_714	4	13	4	5	35	1	37	29	15	2	0	3	3	2	4	2	4	29	2	4	3	2	506	15	9	131	5	56	23	31	6	10	3	3	1	5	404	9	44	29	282	23	6	140	5	8	146	144	k__Bacteria;p__Proteobacteria;c__Alphaproteobacteria;o__Rhizobiales;f__Xanthobacteraceae;g__Variibacter
OTU_812	34	0	0	6	30	803	1	2	17	8	1	3	2	4	8	1	8	10	14	7	8	33	5	3	0	4	0	14	0	0	3	6	6	8	21	20	2	1023	0	0	0	1	15	72	11	0	31	0	k__Bacteria;p__Firmicutes;c__Bacilli;o__Lactobacillales;f__Lactobacillaceae;g__Lactobacillus;s__Lactobacillus_plantarum
OTU_349	0	9	0	0	0	0	0	0	0	6	5	3	5	0	2135	7	0	8	15	0	0	0	0	0	0	0	0	0	15	0	0	0	0	2	5	5	2	1	0	0	0	0	0	0	0	0	0	0	k__Bacteria;p__Cyanobacteria;c__Cyanobacteria;o__SubsectionIII;f__FamilyI
OTU_563	8	12	271	158	14	6	6	8	238	7	3	10	4	402	9	478	9	24	2	10	50	9	8	16	171	2	6	1	2	28	10	2	0	24	18	1	7	12	4	5	0	5	16	0	1	73	65	4	k__Bacteria;p__Proteobacteria;c__Alphaproteobacteria;o__Rhodospirillales;f__Acetobacteraceae
OTU_535	17	28	36	593	9	5	8	34	125	3	3	2	7	203	16	389	5	27	22	26	44	8	9	16	18	203	6	1	35	61	20	0	2	34	7	4	1	7	4	21	36	1	7	0	0	2	65	12	k__Bacteria;p__Actinobacteria;c__Actinobacteria;o__Frankiales;f__Nakamurellaceae;g__Nakamurella
OTU_424	100	4	135	4	24	129	9	147	10	7	1	0	4	14	0	3	15	10	4	16	7	20	6	558	3	1	0	170	0	1	0	0	2	0	2	0	3	0	4	2	0	2	1	423	214	111	6	0	k__Bacteria;p__Bacteroidetes;c__Flavobacteriia;o__Flavobacteriales;f__Flavobacteriaceae;g__Chryseobacterium;s__Chryseobacterium_sp._A5
OTU_2362	0	0	1	0	16	78	1	0	0	31	0	23	2	125	4	33	108	15	2	166	6	0	3	4	10	351	4	0	0	0	1	2	2	197	125	1	0	0	47	0	1	0	1	366	68	355	4	0	k__Bacteria;p__Cyanobacteria;c__Cyanobacteria;o__SubsectionI;f__FamilyI
OTU_491	0	0	0	1	0	3	0	0	0	0	7	1	3	25	1	1	6	28	2	44	4	3	5	6	10	298	0	6	8	4	1	0	2	124	0	0	1	0	1	259	4	0	0	27	950	306	4	0	k__Bacteria;p__Verrucomicrobia;c__Spartobacteria;o__Chthoniobacterales;f__LD29
OTU_392	1	6	31	2	14	3	9	89	6	530	3	856	11	15	15	16	0	2	7	1	0	3	15	5	27	4	3	2	43	6	0	0	5	15	21	20	8	4	29	6	258	8	2	17	4	6	0	4	k__Bacteria;p__Proteobacteria;c__Betaproteobacteria;o__Burkholderiales;f__Comamonadaceae;g__Comamonas;s__Comamonas_sp._KR5.5
OTU_406	8	199	166	13	11	47	87	9	9	179	4	4	12	2	10	10	534	7	12	25	8	248	2	36	11	7	1	8	2	3	2	6	20	1	1	1	3	3	7	249	1	2	3	131	8	9	7	1	k__Bacteria;p__Proteobacteria;c__Alphaproteobacteria;o__Sphingomonadales;f__Sphingomonadaceae;g__Sphingobium;s__Sphingobium_yanoikuyae
OTU_586	0	0	0	0	0	0	0	0	0	0	0	0	3	0	0	0	13	0	0	0	0	0	0	13	3	2041	2	0	3	9	2	7	0	0	0	0	0	0	2	8	4	1	0	0	0	0	0	0	k__Bacteria;p__Bacteroidetes;c__Bacteroidia;o__Bacteroidales;f__Prevotellaceae;g__Alloprevotella
OTU_2089	2	17	5	6	24	22	3	41	23	4	4	0	2	0	9	1	16	10	15	10	11	79	139	228	9	92	5	334	70	7	5	5	14	2	1	1	15	55	106	13	34	17	6	177	138	12	265	45	k__Bacteria;p__Proteobacteria;c__Betaproteobacteria;o__Burkholderiales;f__Oxalobacteraceae;g__Paucimonas
OTU_737	5	30	153	0	167	14	14	43	9	2	6	3	2	0	10	33	6	5	12	10	1	12	71	10	5	1	279	115	41	5	1	7	5	3	826	7	10	3	62	28	58	7	0	0	3	8	2	2	k__Bacteria;p__Actinobacteria;c__Thermoleophilia;o__Solirubrobacterales;f__0319-6M6
OTU_479	162	4	23	120	10	65	2	37	267	6	6	2	4	445	5	522	28	98	19	8	63	2	5	8	20	0	6	7	0	83	4	0	3	23	5	7	3	2	0	0	0	1	3	2	2	2	10	1	k__Bacteria;p__Proteobacteria;c__Alphaproteobacteria;o__Rhizobiales;f__Methylobacteriaceae;g__Methylobacterium
OTU_1570	3	33	3	15	50	48	18	14	0	8	4	6	3	0	29	4	23	0	28	6	12	7	1	7	13	109	11	104	176	11	21	9	9	698	11	347	14	1	8	4	10	8	7	38	0	1	3	159	k__Bacteria;p__Proteobacteria;c__Alphaproteobacteria;o__Sphingomonadales;f__Sphingomonadaceae;g__Sphingomonas
OTU_870	0	3	2	3	12	0	1295	13	8	0	0	0	4	0	0	0	4	0	0	0	0	0	0	9	1	371	1	0	0	2	1	5	4	0	0	1	0	3	2	0	9	0	331	0	0	0	6	0	k__Bacteria;p__Fusobacteria;c__Fusobacteriia;o__Fusobacteriales;f__Fusobacteriaceae;g__Fusobacterium
OTU_14871	53	93	6	8	478	26	13	11	7	2	0	1	1	2	5	0	5	2	21	4	6	35	7	10	8	57	2	106	198	17	8	25	4	0	2	0	3	1	177	3	1	10	291	68	166	91	25	30	k__Bacteria;p__Actinobacteria;c__Actinobacteria;o__Propionibacteriales;f__Nocardioidaceae;g__Nocardioides;s__Nocardioides_sp._S147
OTU_1491	9	268	11	2	46	0	5	82	7	77	0	3	1	1	2	0	4	2	1	0	0	240	0	592	2	7	91	0	8	2	3	2	0	0	0	1	0	0	369	89	80	6	2	4	3	6	54	0	k__Bacteria;p__Bacteroidetes;c__Flavobacteriia;o__Flavobacteriales;f__Flavobacteriaceae;g__Flavobacterium
OTU_1611	3	65	5	4	6	0	131	12	18	1	193	0	3	0	46	2	4	6	54	21	0	9	0	303	17	30	10	56	342	10	13	10	1	1	0	9	3	2	168	66	116	12	288	6	6	0	7	23	k__Bacteria;p__Proteobacteria;c__Gammaproteobacteria;o__Xanthomonadales;f__Xanthomonadaceae;g__Rhodanobacter
OTU_960	1	111	11	2	16	147	769	5	11	2	2	1	1	7	107	1	6	13	5	4	1	6	1	0	18	40	2	4	1	7	3	2	7	0	2	274	6	2	3	80	31	0	3	105	2	2	243	6	k__Bacteria;p__Actinobacteria;c__Actinobacteria;o__Corynebacteriales;f__Dietziaceae;g__Dietzia;s__Dietzia_sp._LC375
OTU_841	4	237	48	8	3	2	6	7	4	153	13	4	1174	8	10	8	21	2	1	0	5	134	4	32	0	14	1	5	3	1	0	0	0	5	6	2	4	3	8	4	0	0	0	119	3	1	1	1	k__Bacteria;p__Proteobacteria;c__Alphaproteobacteria;o__Rhizobiales;f__Brucellaceae;g__Ochrobactrum;s__Ochrobactrum_sp._AX-1
OTU_426	384	3	1	2	18	0	12	201	4	0	1	4	0	2	0	0	0	0	0	0	0	186	1173	19	8	0	0	0	0	0	0	0	2	0	0	0	0	0	0	2	0	1	0	34	1	4	0	0	k__Bacteria;p__Bacteroidetes;c__Bacteroidia;o__Bacteroidales;f__Prevotellaceae;g__Prevotella_9
OTU_4353	9	51	13	1	165	22	23	54	2	242	7	16	0	3	10	4	51	19	19	10	11	6	28	56	21	2	6	170	48	18	6	19	9	1	11	1	6	0	6	4	131	8	0	121	116	454	14	49	k__Bacteria;p__Chloroflexi;c__KD4-96
OTU_480	21	25	43	1505	37	2	26	28	53	0	3	0	2	18	0	50	2	5	0	1	57	20	9	26	7	0	2	0	0	2	41	2	0	32	3	1	1	1	0	0	0	0	0	0	0	1	5	0	k__Bacteria;p__Proteobacteria;c__Alphaproteobacteria;o__Rhodospirillales;f__Acetobacteraceae
OTU_673	170	86	85	2	17	77	17	328	13	536	1	0	236	5	5	4	3	6	0	26	1	7	11	12	1	2	235	7	2	0	0	2	3	0	3	3	6	1	6	13	87	3	0	1	1	0	3	0	k__Bacteria;p__Bacteroidetes;c__Bacteroidia;o__Bacteroidales;f__Bacteroidaceae;g__Bacteroides
OTU_1670	84	34	4	4	25	0	81	5	11	4	1	5	2	1	15	3	2	2	18	1	6	12	102	0	27	3	8	17	106	13	18	7	4	190	5	5	3	406	272	195	103	15	9	95	6	1	64	19	k__Bacteria;p__Proteobacteria;c__Deltaproteobacteria;o__Desulfuromonadales;f__Geobacteraceae;g__Geobacter;s__Geobacter_lovleyi
OTU_1276	562	39	18	3	5	8	10	153	3	23	0	2	1	1	263	0	1	9	3	1	5	50	398	3	8	0	2	2	3	3	0	0	5	0	0	0	1	0	19	25	56	1	1	287	21	3	2	0	k__Bacteria;p__Firmicutes;c__Clostridia;o__Clostridiales;f__Ruminococcaceae;g__Faecalibacterium
OTU_767	18	107	11	17	110	3	14	144	11	2	5	3	4	4	4	0	10	2	3	2	5	12	58	218	2	126	1	47	20	3	7	9	2	266	2	2	5	2	70	170	54	6	183	10	3	0	10	223	k__Bacteria;p__Proteobacteria;c__Deltaproteobacteria;o__Desulfuromonadales;f__Geobacteraceae;g__Geobacter
OTU_358	0	19	0	0	1	83	0	0	0	9	1	0	6	4	1673	4	1	1	8	0	0	0	0	0	0	2	0	1	12	0	0	4	0	1	7	5	3	135	0	0	1	0	0	0	1	0	4	1	k__Bacteria;p__Firmicutes;c__Negativicutes;o__Selenomonadales;f__Veillonellaceae
OTU_692	0	0	0	0	0	1	1	13	3	3	3	1	254	1	0	2	11	2	2	1	4	0	0	7	2	473	2	443	6	5	2	4	2	4	1	2	439	4	0	2	1	14	229	2	4	3	15	6	k__Bacteria;p__Bacteroidetes;c__Sphingobacteriia;o__Sphingobacteriales;f__Chitinophagaceae;g__Chitinophaga;s__eubacterium_sp._22-7
OTU_6975	0	139	5	1	8	115	7	3	3	0	1	44	8	0	31	0	25	4	55	2	1	3	85	161	25	331	50	10	442	22	28	31	4	1	2	3	1	3	51	13	15	10	14	64	2	1	72	67	k__Bacteria;p__Proteobacteria;c__Gammaproteobacteria;o__Xanthomonadales;f__Xanthomonadaceae;g__Luteibacter;s__Dyella_sp._CO69May
OTU_13923	71	65	288	24	3	1	0	109	34	5	1	3	8	218	4	564	8	95	4	24	14	6	5	7	31	3	60	6	2	138	6	1	4	18	4	4	10	3	2	1	1	69	4	5	2	2	4	9	k__Bacteria;p__Proteobacteria;c__Alphaproteobacteria;o__Sphingomonadales;f__Sphingomonadaceae;g__Sphingomonas
OTU_1179	4	126	27	5	22	5	3	56	8	2	7	604	0	1	5	9	7	10	13	4	6	32	41	0	26	1	90	252	16	3	6	2	7	1	5	0	7	3	1	72	7	8	229	8	9	172	12	1	k__Bacteria;p__Proteobacteria;c__Betaproteobacteria;o__Hydrogenophilales;f__Hydrogenophilaceae;g__Thiobacillus;s__iron-reducing_bacterium_enrichment_culture_clone_FEA_2_H5
OTU_1345	2	7	0	0	45	118	18	35	7	4	3	7	1017	4	4	8	14	3	9	1	1	1	0	13	3	265	2	4	13	12	7	3	1	3	5	64	2	0	0	49	12	0	2	0	0	44	73	38	k__Bacteria;p__Acidobacteria;c__Acidobacteria;o__Subgroup_6
OTU_918	4	323	4	11	57	4	190	50	6	182	3	1	1	4	7	2	6	3	21	3	3	4	3	152	2	5	4	167	52	17	6	14	10	5	5	7	257	1	15	4	78	14	3	3	3	5	6	194	k__Bacteria;p__Proteobacteria;c__Deltaproteobacteria;o__GR-WP33-30
OTU_759	121	0	1	0	51	1245	0	2	1	0	2	1	0	2	0	28	22	13	7	36	12	24	2	1	3	0	0	47	0	0	0	15	10	1	16	0	0	7	0	3	1	0	0	11	31	189	10	0	k__Bacteria;p__Bacteroidetes;c__Flavobacteriia;o__Flavobacteriales;f__Flavobacteriaceae;g__Cloacibacterium
OTU_1652	62	29	7	5	45	9	11	65	11	298	1	1	3	6	12	17	6	24	15	404	7	28	1	8	7	72	79	36	126	26	13	6	8	1	8	5	6	3	6	5	310	7	9	16	73	0	12	3	k__Bacteria;p__Proteobacteria;c__Alphaproteobacteria;o__Sphingomonadales;f__Sphingomonadaceae;g__Sphingomonas;s__Kaistobacter_sp._P-55
OTU_773	97	53	10	1	64	2	7	15	7	1	0	1	2	2	14	0	15	4	20	3	2	3	350	6	17	129	618	48	214	14	8	12	1	0	3	74	1	0	4	4	8	4	48	1	3	1	0	16	k__Bacteria;p__Actinobacteria;c__Actinobacteria;o__Frankiales;f__Frankiaceae;g__Jatrophihabitans
OTU_736	125	5	0	1	0	0	65	1	25	620	6	0	9	4	397	2	0	0	2	0	0	17	50	5	2	0	1	5	2	0	0	0	1	4	6	1	8	222	9	0	0	0	4	17	191	0	75	0	k__Bacteria;p__Firmicutes;c__Bacilli;o__Lactobacillales;f__Streptococcaceae;g__Streptococcus
OTU_482	97	2	708	7	5	1	3	94	17	4	0	0	0	0	1	71	0	2	15	111	7	34	1	4	1	2	0	3	0	20	1	0	3	1	2	34	2	7	2	112	72	2	270	142	1	0	8	2	k__Bacteria;p__Actinobacteria;c__Actinobacteria;o__Micrococcales;f__Dermabacteraceae;g__Brachybacterium;s__Brachybacterium_paraconglomeratum
OTU_1487	12	0	14	25	11	3	1	0	11	6	60	9	5	480	18	419	7	10	6	11	476	0	0	1	2	0	11	4	5	12	7	0	3	17	13	1	8	91	51	1	1	0	2	4	3	3	35	3	k__Bacteria;p__Actinobacteria;c__Actinobacteria;o__Micromonosporales;f__Micromonosporaceae;g__Actinoplanes
OTU_3251	11	22	29	6	391	17	11	54	16	0	1	12	3	1	0	2	9	5	8	10	5	16	26	128	13	0	0	38	11	40	0	9	4	0	18	0	204	0	1	2	1	3	103	6	5	572	4	16	k__Bacteria;p__Actinobacteria;c__Thermoleophilia;o__Solirubrobacterales;f__Patulibacteraceae;g__Patulibacter
OTU_2345	1	337	2	3	4	241	92	0	0	0	0	0	2	0	2	0	69	0	2	0	0	2	0	5	0	435	4	1	91	11	2	24	3	0	0	0	0	0	92	65	226	7	1	51	0	0	0	34	k__Bacteria;p__Chloroflexi;c__Anaerolineae;o__Anaerolineales;f__Anaerolineaceae
OTU_1391	9	45	25	85	51	89	7	87	45	4	3	3	211	43	5	364	10	16	8	37	5	5	3	13	20	3	2	75	17	31	6	5	5	11	7	55	4	3	165	63	27	4	1	3	7	4	67	48	k__Bacteria;p__Actinobacteria;c__Actinobacteria;o__Propionibacteriales;f__Nocardioidaceae;g__Nocardioides
OTU_2678	3	3	414	5	123	11	45	15	7	1	0	85	0	0	1	2	5	6	5	7	0	0	81	3	3	0	1	328	21	4	0	2	2	0	1	0	2	0	6	49	20	7	0	294	4	193	9	30	k__Bacteria;p__Verrucomicrobia;c__OPB35_soil_group
OTU_565	2	2	1	0	16	1	4	0	0	11	9	3	1372	3	12	6	19	16	1	0	0	0	0	31	3	30	46	0	5	4	1	4	8	7	6	11	10	8	1	0	93	3	2	0	1	0	0	26	k__Bacteria;p__Firmicutes;c__Clostridia;o__Clostridiales;f__Clostridiaceae_1;g__Clostridium_sensu_stricto_12
OTU_4620	6	8	7	87	24	457	5	24	218	0	3	2	2	79	6	200	4	18	14	11	14	3	4	4	59	79	1	4	0	46	6	8	3	0	277	1	7	10	1	0	1	0	11	0	1	6	8	41	k__Bacteria;p__Actinobacteria;c__Actinobacteria;o__Micrococcales;f__Microbacteriaceae;g__Leifsonia;s__Leifsonia_sp._TP2ME
OTU_483	22	18	154	505	23	1	9	33	134	8	4	7	6	31	5	458	1	44	6	17	24	18	14	21	10	0	0	1	0	15	14	3	1	20	13	3	8	12	0	0	0	0	13	1	0	0	46	33	k__Bacteria;p__Proteobacteria;c__Alphaproteobacteria;o__Rhizobiales;f__Phyllobacteriaceae;g__Mesorhizobium;s__Mesorhizobium_sp._1P08MB
OTU_742	0	7	0	1	0	0	12	1	8	1	4	0	1372	0	9	4	18	1	3	0	0	0	0	72	7	10	0	0	7	13	0	2	1	1	4	8	4	2	0	28	20	0	45	0	1	0	70	18	k__Bacteria;p__Actinobacteria;c__Actinobacteria;o__Frankiales
OTU_532	1	25	193	4	15	0	1	0	2	4	0	0	1179	1	3	2	2	13	0	1	2	0	1	7	1	6	0	1	7	2	1	1	8	1	4	2	0	1	0	1	5	6	191	33	0	0	2	13	k__Bacteria;p__Proteobacteria;c__Deltaproteobacteria;o__Oligoflexales
OTU_865	3	17	87	7	12	95	8	98	15	0	0	8	1	0	1	6	38	2	6	257	8	88	555	10	21	1	0	6	5	11	0	4	4	0	1	107	2	66	114	4	4	1	0	4	5	10	40	0	k__Bacteria;p__Proteobacteria;c__Deltaproteobacteria;o__Desulfobacterales;f__Desulfobulbaceae;g__Desulfocapsa
OTU_437	23	2	1	0	0	0	0	0	0	0	0	0	0	10	0	0	0	33	0	0	0	0	0	0	6	12	1581	0	7	12	1	6	0	0	0	0	0	0	9	10	2	9	7	0	0	0	0	0	k__Bacteria;p__Proteobacteria;c__Gammaproteobacteria;o__Pseudomonadales;f__Moraxellaceae;g__Alkanindiges
OTU_729	5	6	7	0	31	82	632	40	13	111	193	3	86	4	7	1	1	4	4	2	4	8	3	10	4	7	112	8	5	5	1	3	8	3	11	8	81	3	2	25	125	3	3	30	4	0	15	2	k__Bacteria;p__Proteobacteria;c__Alphaproteobacteria;o__Sphingomonadales;f__Sphingomonadaceae;g__Sphingomonas
OTU_1381	5	248	107	5	45	47	7	48	9	156	2	3	140	1	1	1	30	1	1	2	5	205	156	112	9	6	2	1	3	5	3	2	10	5	3	3	0	2	2	5	78	4	1	60	11	168	2	0	k__Bacteria;p__Proteobacteria;c__Deltaproteobacteria;o__Desulfobacterales;f__Desulfobacteraceae
OTU_638	3	769	5	6	91	46	8	41	10	1	279	7	3	1	11	2	6	1	7	4	6	13	4	12	0	106	0	2	6	0	0	1	0	4	5	6	3	214	0	4	5	1	6	0	1	1	20	0	k__Bacteria;p__Firmicutes;c__Bacilli;o__Lactobacillales;f__Streptococcaceae;g__Lactococcus;s__Lactococcus_sp._MH5-2
OTU_889	106	0	103	1	10	5	6	2	0	7	0	13	491	2	4	5	13	4	4	10	13	1	12	2	6	8	0	4	0	3	0	0	3	1	4	11	7	1	92	0	8	1	1	395	8	347	6	1	k__Bacteria;p__Proteobacteria;c__Alphaproteobacteria;o__Rhizobiales;f__Hyphomicrobiaceae;g__Hyphomicrobium
OTU_590	12	23	33	5	43	12	5	13	4	1	9	0	3	2	7	0	23	25	12	5	11	50	0	3	4	4	105	149	98	14	11	7	3	194	1	0	4	2	68	14	45	12	33	45	474	8	6	108	k__Bacteria;p__Firmicutes;c__Bacilli;o__Bacillales;f__Paenibacillaceae;g__Oxalophagus
OTU_3136	5	26	2	5	198	17	177	9	4	135	5	4	0	1	9	3	0	14	8	0	0	5	3	3	5	2	4	21	70	18	10	7	5	1	12	191	371	5	4	5	39	3	85	67	118	1	1	15	k__Bacteria;p__Actinobacteria;c__Actinobacteria;o__Streptomycetales;f__Streptomycetaceae;g__Streptomyces;s__Streptomyces_sp._2531
OTU_741	4	6	0	1	96	1	5	15	7	1	6	5	1	0	0	0	91	1	3	4	2	29	10	88	6	10	3	99	9	3	2	20	2	0	2	0	0	0	5	912	1	2	1	3	13	215	7	0	k__Bacteria;p__Firmicutes;c__Negativicutes;o__Selenomonadales;f__Acidaminococcaceae;g__Phascolarctobacterium
OTU_1840	1	4	71	2	22	5	0	3	1	5	260	2	2	0	11	5	9	9	8	9	13	7	6	0	6	0	0	122	0	4	0	7	4	4	113	0	131	34	90	5	0	6	0	492	39	165	12	0	k__Bacteria;p__Proteobacteria;c__Betaproteobacteria;o__Burkholderiales;f__Comamonadaceae;g__Polaromonas
OTU_905	3	75	2	1	44	3	4	12	1	6	782	4	3	7	15	2	14	14	11	1	4	18	0	0	2	3	5	152	61	12	10	4	3	4	4	5	8	5	2	40	131	9	4	4	13	3	47	132	k__Bacteria;p__Proteobacteria;c__Alphaproteobacteria;o__Rhizobiales;f__Xanthobacteraceae;g__Variibacter
OTU_1036	0	1	0	0	0	0	0	9	3	3	1	1	4	3	7	4	4	0	3	0	2	0	0	3	0	87	0	84	10	0	0	1	0	3	2	1	959	7	2	43	0	9	70	1	1	0	7	351	k__Bacteria;p__Proteobacteria;c__Gammaproteobacteria;o__HOC36
OTU_1422	1	235	11	5	192	18	5	22	11	1	0	0	311	0	5	1	13	2	12	0	0	4	7	9	5	8	0	0	101	14	4	8	1	0	10	0	15	3	37	4	94	3	357	1	0	0	40	95	k__Bacteria;p__Actinobacteria;c__Thermoleophilia;o__Solirubrobacterales;f__480-2
OTU_782	0	1	1	0	4	3	23	4	9	2	1	2	2	1	1	3	4	5	3	761	11	1	0	54	10	52	1	5	0	18	0	4	3	0	2	423	3	1	74	5	2	2	146	0	3	0	5	1	k__Bacteria;p__Actinobacteria;c__Actinobacteria;o__Micrococcales;f__Brevibacteriaceae;g__Brevibacterium;s__Brevibacterium_aureum
OTU_670	6	62	5	9	90	7	4	8	24	4	3	0	1013	14	4	18	10	1	0	88	10	100	24	17	4	8	0	2	10	12	3	3	5	2	11	4	2	3	1	0	7	2	1	3	1	3	34	10	k__Bacteria;p__Actinobacteria;c__Actinobacteria;o__Propionibacteriales;f__Nocardioidaceae;g__Nocardioides
OTU_1669	21	13	3	4	103	8	30	38	8	68	1	1	8	6	6	0	13	17	16	1	6	1	2	1	8	5	579	166	45	2	1	13	7	1	2	0	9	2	7	3	21	10	7	128	11	3	31	189	k__Bacteria;p__Proteobacteria;c__Betaproteobacteria;o__SC-I-84
OTU_619	3	3	3	1	0	0	7	7	7	3	2	0	4	98	982	12	0	31	7	13	0	0	1	0	1	1	5	3	8	8	0	0	0	5	7	2	361	5	0	3	20	4	1	1	0	0	1	5	k__Bacteria;p__Proteobacteria;c__Alphaproteobacteria;o__Sphingomonadales;f__Sphingomonadaceae;g__Novosphingobium
OTU_1053	9	5	3	0	6	6	5	53	2	0	0	0	254	3	1	0	8	14	5	3	3	5	0	2	5	32	642	172	30	17	5	3	5	0	0	0	6	0	2	4	71	8	1	3	187	0	39	1	k__Bacteria;p__Proteobacteria;c__Alphaproteobacteria;o__Rhizobiales;f__Hyphomicrobiaceae;g__Rhodoplanes
OTU_715	0	0	0	0	15	388	0	0	0	2	0	1	5	1	2	2	5	2	6	1	2	2	0	2	0	0	0	6	0	0	0	10	3	5	1013	8	1	2	0	117	0	0	0	1	4	2	6	0	k__Bacteria;p__Firmicutes;c__Clostridia;o__Clostridiales;f__Peptostreptococcaceae;g__Acetoanaerobium
OTU_800	181	37	160	6	172	5	8	64	16	4	10	0	3	3	1	0	3	15	2	3	1	526	10	8	0	1	2	31	8	2	1	16	1	0	7	0	0	19	2	21	85	2	0	3	111	1	59	4	k__Bacteria;p__Proteobacteria;c__Deltaproteobacteria;o__43F-1404R
OTU_1085	41	4	1	5	32	6	15	1	2	3	2	6	6	5	9	7	7	0	0	0	4	1	1	4	0	0	0	1	0	0	1	1	35	27	6	1307	15	3	28	0	18	0	0	1	0	0	0	0	k__Bacteria;p__Proteobacteria;c__Gammaproteobacteria;o__Pseudomonadales;f__Pseudomonadaceae;g__Pseudomonas;s__Pseudomonas_sp._PGO24
OTU_6940	2	5	6	5	56	586	31	5	4	82	2	1	5	0	4	31	23	5	16	58	4	13	58	6	12	68	0	11	11	9	3	14	10	1	13	3	66	0	7	111	23	6	4	69	7	122	27	0	k__Bacteria;p__Proteobacteria;c__Gammaproteobacteria;o__Xanthomonadales;f__Xanthomonadaceae;g__Lysobacter;s__Lysobacter_oryzae
OTU_454	0	17	2	0	0	0	0	2	1	3	0	3	3	2	1488	6	0	1	5	0	2	0	0	2	2	0	0	0	20	9	3	0	0	8	1	3	0	1	0	0	3	0	0	0	1	0	0	12	k__Bacteria;p__Actinobacteria;c__Actinobacteria;o__Propionibacteriales;f__Nocardioidaceae;g__Marmoricola
OTU_529	0	6	0	0	0	0	0	0	0	2	1	1	2	0	1568	1	0	0	2	0	0	0	0	0	0	0	0	0	6	0	0	1	0	1	0	2	0	0	0	0	1	0	0	0	0	0	0	0	k__Bacteria;p__Chloroflexi
OTU_669	0	0	0	5	0	0	3	0	19	5	2	4	6	4	14	6	1	9	0	0	9	0	0	0	0	0	0	1	0	0	5	0	0	464	17	9	9	928	0	0	0	0	17	1	0	1	40	0	k__Bacteria;p__Proteobacteria;c__Gammaproteobacteria;o__Xanthomonadales;f__Xanthomonadaceae;g__Pseudoxanthomonas;s__Stenotrophomonas_sp._L-s-28.2
OTU_627	0	0	0	0	0	2	3	0	4	2	3	0	1	0	0	31	11	4	9	2	5	9	0	0	0	0	0	17	7	1	0	1	6	1	1	0	1	0	126	7	59	0	2	193	861	6	198	3	k__Bacteria;p__Chloroflexi;c__Ardenticatenia
OTU_2043	8	21	55	6	126	10	37	15	12	38	7	1	2	11	3	6	1	5	2	41	2	166	2	4	9	4	2	56	45	84	6	9	0	2	7	5	246	2	185	58	6	19	96	101	6	9	25	10	k__Bacteria;p__Actinobacteria;c__Actinobacteria;o__Propionibacteriales;f__Nocardioidaceae;g__Nocardioides
OTU_1624	323	186	165	1	0	0	8	148	8	0	0	0	2	0	1	1	0	0	0	3	1	193	364	107	1	0	0	0	1	1	2	0	0	0	0	0	0	0	0	7	0	0	0	47	0	0	0	0	k__Archaea;p__Thaumarchaeota;c__Marine_Group_I
OTU_435	0	0	0	0	10	2	0	0	0	2	3	0	2	2	3	0	0	0	0	0	0	0	0	0	0	0	0	0	0	0	0	6	0	5	1529	3	1	2	0	0	0	0	0	0	0	0	0	0	k__Bacteria;p__Bacteroidetes;c__Bacteroidia;o__Bacteroidia_Incertae_Sedis;f__Draconibacteriaceae
OTU_528	12	5	969	21	23	5	9	9	37	1	7	86	4	0	3	25	1	0	0	24	1	31	18	17	12	4	0	0	3	16	2	1	0	5	156	3	3	3	1	2	0	4	25	0	0	4	10	0	k__Bacteria;p__Bacteroidetes;c__Flavobacteriia;o__Flavobacteriales;f__Flavobacteriaceae;g__Chryseobacterium;s__Chryseobacterium_hominis
OTU_682	0	0	0	0	0	1	0	0	0	178	0	0	2	2	5	0	48	14	1	0	1	0	2	269	1	0	0	2	0	0	0	0	3	0	0	683	90	1	0	3	2	1	1	2	7	152	84	0	k__Archaea;p__Euryarchaeota;c__Methanobacteria;o__Methanobacteriales;f__Methanobacteriaceae;g__Methanobacterium
OTU_13807	5	40	2	22	3	4	4	23	5	174	5	3	0	14	2	6	4	15	3	4	9	19	217	1	6	65	0	6	5	3	2	0	6	7	0	2	0	48	1	9	1	5	3	8	776	7	4	5	k__Bacteria;p__Proteobacteria;c__Alphaproteobacteria;o__Rhizobiales;f__Hyphomicrobiaceae;g__Devosia
OTU_575	9	6	5	3	13	1	0	7	6	0	11	0	3	0	0	0	2	0	1	0	1	1152	10	8	2	116	0	0	2	0	0	0	30	0	0	1	0	1	0	15	0	1	0	1	146	0	0	0	k__Bacteria;p__Actinobacteria;c__Actinobacteria;o__Bifidobacteriales;f__Bifidobacteriaceae;g__Bifidobacterium;s__Bifidobacterium_thermacidophilum
OTU_14845	343	10	4	3	48	3	8	1	3	0	10	0	0	3	1	0	5	6	8	30	0	9	1	5	7	0	1	3	12	1	3	2	0	0	3	0	0	0	86	45	25	2	0	1	843	2	3	3	k__Bacteria;p__Proteobacteria;c__Betaproteobacteria;o__Nitrosomonadales;f__Nitrosomonadaceae
OTU_428	0	0	0	0	0	0	0	0	25	6	2	0	2	3	3	2	0	0	0	0	0	0	0	0	0	0	0	0	0	0	0	0	0	1	4	3	5	1432	0	0	0	0	6	0	0	0	36	0	k__Bacteria;p__Bacteroidetes;c__Sphingobacteriia;o__Sphingobacteriales;f__Chitinophagaceae
OTU_1827	11	13	9	109	6	0	3	4	137	5	6	7	5	476	18	330	13	9	0	8	21	4	15	3	133	0	7	0	6	33	4	0	0	19	4	6	11	8	3	0	0	0	8	0	1	4	63	5	k__Bacteria;p__Proteobacteria;c__Alphaproteobacteria;o__Rhodospirillales;f__Acetobacteraceae;g__Roseomonas;s__Roseomonas_sp._SAFR-014
OTU_1269	3	5	76	3	31	1	2	0	0	8	3	4	735	0	2	0	3	0	3	2	4	4	1	27	5	5	0	1	42	3	2	3	1	53	0	87	1	1	66	54	62	3	3	115	3	0	0	80	k__Bacteria;p__Chloroflexi;c__SHA-26
OTU_908	0	0	0	1	26	2	2	32	6	0	0	4	6	0	3	2	7	0	0	0	0	0	1	14	3	204	5	13	5	2	1	6	4	3	3	3	634	4	145	4	37	8	301	0	0	0	6	0	k__Bacteria;p__Acidobacteria;c__Holophagae;o__Subgroup_7
OTU_1300	0	1	1	1	50	3	0	15	5	5	4	6	260	1	1	7	3	4	2	0	2	1	0	13	0	2	0	140	0	0	0	1	3	6	7	5	904	15	0	0	0	7	0	2	0	0	18	0	k__Bacteria;p__Firmicutes;c__Negativicutes;o__Selenomonadales;f__Acidaminococcaceae;g__Phascolarctobacterium
OTU_941	0	20	2	2	97	6	6	1	3	2	10	136	538	5	4	0	24	2	7	2	13	2	2	192	4	6	5	2	58	27	4	5	0	2	5	4	4	0	132	3	90	8	1	1	0	4	0	51	k__Bacteria;p__Actinobacteria;c__Actinobacteria;o__Micromonosporales;f__Micromonosporaceae;g__Dactylosporangium
OTU_9946	7	16	24	3	103	9	4	12	29	2	115	1	1	54	3	69	24	24	2	2	43	3	439	4	12	9	2	65	54	16	4	4	0	2	6	0	6	1	1	93	7	1	174	21	5	2	8	6	k__Bacteria;p__Actinobacteria;c__Actinobacteria;o__Micromonosporales;f__Micromonosporaceae;g__Plantactinospora
OTU_495	0	0	0	0	0	0	0	0	0	0	0	0	0	0	1085	2	0	0	0	118	1	0	0	0	0	0	1	0	1	1	0	1	0	44	188	3	2	0	0	0	0	0	0	0	21	0	0	0	k__Bacteria;p__Planctomycetes;c__Planctomycetacia;o__Planctomycetales;f__Planctomycetaceae;g__Rhodopirellula
OTU_2034	2	10	191	5	19	2	4	59	4	348	7	5	7	2	8	5	1	0	4	6	2	35	161	3	4	0	2	47	12	2	0	5	0	8	8	2	190	3	5	58	22	7	0	7	6	7	2	179	k__Bacteria;p__Firmicutes;c__Clostridia;o__Clostridiales;f__Heliobacteriaceae
OTU_1362	38	3	161	5	5	64	16	77	2	3	0	3	1	0	2	1	4	7	0	7	4	6	3	136	7	5	0	48	3	9	4	1	7	0	0	1	3	0	436	69	99	9	0	87	0	89	34	3	k__Bacteria;p__Firmicutes;c__Clostridia;o__Clostridiales;f__Ruminococcaceae;g__Subdoligranulum
OTU_657	3	4	2	3	6	0	2	4	119	0	1	5	0	0	0	2	1	1	1	26	2	5	9	3	374	60	3	35	36	497	17	8	0	0	1	0	0	4	10	170	4	9	8	2	0	10	12	2	k__Bacteria;p__Proteobacteria;c__Gammaproteobacteria;o__Oceanospirillales;f__Halomonadaceae;g__Candidatus_Portiera;s__Candidatus_Portiera_aleyrodidarum
OTU_1284	0	0	1	0	6	2	2	12	2	6	1	225	2	0	3	0	4	0	2	0	2	1	70	0	13	0	0	120	34	1	0	1	5	2	1	4	517	1	0	0	11	10	2	97	5	259	2	28	k__Bacteria;p__Bacteroidetes;c__Sphingobacteriia;o__Sphingobacteriales;f__Chitinophagaceae;g__Flavisolibacter
OTU_1043	3	26	8	2	317	19	544	17	3	0	0	0	5	0	13	0	1	3	9	1	0	5	5	15	3	1	5	101	49	15	6	17	2	0	6	4	7	67	1	7	48	3	4	3	1	0	2	98	k__Bacteria;p__Actinobacteria;c__Thermoleophilia;o__Gaiellales
OTU_1589	80	12	64	4	2	0	9	0	4	495	142	6	3	7	6	5	0	1	5	0	2	7	1	1	1	2	0	1	4	4	4	4	2	151	6	1	14	7	162	4	2	2	134	67	3	1	5	0	k__Bacteria;p__Firmicutes;c__Bacilli;o__Lactobacillales;f__Lactobacillaceae;g__Lactobacillus
OTU_9416	0	0	0	0	42	8	0	0	1	6	0	5	9	0	3	4	0	0	0	1	0	0	1	0	0	0	0	0	0	7	0	9	0	4	1315	5	6	2	0	0	0	0	0	0	0	0	0	5	k__Bacteria;p__Actinobacteria;c__Actinobacteria;o__Propionibacteriales;f__Nocardioidaceae;g__Nocardioides
OTU_1727	12	83	16	101	5	3	4	1	91	6	1	4	7	263	6	437	1	15	3	52	26	3	7	2	86	1	5	1	5	48	4	0	4	15	3	7	4	4	2	0	0	2	5	2	3	2	64	15	k__Bacteria;p__Proteobacteria;c__Alphaproteobacteria;o__Rhizobiales;f__Methylobacteriaceae;g__Methylobacterium
OTU_929	0	2	3	1	176	0	3	3	2	0	2	2	574	1	6	1	0	0	1	0	0	1	0	9	1	2	1	1	14	5	0	6	1	2	4	3	265	1	0	0	101	4	178	0	0	50	2	1	k__Bacteria;p__Verrucomicrobia;c__Spartobacteria;o__Chthoniobacterales;f__DA101_soil_group
OTU_494	35	25	0	0	7	71	4	1	11	2	2	75	4	0	4	2	3	2	2	5	4	64	0	3	2	12	0	3	1	0	0	0	3	2	6	557	38	2	0	5	2	0	2	8	319	3	136	0	k__Bacteria;p__Proteobacteria;c__Betaproteobacteria;o__Burkholderiales;f__Comamonadaceae;g__Tepidimonas;s__Tepidimonas_sp._BR5
OTU_1283	285	53	12	8	138	13	7	11	8	0	0	0	0	2	0	0	0	19	1	4	1	8	4	6	2	3	538	1	3	3	1	5	1	0	5	2	18	1	1	53	80	1	4	34	2	0	77	11	k__Bacteria;p__Proteobacteria;c__Deltaproteobacteria;o__Myxococcales;f__Cystobacteraceae;g__Anaeromyxobacter;s__Anaeromyxobacter_sp._Fw109-5
OTU_1828	1	5	4	2	12	106	601	6	7	36	0	1	3	0	0	0	7	2	0	3	2	5	0	8	3	106	0	4	4	2	2	6	8	1	2	3	3	39	8	2	2	2	366	37	2	0	13	0	k__Bacteria;p__Firmicutes;c__Bacilli;o__Lactobacillales;f__Lactobacillaceae;g__Lactobacillus;s__Bacillus_coagulans
OTU_851	22	22	20	961	19	0	6	32	57	0	0	0	0	21	0	21	10	5	10	0	35	6	9	16	13	2	1	2	3	92	15	0	0	16	0	0	0	0	0	0	0	3	3	0	0	0	2	0	k__Bacteria;p__Proteobacteria;c__Alphaproteobacteria;o__Rhizobiales;f__Methylobacteriaceae;g__Methylobacterium
OTU_696	0	0	0	0	0	2	0	8	4	3	7	1	1	0	6	1	3	3	0	1	1	3	1	0	2	0	1	11	0	0	5	2	21	6	0	2	558	3	1	2	0	4	6	2	383	63	299	0	k__Bacteria;p__Atribacteria
OTU_1623	16	14	64	552	11	1	11	11	27	0	6	0	4	90	4	347	0	12	2	92	30	4	2	14	2	0	0	0	0	16	9	0	0	33	8	2	8	2	0	0	0	0	0	0	0	0	10	8	k__Bacteria;p__Proteobacteria;c__Alphaproteobacteria;o__Rhizobiales;f__Rhizobiaceae;g__Rhizobium
OTU_890	0	1	0	0	0	0	3	1	2	14	0	1	1080	1	2	4	11	0	0	86	0	0	0	6	0	11	0	2	12	1	0	13	0	6	4	3	51	4	0	0	0	0	0	0	0	1	77	0	k__Bacteria;p__Chloroflexi;c__Anaerolineae;o__Anaerolineales;f__Anaerolineaceae
OTU_2067	10	182	62	6	5	111	19	16	15	7	4	242	1	0	0	5	6	0	0	2	4	163	8	270	13	3	0	18	5	2	0	2	1	2	2	5	3	1	0	2	1	1	181	1	3	4	4	3	k__Bacteria;p__Proteobacteria;c__Alphaproteobacteria;o__Caulobacterales;f__Caulobacteraceae;g__Brevundimonas
OTU_869	1	15	6	10	51	7	64	9	14	1	45	0	1	1	1	0	22	3	7	40	5	7	6	609	4	25	1	75	42	27	3	3	5	1	1	2	6	0	0	53	2	7	0	54	77	0	56	24	k__Bacteria;p__Proteobacteria;c__Alphaproteobacteria;o__Rhizobiales;f__Xanthobacteraceae
OTU_1249	0	6	3	1	2	2	3	10	0	9	0	1	481	1	5	2	4	0	7	27	2	3	343	106	11	7	1	112	42	4	0	8	7	8	1	2	0	1	1	1	71	1	0	2	0	17	25	35	k__Bacteria;p__Chloroflexi
OTU_534	0	2	0	0	8	1	0	1	0	2	1256	4	3	2	3	2	0	0	0	1	0	16	0	0	0	0	0	0	0	0	0	3	0	4	2	1	1	2	0	11	0	0	0	0	11	34	3	0	k__Bacteria;p__Actinobacteria;c__Actinobacteria;o__Propionibacteriales;f__Propionibacteriaceae;g__Propionibacterium
OTU_1235	16	0	0	0	38	1	1	0	0	0	0	0	4	0	0	0	14	0	0	1	0	338	1	13	0	911	0	0	1	0	1	1	15	0	1	0	0	0	0	6	0	4	0	1	4	0	0	0	k__Bacteria;p__Bacteroidetes;c__Bacteroidia;o__Bacteroidales;f__Prevotellaceae;g__Prevotella_7
OTU_520	1	45	1	1	25	6	11	66	2	0	9	0	0	0	0	0	3	0	1	1	1	26	380	2	7	0	0	0	5	0	1	1	3	0	2	1	0	0	0	37	33	6	2	20	653	5	3	9	k__Bacteria;p__Acidobacteria;c__Holophagae;o__Subgroup_7
OTU_5735	4	1	2	3	17	114	175	33	5	17	0	0	21	11	2	26	14	22	8	9	8	5	14	3	6	4	198	215	13	44	2	6	5	4	2	5	14	2	35	66	104	11	3	3	6	7	83	13	k__Bacteria;p__Firmicutes;c__Bacilli;o__Bacillales;f__Bacillaceae;g__Anoxybacillus;s__Anoxybacillus_flavithermus
OTU_2686	1	5	2	5	35	175	32	5	5	0	0	0	0	0	3	1	6	1	3	2	7	1	154	75	1	16	1	84	34	6	4	6	3	0	0	0	81	5	258	0	1	12	0	127	4	4	149	43	k__Bacteria;p__Proteobacteria;c__Deltaproteobacteria;o__Myxococcales;f__P3OB-42
OTU_661	12	3	11	30	2	0	7	22	227	3	1	1	9	368	10	284	41	73	3	7	37	1	2	6	37	2	8	0	0	85	5	0	0	17	3	3	4	7	1	0	0	3	5	0	1	0	8	0	k__Bacteria;p__Proteobacteria;c__Alphaproteobacteria;o__Rhizobiales;f__Methylobacteriaceae;g__Methylobacterium
OTU_608	12	11	7	8	304	19	309	11	10	4	310	0	2	2	4	24	1	0	1	1	2	156	3	7	0	0	0	0	0	1	2	9	3	1	3	3	3	0	1	3	44	0	0	55	5	0	2	4	k__Bacteria;p__Actinobacteria;c__Thermoleophilia;o__Gaiellales;f__Gaiellaceae;g__Gaiella
OTU_634	0	0	0	0	0	0	0	0	2	4	1	1097	7	0	4	2	0	0	0	0	0	0	2	0	10	0	1	0	1	0	0	0	0	2	2	5	3	0	0	0	0	6	185	0	0	5	5	0	k__Bacteria;p__Chloroflexi;c__Anaerolineae;o__Anaerolineales;f__Anaerolineaceae
OTU_1714	3	10	4	4	14	5	109	90	8	170	1	0	2	1	5	6	10	8	19	196	4	180	4	4	0	0	1	210	9	5	0	6	18	4	0	12	58	4	3	27	20	9	8	9	15	2	66	0	k__Bacteria;p__Proteobacteria;c__Betaproteobacteria;o__Burkholderiales;f__Oxalobacteraceae;g__Massilia
OTU_2020	5	19	47	14	157	12	3	7	22	1	0	0	0	70	6	8	1	21	10	109	5	1	184	5	47	3	110	2	124	51	3	8	4	2	3	0	0	2	160	6	3	1	5	10	0	17	44	27	k__Bacteria;p__Actinobacteria;c__Actinobacteria;o__Frankiales;f__Geodermatophilaceae;g__Geodermatophilus
OTU_2270	60	59	112	11	17	5	3	10	119	0	0	2	158	223	10	153	7	10	12	4	16	4	4	3	68	1	14	1	18	126	4	3	4	3	0	2	2	2	2	1	14	3	9	0	0	3	34	7	k__Bacteria;p__Actinobacteria;c__Actinobacteria;o__Frankiales;f__Geodermatophilaceae;g__Modestobacter;s__Modestobacter_sp._Br10
OTU_1389	205	9	89	2	8	132	21	4	10	226	7	2	3	3	0	6	3	11	8	11	5	6	9	6	8	2	0	68	6	4	3	6	3	5	6	1	3	7	11	14	73	6	234	44	7	3	13	5	k__Bacteria;p__Proteobacteria;c__Gammaproteobacteria;o__Xanthomonadales;f__Xanthomonadaceae;g__Lysobacter;s__Lysobacter_daejeonensis
OTU_611	1	1089	5	4	138	5	4	1	3	0	13	0	0	0	2	0	0	0	2	0	0	5	5	9	0	0	0	0	14	2	0	2	0	0	5	0	0	0	3	0	0	0	0	0	0	0	2	0	k__Bacteria;p__Actinobacteria;c__Actinobacteria;o__Pseudonocardiales;f__Pseudonocardiaceae;g__Saccharopolyspora;s__Saccharopolyspora_sp._13-18-42
OTU_1106	91	1	0	1	1	1	1	14	15	4	1	0	2	5	6	0	0	8	0	0	0	1	0	1	4	2	523	0	7	3	3	2	0	0	3	3	3	579	2	1	0	1	6	0	0	0	10	0	k__Bacteria;p__Firmicutes;c__Bacilli;o__Lactobacillales;f__Lactobacillaceae;g__Lactobacillus
OTU_4239	102	2	16	11	2	6	1	144	19	0	4	1	1	249	4	87	5	55	0	2	25	3	3	1	11	1	367	6	8	71	3	8	1	7	3	0	6	1	1	1	0	50	4	2	0	0	4	4	k__Bacteria;p__Proteobacteria;c__Alphaproteobacteria;o__Sphingomonadales;f__Sphingomonadaceae;g__Sphingomonas
OTU_485	0	0	0	0	0	0	0	0	0	5	1	0	1	0	1265	2	0	0	1	0	0	0	0	0	0	0	0	0	4	0	0	0	0	0	0	1	4	0	0	0	0	0	0	0	0	0	0	2	k__Bacteria;p__Planctomycetes;c__Planctomycetacia;o__Planctomycetales;f__Planctomycetaceae
OTU_10175	0	7	14	2	39	6	1	13	2	1	229	194	2	6	4	9	10	12	10	1	9	7	7	78	17	68	10	152	51	26	4	5	2	3	5	1	4	0	2	5	4	3	40	45	5	59	28	83	k__Bacteria;p__Actinobacteria;c__Actinobacteria;o__Corynebacteriales;f__Mycobacteriaceae;g__Mycobacterium;s__Mycobacterium_parascrofulaceum
OTU_1643	8	2	13	6	25	13	46	125	5	1	406	2	1	0	5	3	6	0	1	289	7	28	4	95	0	2	1	2	0	11	2	4	5	2	0	0	1	0	0	4	67	4	2	63	8	0	10	3	k__Bacteria;p__Proteobacteria;c__Alphaproteobacteria;o__Sphingomonadales;f__Sphingomonadaceae;g__Sphingomonas
OTU_555	0	0	0	0	0	0	1	0	0	1	2	21	1228	4	1	1	5	0	0	0	0	0	0	1	0	2	0	0	3	1	0	1	0	2	1	2	3	0	0	0	0	0	0	0	0	0	0	0	k__Bacteria;p__Planctomycetes;c__Planctomycetacia;o__Planctomycetales;f__Planctomycetaceae
OTU_469	5	7	277	1	5	0	6	8	2	0	0	0	0	0	0	2	1	0	0	1	0	6	1	946	0	4	0	0	0	1	0	1	0	1	0	0	0	0	0	0	0	0	0	0	0	0	0	0	k__Bacteria;p__Chloroflexi;c__Anaerolineae;o__Anaerolineales;f__Anaerolineaceae
OTU_1324	11	8	150	5	2	31	2	8	32	6	1	0	1	267	6	140	0	25	0	7	1	1	4	0	12	2	449	2	2	18	1	2	1	12	2	9	5	5	3	2	1	5	5	22	1	0	5	0	k__Bacteria;p__Proteobacteria;c__Alphaproteobacteria;o__Sphingomonadales;f__Sphingomonadaceae;g__Sphingomonas;s__Sphingomonas_sp._KSM1
[truncated: 4,804 more rows]

## Sheet: Urban_TREE_APS
APS (Potential animal parasites or symbionts ) in phyllosphere of camphor trees grown in urban area.
[truncated: 82 more rows]

[truncated: 4 more sheets: Field_OTU, Field_APS, Field_OTU_ZH11, Field_APS_ZH11]
