# Supplementary material for: The effect of developmental stages on microbiome assembly in the phyllosphere and rhizosphere of rice grown in urban area soil
Source: Environ Microbiome. 2025 Jul 11;20:86. doi: 10.1186/s40793-025-00748-9 (PMC12255072; doi:10.1186/s40793-025-00748-9)
Supplement: Supplementary file 2 — Supplementary Material 2 [file 40793_2025_748_MOESM2_ESM.xlsx]

## Sheet: dif_otu
Assessment of differences in relative abundance of OTUs between phyllosphere and rhizosphere (Calculated through t-test)
OTU names	Order	mean of abundance of phyllosphere	mean of abundance of phyllosphere	p value	log2FC (phyllosphere vs. rhizosphere)	-LOG10(p value)	Enrichment
OTU_12	Xanthomonadales	0.00279029	5.19712	0.000496	-10.8631	-3.30452	rhizosphere
OTU_6	Burkholderiales	0.100545	4.85772	0.00784	-5.59436	-2.10568	rhizosphere
OTU_10	Acidobacteriales	0.00351599	3.30796	7.04e-05	-9.87779	-4.15243	rhizosphere
OTU_44	Acidobacteriales	0.00245047	3.10651	3.59e-05	-10.308	-4.44491	rhizosphere
OTU_9	TRA3-20	0.000997879	2.7881	5.71e-05	-11.4481	-4.24336	rhizosphere
OTU_830	Xanthomonadales	0.00183378	2.37335	4.57e-06	-10.3379	-5.34008	rhizosphere
OTU_311	Acidobacteriales	0.0753789	2.17953	1.02e-07	-4.85371	-6.9914	rhizosphere
OTU_11	Rhizobiales	0.00144005	2.09301	1.77e-05	-10.5052	-4.75203	rhizosphere
OTU_35	Rhizobiales	0.00645505	2.04214	9.77e-05	-8.30544	-4.01011	rhizosphere
OTU_13	Acidobacteriales	0.000979799	1.8859	1.9e-06	-10.9105	-5.72125	rhizosphere
OTU_31	Rhizobiales	0.0101446	1.66425	4e-06	-7.35801	-5.39794	rhizosphere
OTU_17	Rhodobacterales	0.000360774	1.52808	0.0274	-12.0483	-1.56225	rhizosphere
OTU_20	Sphingobacteriales	0.000567594	1.49351	0.0011	-11.3616	-2.95861	rhizosphere
OTU_212	Acidobacteriales	0.0236235	1.35762	3.69e-05	-5.84471	-4.43297	rhizosphere
OTU_82	Rhizobiales	0.00125581	1.03489	1.15e-08	-9.68665	-7.9393	rhizosphere
OTU_29	Rhodospirillales	0.000759272	1.02094	0.00559	-10.393	-2.25259	rhizosphere
OTU_39	Rhodospirillales	0.00132356	0.961577	0.0421	-9.50483	-1.37572	rhizosphere
OTU_1603	Rhizobiales	0.00560582	0.943689	7.58e-06	-7.39524	-5.12033	rhizosphere
OTU_55	Rhizobiales	0.077515	0.845452	9.83e-10	-3.44718	-9.00745	rhizosphere
OTU_49	Gemmatimonadales	0.0155826	0.853354	0.000887	-5.77513	-3.05208	rhizosphere
OTU_47	Sphingobacteriales	0.000205788	0.848973	0.0131	-12.0103	-1.88273	rhizosphere
OTU_86	Rhizobiales	0.0018895	0.819829	6.42e-07	-8.76118	-6.19246	rhizosphere
OTU_53	Acidobacteriales	0.000708105	0.700161	0.00278	-9.94951	-2.55596	rhizosphere
OTU_152	Acidobacteriales	0.000602507	0.688221	2.37e-05	-10.1577	-4.62525	rhizosphere
OTU_57	Rhodospirillales	0.00034685	0.682328	4.04e-06	-10.9419	-5.39362	rhizosphere
OTU_64	Oceanospirillales	7.83e-05	0.671664	0.00557	-13.0664	-2.25414	rhizosphere
OTU_131	Rhizobiales	0.0005219	0.670549	4.36e-07	-10.3274	-6.36051	rhizosphere
OTU_450	Gemmatimonadales	0.00431943	0.65893	0.00031	-7.25314	-3.50864	rhizosphere
OTU_90	Rhizobiales	0.000852842	0.653335	0.00792	-9.58133	-2.10127	rhizosphere
OTU_69	Rhodospirillales	0.000583498	0.624712	7.38e-05	-10.0642	-4.13194	rhizosphere
OTU_134	Xanthomonadales	0.00260896	0.583088	0.00283	-7.80409	-2.54821	rhizosphere
OTU_139	Subgrophyllosphere_3	0.000881849	0.578092	4.14e-05	-9.35655	-4.383	rhizosphere
OTU_50	Sphingobacteriales	0.000523162	0.572939	0.00428	-10.0969	-2.36856	rhizosphere
OTU_109	Acidobacteriales	0.000526066	0.567326	0.00434	-10.0747	-2.36251	rhizosphere
OTU_48	Sphingobacteriales	0.000164785	0.548078	0.00717	-11.6996	-2.14448	rhizosphere
OTU_120	Desulfuromonadales	0.0317822	0.520315	0.0445	-4.03309	-1.35164	rhizosphere
OTU_75	Caulobacterales	0.00378848	0.499011	4.49e-06	-7.04131	-5.34775	rhizosphere
OTU_1469	Acidobacteriales	0.000539576	0.491574	1.16e-06	-9.83137	-5.93554	rhizosphere
OTU_196	Burkholderiales	0.000235142	0.489604	0.0028	-11.0239	-2.55284	rhizosphere
OTU_275	Acidobacteriales	0.00024822	0.487244	2.08e-05	-10.9388	-4.68194	rhizosphere
OTU_65	Rhodospirillales	0.000244138	0.48479	2.08e-06	-10.9554	-5.68194	rhizosphere
OTU_153	Rhizobiales	0.00129718	0.481341	4.9e-07	-8.53554	-6.3098	rhizosphere
OTU_85	Gaiellales	0.0250413	0.43189	1.5e-07	-4.10828	-6.82391	rhizosphere
OTU_211	Xanthomonadales	0.000344455	0.441816	3.74e-05	-10.3249	-4.42713	rhizosphere
OTU_146	Rhizobiales	0.000504262	0.441171	4.75e-07	-9.77295	-6.32331	rhizosphere
OTU_78	Acidobacteriales	7.73e-05	0.434304	2.63e-06	-12.4559	-5.58004	rhizosphere
OTU_74	Xanthomonadales	9.82e-05	0.438656	0.004	-12.1251	-2.39794	rhizosphere
OTU_150	Xanthomonadales	0.000707895	0.425548	3.39e-06	-9.23157	-5.4698	rhizosphere
OTU_111	Caulobacterales	0.0121856	0.411349	2.9e-05	-5.07711	-4.5376	rhizosphere
OTU_127	Xanthomonadales	0.00135664	0.413806	0.0465	-8.25277	-1.33255	rhizosphere
OTU_243	Burkholderiales	0.0295504	0.348193	0.0143	-3.55864	-1.84466	rhizosphere
OTU_117	Sphingobacteriales	8.68e-05	0.381326	0.00423	-12.101	-2.37366	rhizosphere
OTU_81	Sphingobacteriales	0.00101671	0.377143	0.000574	-8.53506	-3.24109	rhizosphere
OTU_269	Rhizobiales	0.00135561	0.372636	2.19e-08	-8.10268	-7.65956	rhizosphere
OTU_165	Xanthomonadales	0.000247177	0.354818	2.81e-06	-10.4873	-5.55129	rhizosphere
OTU_280	Sphingomonadales	0.000319353	0.343073	1.81e-08	-10.0691	-7.74232	rhizosphere
OTU_186	Rhizobiales	0.0365277	0.298557	0.0219	-3.03094	-1.65956	rhizosphere
OTU_108	Chromatiales	8.24e-05	0.332254	0.00479	-11.9774	-2.31966	rhizosphere
OTU_103	Unassigned	8.47e-05	0.323719	0.0043	-11.9001	-2.36653	rhizosphere
OTU_112	Corynebacteriales	0.00469696	0.317392	0.000904	-6.07839	-3.04383	rhizosphere
OTU_630	Xanthomonadales	0.000476876	0.307552	0.000332	-9.333	-3.47886	rhizosphere
OTU_216	Acidobacteriales	0.0318077	0.268703	0.00338	-3.07856	-2.47108	rhizosphere
OTU_170	Gaiellales	0.00381282	0.281623	0.00253	-6.20677	-2.59688	rhizosphere
OTU_145	Sphingomonadales	0.000669323	0.250966	0.00439	-8.55057	-2.35754	rhizosphere
OTU_191	Rhodospirillales	0.000445187	0.24664	0.0001	-9.11378	-4	rhizosphere
OTU_161	Hydrogenophilales	0.000863651	0.24348	0.0395	-8.13914	-1.4034	rhizosphere
OTU_297	Frankiales	0.000425557	0.245582	2.26e-07	-9.17263	-6.64589	rhizosphere
OTU_256	Subgrophyllosphere_3	0.00100844	0.221555	0.0067	-7.7794	-2.17393	rhizosphere
OTU_287	Xanthomonadales	0.0175213	0.206171	0.00666	-3.55666	-2.17653	rhizosphere
OTU_138	Sphingobacteriales	0.00384255	0.215794	0.0244	-5.81145	-1.61261	rhizosphere
OTU_178	Sphingomonadales	0.0221928	0.1919	0.0139	-3.11219	-1.85699	rhizosphere
OTU_192	Rhizobiales	0.0004361	0.206403	3.93e-07	-8.88659	-6.40561	rhizosphere
OTU_605	Rhizobiales	0.000161178	0.201463	6.33e-06	-10.2876	-5.1986	rhizosphere
OTU_176	Burkholderiales	0.000347039	0.196636	5.61e-06	-9.14621	-5.25104	rhizosphere
OTU_347	Rhizobiales	0.000164785	0.194434	2.76e-07	-10.2045	-6.55909	rhizosphere
OTU_281	Acidobacteriales	0.000164785	0.192015	0.000271	-10.1864	-3.56703	rhizosphere
OTU_172	Rhizobiales	9.66e-05	0.185966	3.69e-07	-10.9107	-6.43297	rhizosphere
OTU_365	Frankiales	0.000410238	0.182628	1.21e-07	-8.79823	-6.91721	rhizosphere
OTU_204	Rhodospirillales	0.000260242	0.168173	0.00642	-9.33588	-2.19246	rhizosphere
OTU_1735	Acidobacteriales	0.000160695	0.165899	2.98e-06	-10.0118	-5.52578	rhizosphere
OTU_276	Sphingobacteriales	0.000257483	0.169183	0.00413	-9.35989	-2.38405	rhizosphere
OTU_205	Xanthomonadales	9.66e-05	0.161546	9.99e-06	-10.7076	-5.00043	rhizosphere
OTU_1826	Acidobacteriales	8.24e-05	0.159948	6.82e-05	-10.9227	-4.16622	rhizosphere
OTU_266	Rhodospirillales	0.00028818	0.15363	0.00978	-9.05827	-2.00966	rhizosphere
OTU_367	Xanthomonadales	0.000370573	0.148181	0.00288	-8.64339	-2.54061	rhizosphere
OTU_313	Unassigned	0.000247931	0.144094	0.00488	-9.18286	-2.31158	rhizosphere
OTU_396	Desulfuromonadales	0.000152373	0.145411	0.0238	-9.89831	-1.62342	rhizosphere
OTU_215	NKB5	0.000159676	0.13859	0.00449	-9.76146	-2.34775	rhizosphere
OTU_240	Rhodocyclales	0.00144262	0.136241	0.00463	-6.56133	-2.33442	rhizosphere
OTU_314	Rhizobiales	0.00153089	0.135345	0.00168	-6.46612	-2.77469	rhizosphere
OTU_231	Rhodospirillales	8.28e-05	0.130382	9.57e-05	-10.6208	-4.01909	rhizosphere
OTU_581	Sphingomonadales	0.00725385	0.124561	0.0451	-4.10196	-1.34582	rhizosphere
OTU_404	Rhizobiales	0.000180623	0.128781	0.00534	-9.47772	-2.27246	rhizosphere
OTU_317	Acidimicrobiales	8.24e-05	0.123383	0.0482	-10.5482	-1.31695	rhizosphere
OTU_241	Sphingobacteriales	8.24e-05	0.124523	0.000998	-10.5615	-3.00087	rhizosphere
OTU_237	Sphingobacteriales	0.000175687	0.120603	0.0331	-9.42305	-1.48017	rhizosphere
OTU_376	Xanthomonadales	7.62e-05	0.118417	0.0175	-10.6018	-1.75696	rhizosphere
OTU_295	Caulobacterales	0.00266794	0.113689	0.000426	-5.41322	-3.37059	rhizosphere
OTU_253	Sphingobacteriales	0.000165204	0.114172	0.00677	-9.43274	-2.16941	rhizosphere
OTU_446	Burkholderiales	0.00132011	0.10888	0.00272	-6.36594	-2.56543	rhizosphere
OTU_425	Burkholderiales	7.62e-05	0.108259	0.00411	-10.4724	-2.38616	rhizosphere
OTU_497	Rhodospirillales	0.000164205	0.106866	0.000809	-9.34608	-3.09205	rhizosphere
OTU_385	Rhodospirillales	9.66e-05	0.104744	0.00477	-10.0826	-2.32148	rhizosphere
OTU_551	Burkholderiales	7.73e-05	0.1	0.028	-10.3373	-1.55284	rhizosphere
OTU_277	Subgrophyllosphere_2	0.00017509	0.0962445	0.00338	-9.10246	-2.47108	rhizosphere
OTU_294	Acidimicrobiales	8.34e-05	0.0958431	0.00149	-10.1664	-2.82681	rhizosphere
OTU_499	Rhizobiales	9.66e-05	0.0921037	0.00468	-9.89702	-2.32975	rhizosphere
OTU_1399	Streptomycetales	0.000186583	0.0864169	0.00345	-8.85535	-2.46218	rhizosphere
OTU_296	Myxococcales	0.000681097	0.0883103	0.025	-7.01858	-1.60206	rhizosphere
OTU_433	Rhodospirillales	0.00884449	0.0752057	0.00026	-3.08799	-3.58503	rhizosphere
OTU_424	Sphingobacteriales	0.000267679	0.0868332	0.0064	-8.3416	-2.19382	rhizosphere
OTU_321	Rickettsiales	0.000167134	0.0829995	0.0167	-8.95595	-1.77728	rhizosphere
OTU_366	Acidobacteriales	8.68e-05	0.0766214	0.000545	-9.78584	-3.2636	rhizosphere
OTU_374	Burkholderiales	0.00462704	0.0709674	0.0224	-3.939	-1.64975	rhizosphere
OTU_389	Rhizobiales	0.000154301	0.0754889	0.00165	-8.93437	-2.78252	rhizosphere
OTU_641	Xanthomonadales	0.000102894	0.0741347	0.000135	-9.49285	-3.86967	rhizosphere
OTU_323	Propionibacteriales	0.000615713	0.0741201	0.000701	-6.91146	-3.15428	rhizosphere
OTU_341	Xanthomonadales	0.000163044	0.0735288	1.76e-06	-8.8169	-5.75449	rhizosphere
OTU_619	Rhodospirillales	7.83e-05	0.0723834	1.17e-06	-9.85243	-5.93181	rhizosphere
OTU_387	Burkholderiales	7.84e-05	0.0677821	0.0202	-9.75583	-1.69465	rhizosphere
OTU_349	OCS116_clade	8.24e-05	0.0687872	3.18e-05	-9.70528	-4.49757	rhizosphere
OTU_419	Myxococcales	0.000277265	0.0681904	0.0118	-7.94216	-1.92812	rhizosphere
OTU_679	Rhodospirillales	0.00312437	0.0643505	3.13e-05	-4.36431	-4.50446	rhizosphere
OTU_327	Rhodospirillales	8.84e-05	0.0656752	0.00242	-9.53709	-2.61618	rhizosphere
OTU_643	Acidimicrobiales	0.00680171	0.0591658	0.000299	-3.12079	-3.52433	rhizosphere
OTU_413	Xanthomonadales	0.00314667	0.0619049	0.0462	-4.29815	-1.33536	rhizosphere
OTU_612	Rhodospirillales	0.000187635	0.0650971	2.57e-05	-8.43852	-4.59007	rhizosphere
OTU_1195	Caulobacterales	0.000180623	0.0642861	1.52e-05	-8.47538	-4.81816	rhizosphere
OTU_363	Sphingobacteriales	0.000290809	0.0638387	0.0315	-7.77822	-1.50169	rhizosphere
OTU_580	Rhodospirillales	7.9e-05	0.0590933	0.000376	-9.54693	-3.42481	rhizosphere
OTU_378	Rhodocyclales	0.000766618	0.0572337	0.0265	-6.22221	-1.57675	rhizosphere
OTU_593	Burkholderiales	0.000639448	0.0578075	0.0321	-6.49829	-1.49349	rhizosphere
OTU_1101	Burkholderiales	0.000159027	0.0568559	0.016	-8.48189	-1.79588	rhizosphere
OTU_876	Rhizobiales	9.66e-05	0.0549002	0.00175	-9.15057	-2.75696	rhizosphere
OTU_506	Propionibacteriales	8.24e-05	0.0531726	1.11e-05	-9.33382	-4.95468	rhizosphere
OTU_665	Rhizobiales	9.66e-05	0.0512911	0.000922	-9.05247	-3.03527	rhizosphere
OTU_461	Sphingobacteriales	9.66e-05	0.050875	0.0334	-9.04072	-1.47625	rhizosphere
OTU_485	Subgrophyllosphere_3	8.24e-05	0.0500072	0.00988	-9.24528	-2.00524	rhizosphere
OTU_888	Clostridiales	0.000164575	0.0480065	0.0321	-8.18834	-1.49349	rhizosphere
OTU_552	Xanthomonadales	0.000172858	0.0448211	0.000156	-8.01845	-3.80688	rhizosphere
OTU_458	Rhizobiales	0.000172858	0.0457423	0.0136	-8.0478	-1.86646	rhizosphere
OTU_475	Acidobacteriales	0.000235529	0.0437151	0.0138	-7.53608	-1.86012	rhizosphere
OTU_464	Rhodospirillales	0.000720258	0.0422437	8.81e-05	-5.87408	-4.05502	rhizosphere
OTU_443	Rhodospirillales	9.66e-05	0.0432381	5.87e-06	-8.80606	-5.23136	rhizosphere
OTU_846	Propionibacteriales	0.00127661	0.0406239	0.0373	-4.99194	-1.42829	rhizosphere
OTU_531	Spirochaetales	0.00102026	0.0377541	0.00312	-5.20963	-2.50585	rhizosphere
OTU_525	Rhizobiales	8.84e-05	0.0378246	0.00194	-8.74106	-2.7122	rhizosphere
OTU_474	Burkholderiales	9.82e-05	0.0377183	0.00884	-8.58532	-2.05355	rhizosphere
OTU_783	Bacillales	0.00142562	0.0356461	0.00339	-4.64409	-2.4698	rhizosphere
OTU_583	Frankiales	8.24e-05	0.0363371	0.000392	-8.78458	-3.40671	rhizosphere
OTU_494	Legionellales	0.000493968	0.0355471	0.013	-6.16917	-1.88606	rhizosphere
OTU_1200	Acidobacteriales	0.000247177	0.0345761	0.0083	-7.12809	-2.08092	rhizosphere
OTU_495	Rickettsiales	0.000164785	0.0342923	0.0411	-7.70116	-1.38616	rhizosphere
OTU_645	Acidimicrobiales	0.000947294	0.0314212	0.0311	-5.05178	-1.50724	rhizosphere
OTU_784	Propionibacteriales	0.000606825	0.0321193	8.5e-05	-5.72601	-4.07058	rhizosphere
OTU_510	Frankiales	7.62e-05	0.0318724	0.00823	-8.7083	-2.0846	rhizosphere
OTU_1068	Acidobacteriales	8.24e-05	0.0312309	0.000218	-8.56612	-3.66154	rhizosphere
OTU_1094	Rhodospirillales	0.000164785	0.0312172	0.000172	-7.56561	-3.76447	rhizosphere
OTU_902	Rhodospirillales	8.28e-05	0.0280776	0.0457	-8.40557	-1.34008	rhizosphere
OTU_559	Acidobacteriales	8.68e-05	0.0263	5.55e-06	-8.24315	-5.25571	rhizosphere
OTU_780	Rhodospirillales	8.24e-05	0.0266762	0.000427	-8.3387	-3.36957	rhizosphere
OTU_1256	Rhodospirillales	0.000185286	0.0254188	0.00189	-7.1	-2.72354	rhizosphere
OTU_656	Sphingomonadales	0.000581283	0.0236082	0.0393	-5.3439	-1.40561	rhizosphere
OTU_1117	Frankiales	0.00194632	0.0220649	0.000239	-3.50293	-3.6216	rhizosphere
OTU_988	Rhizobiales	8.68e-05	0.0235442	0.00535	-8.08346	-2.27165	rhizosphere
OTU_953	Acidimicrobiales	8.34e-05	0.0240198	0.00115	-8.16996	-2.9393	rhizosphere
OTU_1120	Solirubrobacterales	8.84e-05	0.0231055	0.00172	-8.02997	-2.76447	rhizosphere
OTU_1586	Rhizobiales	8.55e-05	0.0224177	0.000599	-8.0345	-3.22257	rhizosphere
OTU_1106	Frankiales	7.62e-05	0.0221702	1.6e-05	-8.18462	-4.79588	rhizosphere
OTU_713	Caulobacterales	8.24e-05	0.0201761	0.00128	-7.93579	-2.89279	rhizosphere
OTU_890	Bacillales	0.000343177	0.0197622	3.4e-07	-5.84765	-6.46852	rhizosphere
OTU_827	Sphingobacteriales	0.000180623	0.0185846	0.0197	-6.68498	-1.70553	rhizosphere
OTU_1108	Rhodospirillales	8.24e-05	0.0190707	0.000238	-7.8545	-3.62342	rhizosphere
OTU_872	Rhodospirillales	0.000158549	0.0184181	0.00163	-6.86005	-2.78781	rhizosphere
OTU_1186	Micrococcales	0.00157641	0.0165249	0.0139	-3.38992	-1.85699	rhizosphere
OTU_743	Corynebacteriales	8.84e-05	0.0187316	7.57e-06	-7.72721	-5.1209	rhizosphere
OTU_763	Myxococcales	0.000252663	0.0173497	0.0047	-6.10155	-2.3279	rhizosphere
OTU_806	Sphingomonadales	8.84e-05	0.0175203	0.0491	-7.63076	-1.30892	rhizosphere
OTU_936	Bacillales	7.84e-05	0.0171817	0.000457	-7.7758	-3.34008	rhizosphere
OTU_892	Sphingomonadales	0.00162887	0.0130979	0.0135	-3.00739	-1.86967	rhizosphere
OTU_896	Rhizobiales	8.24e-05	0.0142674	0.00504	-7.43587	-2.29757	rhizosphere
OTU_899	Frankiales	7.73e-05	0.0138979	0.00281	-7.49018	-2.55129	rhizosphere
OTU_943	Neisseriales	7.59e-05	0.0131447	0.0255	-7.43617	-1.59346	rhizosphere
OTU_1142	Propionibacteriales	0.00016347	0.0133778	0.045	-6.35467	-1.34679	rhizosphere
OTU_1155	Rhizobiales	0.000177277	0.0133769	0.0426	-6.2376	-1.37059	rhizosphere
OTU_787	Xanthomonadales	8.68e-05	0.0127602	0.0336	-7.19974	-1.47366	rhizosphere
OTU_749	Sphingomonadales	8.34e-05	0.0123207	0.00442	-7.20682	-2.35458	rhizosphere
OTU_925	Sphingobacteriales	7.59e-05	0.0124352	0.0313	-7.35612	-1.50446	rhizosphere
OTU_1241	Pasteurellales	0.00026257	0.0121849	0.0158	-5.53625	-1.80134	rhizosphere
OTU_1131	Clostridiales	8.55e-05	0.0118845	0.0393	-7.11894	-1.40561	rhizosphere
OTU_1390	Clostridiales	0.00133547	0.0107297	0.0189	-3.0062	-1.72354	rhizosphere
OTU_944	Rhizobiales	0.000411638	0.0116823	0.0057	-4.82681	-2.24413	rhizosphere
OTU_1494	Bacillales	0.000167922	0.0115967	0.00546	-6.10977	-2.26281	rhizosphere
OTU_1566	Clostridiales	0.000181196	0.0116221	0.0163	-6.00317	-1.78781	rhizosphere
OTU_1564	Bacillales	0.000244138	0.0114756	0.000268	-5.55473	-3.57187	rhizosphere
OTU_1591	Rhizobiales	0.000432361	0.010513	0.0119	-4.60379	-1.92445	rhizosphere
OTU_1604	Fusobacteriales	0.000646016	0.0102184	0.00531	-3.98345	-2.27491	rhizosphere
OTU_1410	Rhodocyclales	0.000155732	0.0106169	0.0354	-6.09115	-1.451	rhizosphere
OTU_1575	Acidobacteriales	0.000167922	0.0104602	0.0043	-5.96097	-2.36653	rhizosphere
OTU_1486	Micrococcales	0.000333699	0.00915076	0.0346	-4.77727	-1.46092	rhizosphere
OTU_1203	Bacillales	7.62e-05	0.0091826	0.0198	-6.91297	-1.70333	rhizosphere
OTU_1495	Xanthomonadales	0.000170249	0.00888957	0.00374	-5.70639	-2.42713	rhizosphere
OTU_1707	Gaiellales	7.59e-05	0.00926678	0.0129	-6.93182	-1.88941	rhizosphere
OTU_1349	Bacillales	0.000485215	0.00818957	0.00161	-4.07709	-2.79317	rhizosphere
OTU_1258	Bacillales	8.55e-05	0.00772242	0.00229	-6.49699	-2.64016	rhizosphere
OTU_1543	Xanthomonadales	0.000174447	0.00722164	0.0301	-5.37147	-1.52143	rhizosphere
OTU_1598	Pseudonocardiales	8.47e-05	0.0068303	0.0222	-6.33344	-1.65365	rhizosphere
OTU_1650	Caulobacterales	8.68e-05	0.00662921	0.0121	-6.255	-1.91721	rhizosphere
OTU_1864	S0134_terrestrial_grophyllosphere	7.73e-05	0.00618293	0.0249	-6.32168	-1.6038	rhizosphere
OTU_1768	Acidobacteriales	8.24e-05	0.00604554	0.0203	-6.19708	-1.6925	rhizosphere
OTU_1456	Bacillales	0.00052119	0.00516508	0.0462	-3.30891	-1.33536	rhizosphere
OTU_1231	Acidimicrobiales	8.47e-05	0.00554521	0.00937	-6.03274	-2.02826	rhizosphere
OTU_1770	Frankiales	8.68e-05	0.00556536	0.00879	-6.00264	-2.05601	rhizosphere
OTU_1257	Acidobacteriales	8.24e-05	0.00529737	0.0124	-6.00649	-1.90658	rhizosphere
OTU_1402	Legionellales	7.62e-05	0.00543151	0.0248	-6.15542	-1.60555	rhizosphere
OTU_1526	Acidobacteriales	9.66e-05	0.00527253	0.00411	-5.77033	-2.38616	rhizosphere
OTU_1708	Caulobacterales	7.62e-05	0.00472481	0.014	-5.95432	-1.85387	rhizosphere
OTU_1534	Rhizobiales	7.73e-05	0.00336232	0.0306	-5.44284	-1.51428	rhizosphere
OTU_1767	Subgrophyllosphere_3	0.000102894	0.00265747	0.0291	-4.69082	-1.53611	rhizosphere
OTU_4	Bacteroidales	6.15471	0.0806734	0.0189	6.25345	-1.72354	phyllosphere
OTU_3	Burkholderiales	3.24303	0.102278	0.00241	4.98678	-2.61798	phyllosphere
OTU_24	Oceanospirillales	3.46705	0.0153671	0.0153	7.81772	-1.81531	phyllosphere
OTU_7	Caulobacterales	1.91959	0.158557	0.0204	3.59772	-1.69037	phyllosphere
OTU_16	Rhizobiales	1.65648	0.0353899	0.034	5.54864	-1.46852	phyllosphere
OTU_60	Pseudomonadales	1.35727	0.0116411	0.041	6.86534	-1.38722	phyllosphere
OTU_34	Bacteroidales	0.887984	0.0175913	0.0148	5.6576	-1.82974	phyllosphere
OTU_80	Bacteroidales	0.823253	0.0197502	0.0269	5.38139	-1.57025	phyllosphere
OTU_52	Lactobacillales	0.767712	0.0394672	0.016	4.28184	-1.79588	phyllosphere
OTU_106	Bacteroidales	0.668027	0.0727083	0.022	3.19972	-1.65758	phyllosphere
OTU_185	Bacteroidales	0.550752	0.00206875	0.0451	8.0565	-1.34582	phyllosphere
OTU_58	Methylophilales	0.502518	0.0335086	0.047	3.90657	-1.3279	phyllosphere
OTU_59	Bacteroidales	0.484716	0.00879391	0.0439	5.78449	-1.35754	phyllosphere
OTU_63	Bacteroidales	0.456596	0.0151663	0.0374	4.91198	-1.42713	phyllosphere
OTU_118	Bacteroidales	0.469271	0.0158939	0.0249	4.88388	-1.6038	phyllosphere
OTU_143	Bacteroidales	0.392944	0.0139286	0.0408	4.8182	-1.38934	phyllosphere
OTU_352	Bacteroidales	0.388836	0.00945009	0.0324	5.36269	-1.48945	phyllosphere
OTU_123	Bacteroidales	0.382782	0.00326357	0.0355	6.87393	-1.44977	phyllosphere
OTU_110	Micrococcales	0.352928	0.000795795	0.0147	8.79276	-1.83268	phyllosphere
OTU_209	Clostridiales	0.3486	0.0078538	0.0136	5.47204	-1.86646	phyllosphere
OTU_227	Burkholderiales	0.317965	0.00142154	0.0436	7.80527	-1.36051	phyllosphere
OTU_190	Bacteroidales	0.298508	0.00786118	0.0257	5.24688	-1.59007	phyllosphere
OTU_142	Bacteroidales	0.273752	0.00698437	0.0436	5.2926	-1.36051	phyllosphere
OTU_233	Lactobacillales	0.184709	0.0102242	0.0451	4.17519	-1.34582	phyllosphere
OTU_210	Bacteroidales	0.1357	0.0042238	0.0242	5.00574	-1.61618	phyllosphere
OTU_286	Bacteroidales	0.111336	0.00604082	0.0362	4.20403	-1.44129	phyllosphere
OTU_278	Erysipelotrichales	0.0888528	0.00290597	0.0376	4.93433	-1.42481	phyllosphere
OTU_416	Clostridiales	0.0655338	0.0028238	0.0373	4.53653	-1.42829	phyllosphere
OTU_573	Clostridiales	0.0368871	0.00263767	0.0497	3.80578	-1.30364	phyllosphere
OTU_1032	Clostridiales	0.0140788	9.38e-05	0.0408	7.22972	-1.38934	phyllosphere
OTU_1121	Bacteroidales	0.0128329	0.00135094	0.00477	3.24781	-2.32148	phyllosphere
OTU_1567	Clostridiales	0.0100577	0.0011993	0.0236	3.06803	-1.62709	phyllosphere
OTU_1460	Clostridiales	0.00376113	9.7e-05	0.042	5.27704	-1.37675	phyllosphere
OTU_1625	Clostridiales	0.00365585	9.7e-05	0.00593	5.23608	-2.22695	phyllosphere
OTU_1843	Desulfovibrionales	0.00271037	9.38e-05	0.00226	4.85276	-2.64589	phyllosphere
OTU_1	Burkholderiales	1.46635	2.20186	0.511	-0.586497	-0.291579	no
OTU_2	Pseudomonadales	3.01862	0.190624	0.212	3.98509	-0.673664	no
OTU_8	Bacteroidales	2.37097	0.0264941	0.109	6.48366	-0.962574	no
OTU_19	Clostridiales	2.27802	0.00160181	0.331	10.4739	-0.480172	no
OTU_18	Bacteroidales	1.7111	0.00940176	0.184	7.50778	-0.735182	no
OTU_15	Burkholderiales	1.59764	0.0973532	0.314	4.03657	-0.50307	no
OTU_54	Clostridiales	1.57681	0.14314	0.0827	3.46151	-1.08249	no
OTU_62	Enterobacteriales	1.16514	0.304716	0.174	1.93497	-0.759451	no
OTU_14	Sphingomonadales	1.65524	0.00151909	0.331	10.0896	-0.480172	no
OTU_26	Enterobacteriales	1.1292	0.224144	0.075	2.3328	-1.12494	no
OTU_25	Burkholderiales	1.18177	0.0257602	0.294	5.51967	-0.531653	no
OTU_22	Rhodospirillales	1.35165	0.0134371	0.0895	6.65236	-1.04818	no
OTU_23	Bdellovibrionales	1.38161	0.000400391	0.331	11.7527	-0.480172	no
OTU_33	Clostridiales	1.05425	0.00902389	0.28	6.86825	-0.552842	no
OTU_1515	Enterobacteriales	0.673055	0.365674	0.415	0.880164	-0.381952	no
OTU_27	Bacteroidales	0.965425	0.0366874	0.0662	4.71781	-1.17914	no
OTU_28	Bacteroidales	0.954518	0.00331181	0.0693	8.17101	-1.15927	no
OTU_36	Bacteroidales	0.979982	0.00574017	0.237	7.41552	-0.625252	no
OTU_45	Desulfovibrionales	0.890185	0.0020152	0.164	8.78704	-0.785156	no
OTU_40	Vibrionales	1.04591	0.00196096	0.331	9.05899	-0.480172	no
OTU_38	SC-I-84	0.827478	0.000275009	0.33	11.555	-0.481486	no
OTU_41	Bacillales	0.784428	9.17e-05	0.331	13.0624	-0.480172	no
OTU_46	Clostridiales	0.799338	0.00684536	0.166	6.86753	-0.779892	no
OTU_151	Enterobacteriales	0.823015	0.0309687	0.243	4.73204	-0.614394	no
OTU_83	Bacteroidales	0.817384	0.029915	0.251	4.77207	-0.600326	no
OTU_30	Subgrophyllosphere_3	0.736704	0.000303356	0.331	11.2459	-0.480172	no
OTU_73	Clostridiales	0.796252	0.00662131	0.14	6.90997	-0.853872	no
OTU_37	Bacteroidales	0.711464	0.0503363	0.216	3.82112	-0.665546	no
OTU_56	Bacteroidales	0.711301	0.0264087	0.189	4.75138	-0.723538	no
OTU_42	Sphingomonadales	0.627194	0.00693069	0.194	6.49977	-0.712198	no
OTU_72	Clostridiales	0.625127	0.003879	0.172	7.33232	-0.764472	no
OTU_104	Erysipelotrichales	0.597	0.0100384	0.0932	5.89413	-1.03058	no
OTU_67	Burkholderiales	0.00625025	0.64382	0.0596	-6.6866	-1.22475	no
OTU_70	Bacillales	0.553732	0.00019407	0.331	11.4784	-0.480172	no
OTU_89	Bacteroidales	0.559221	0.0100692	0.123	5.7954	-0.910095	no
OTU_114	Burkholderiales	0.46361	0.0628925	0.35	2.88195	-0.455932	no
OTU_51	Bacteroidales	0.5382	0.00158281	0.332	8.40952	-0.478862	no
OTU_66	Desulfovibrionales	0.499592	0.00592715	0.239	6.39727	-0.621602	no
OTU_119	Bacteroidales	0.48756	0.0098526	0.0814	5.62893	-1.08938	no
OTU_501	Rhizobiales	0.0790096	0.45316	0.000258	-2.51992	-3.58838	no
OTU_116	Burkholderiales	0.494082	0.00402063	0.161	6.94118	-0.793174	no
OTU_94	Clostridiales	0.457063	0.00513728	0.336	6.47525	-0.473661	no
OTU_88	Sphingomonadales	0.378924	0.0626741	0.291	2.59597	-0.536107	no
OTU_61	Clostridiales	0.402874	9.7e-05	0.331	12.0201	-0.480172	no
OTU_136	Micromonosporales	0.383521	0.000539787	0.332	9.4727	-0.478862	no
OTU_71	Clostridiales	0.387276	0.00521712	0.304	6.21397	-0.517126	no
OTU_125	Sphingobacteriales	0.396292	0.000282696	0.164	10.4531	-0.785156	no
OTU_155	Clostridiales	0.390619	0.000188521	0.327	11.0168	-0.485452	no
OTU_115	Burkholderiales	0.102358	0.309883	0.0214	-1.5981	-1.66959	no
OTU_398	Bacteroidales	0.345226	0.028893	0.1	3.57875	-1	no
OTU_102	Burkholderiales	0.065715	0.314377	0.0645	-2.2582	-1.19044	no
OTU_159	Flavobacteriales	0.246594	0.114098	0.51	1.11186	-0.29243	no
OTU_77	Bacteroidales	0.325882	0.0156537	0.167	4.37977	-0.777284	no
OTU_97	Bacteroidales	0.34636	0.00640078	0.0633	5.75788	-1.1986	no
OTU_135	Bacteroidales	0.331392	0.00875401	0.164	5.24245	-0.785156	no
OTU_107	Rhizobiales	0.304852	0.00118493	0.148	8.00717	-0.829738	no
OTU_76	Clostridiales	0.311999	0.0001908	0.329	10.6753	-0.482804	no
OTU_137	Bacteroidales	0.325703	0.00643022	0.144	5.66254	-0.841638	no
OTU_96	Streptomycetales	0.272581	0.0282234	0.381	3.27172	-0.419075	no
OTU_180	Clostridiales	0.359197	0.0010923	0.182	8.36127	-0.739929	no
OTU_238	Clostridiales	0.303483	0.0171465	0.0663	4.14563	-1.17849	no
OTU_92	Rhodocyclales	0.312835	0.00520511	0.0502	5.90933	-1.2993	no
OTU_144	Rhodospirillales	0.0189775	0.305707	0.0704	-4.00979	-1.15243	no
OTU_181	Bacteroidales	0.274658	0.00166241	0.0832	7.36821	-1.07988	no
OTU_101	Clostridiales	0.267058	0.00019407	0.331	10.4264	-0.480172	no
OTU_93	Solirubrobacterales	0.254149	0.000359959	0.332	9.46363	-0.478862	no
OTU_174	Bacteroidales	0.272429	0.00844617	0.057	5.01144	-1.24413	no
OTU_95	Bacteroidales	0.276326	0.000188018	0.33	10.5213	-0.481486	no
OTU_148	Lactobacillales	0.260795	0.00804245	0.0721	5.01914	-1.14206	no
OTU_332	Rhodocyclales	0.000249806	0.275059	0.0881	-10.1047	-1.05502	no
OTU_319	Bacteroidales	0.269355	0.0082751	0.118	5.02459	-0.928118	no
OTU_331	Clostridiales	0.249233	0.0263611	0.199	3.24102	-0.701147	no
OTU_167	Bacteroidales	0.241461	0.0121145	0.189	4.31699	-0.723538	no
OTU_157	Flavobacteriales	0.265524	0.000489259	0.259	9.08403	-0.5867	no
OTU_126	Clostridiales	0.230236	0.00323075	0.338	6.1551	-0.471083	no
OTU_188	Bacteroidales	0.216462	0.00508283	0.0635	5.41234	-1.19723	no
OTU_223	Bacillales	0.227933	0.00283362	0.123	6.32982	-0.910095	no
OTU_184	Corynebacteriales	0.160452	0.046535	0.488	1.78575	-0.31158	no
OTU_128	Xanthomonadales	8.24e-05	0.237251	0.0959	-11.4915	-1.01818	no
OTU_177	Bacteroidales	0.205995	0.00474424	0.062	5.44028	-1.20761	no
OTU_141	Clostridiales	0.199089	0.00275261	0.27	6.17647	-0.568636	no
OTU_156	Clostridiales	0.205322	0.00721885	0.233	4.82998	-0.632644	no
OTU_132	Bacteroidales	0.189552	0.000543	0.197	8.44742	-0.705534	no
OTU_140	Rhodocyclales	0.185077	0.00874506	0.134	4.40352	-0.872895	no
OTU_133	Bacteroidales	0.198718	8.74e-05	0.332	11.1508	-0.478862	no
OTU_166	Bacteroidales	0.175434	0.0150525	0.234	3.54285	-0.630784	no
OTU_168	Sphingobacteriales	0.148258	0.0347629	0.234	2.09249	-0.630784	no
OTU_236	Bacteroidales	0.180411	0.00151986	0.0531	6.8912	-1.27491	no
OTU_232	Clostridiales	0.171696	0.00436824	0.203	5.29666	-0.692504	no
OTU_225	Clostridiales	0.162524	0.0112162	0.234	3.857	-0.630784	no
OTU_213	Clostridiales	0.169148	0.00439884	0.189	5.26502	-0.723538	no
OTU_252	Clostridiales	0.204484	0.00222283	0.248	6.52345	-0.605548	no
OTU_158	Propionibacteriales	0.152624	0.0075259	0.355	4.34198	-0.449772	no
OTU_183	Rhodospirillales	0.000270308	0.188953	0.143	-9.4492	-0.844664	no
OTU_257	Bacteroidales	0.17062	0.00290825	0.126	5.87449	-0.899629	no
OTU_284	Campylobacterales	0.186369	0.00981501	0.149	4.24703	-0.826814	no
OTU_512	Pseudomonadales	0.17197	0.004139	0.313	5.37673	-0.504456	no
OTU_187	Bacteroidales	0.15963	0.00478556	0.0685	5.0599	-1.16431	no
OTU_193	Bacteroidales	0.147961	0.000180764	0.332	9.67689	-0.478862	no
OTU_254	Bacteroidales	0.149266	0.0122182	0.0707	3.61078	-1.15058	no
OTU_160	Rhizobiales	0.182868	0.00125182	0.332	7.19063	-0.478862	no
OTU_220	Bacteroidales	0.163886	0.00949962	0.171	4.10868	-0.767004	no
OTU_274	Clostridiales	0.149321	0.00570128	0.171	4.71099	-0.767004	no
OTU_288	Clostridiales	0.107743	0.0461395	0.476	1.22352	-0.322393	no
OTU_221	Bacteroidales	0.147346	0.000188705	0.272	9.60886	-0.565431	no
OTU_422	Desulfuromonadales	0.000570242	0.162164	0.0509	-8.15167	-1.29328	no
OTU_203	Clostridiales	0.13407	0.00341207	0.282	5.2962	-0.549751	no
OTU_251	Coriobacteriales	0.140476	0.0001908	0.322	9.52404	-0.492144	no
OTU_250	Corynebacteriales	0.115754	0.0130289	0.383	3.15126	-0.416801	no
OTU_259	Aeromonadales	0.134629	0.000374547	0.333	8.48963	-0.477556	no
OTU_258	Clostridiales	0.138552	8.74e-05	0.332	10.6305	-0.478862	no
OTU_171	Clostridiales	0.143698	0.000104304	0.323	10.428	-0.490797	no
OTU_222	Clostridiales	0.129119	0.00269608	0.209	5.58169	-0.679854	no
OTU_201	Clostridiales	0.133414	0.000360768	0.297	8.53062	-0.527244	no
OTU_197	Campylobacterales	0.126148	0.00878824	0.0595	3.8434	-1.22548	no
OTU_218	Rhizobiales	0.0533168	0.0880598	0.475	-0.723895	-0.323306	no
OTU_214	Pseudomonadales	0.132381	0.00391229	0.342	5.08053	-0.465974	no
OTU_468	Clostridiales	0.000595568	0.14074	0.0649	-7.88455	-1.18776	no
OTU_248	Clostridiales	0.125943	0.00250633	0.206	5.65105	-0.686133	no
OTU_194	Bacteroidales	0.12742	0.000291918	0.0501	8.76981	-1.30016	no
OTU_198	Bacteroidales	0.12434	0.000101119	0.331	10.264	-0.480172	no
OTU_235	Bacteroidales	0.120643	0.000944771	0.1	6.99656	-1	no
OTU_200	Propionibacteriales	0.126806	0.000385683	0.33	8.36099	-0.481486	no
OTU_207	Clostridiales	0.116133	0.00163737	0.314	6.14825	-0.50307	no
OTU_298	Rhodospirillales	0.0149759	0.119761	0.000364	-2.99945	-3.4389	no
OTU_410	Burkholderiales	0.107284	0.0147736	0.129	2.86034	-0.88941	no
OTU_247	Bacteroidales	0.119331	9.04e-05	0.0748	10.3664	-1.1261	no
OTU_230	Clostridiales	0.12287	0.000369182	0.25	8.37859	-0.60206	no
OTU_219	Pseudomonadales	0.123348	0.00027088	0.328	8.83087	-0.484126	no
OTU_239	Micrococcales	0.108774	9.07e-05	0.331	10.2279	-0.480172	no
OTU_717	Burkholderiales	0.0815896	0.036492	0.414	1.16081	-0.383	no
OTU_246	Bacteroidales	0.114274	0.000184142	0.138	9.27746	-0.860121	no
OTU_343	Unassigned	0.000242069	0.126364	0.0646	-9.02795	-1.18977	no
OTU_224	Clostridiales	0.109337	0.000270459	0.326	8.65916	-0.486782	no
OTU_265	Propionibacteriales	0.104222	0.000658753	0.334	7.30571	-0.476254	no
OTU_373	Frankiales	0.0604552	0.0528404	0.903	0.194225	-0.0443122	no
OTU_283	Bacteroidales	0.111803	0.00116526	0.0875	6.58416	-1.05799	no
OTU_370	Erysipelotrichales	0.106061	0.00327513	0.174	5.0172	-0.759451	no
OTU_569	Bacteroidales	0.114667	0.00889248	0.085	3.68872	-1.07058	no
OTU_217	Clostridiales	0.116567	9.7e-05	0.331	10.2309	-0.480172	no
OTU_270	Burkholderiales	0.0961213	0.00625024	0.362	3.94287	-0.441291	no
OTU_268	Xanthomonadales	0.0343098	0.0809908	0.353	-1.23914	-0.452225	no
OTU_457	Bacteroidales	0.11169	0.00129621	0.0918	6.42905	-1.03716	no
OTU_273	Vibrionales	0.107948	0.000260136	0.332	8.69686	-0.478862	no
OTU_289	Caulobacterales	0.046016	0.0675514	0.688	-0.553848	-0.162412	no
OTU_344	Clostridiales	0.0995798	0.000194681	0.321	8.9986	-0.493495	no
OTU_335	Bacillales	0.0564084	0.0559112	0.993	0.0127716	-0.00305075	no
OTU_263	Clostridiales	0.0897191	0.011487	0.265	2.96541	-0.576754	no
OTU_282	Bacteroidales	0.120281	0.00185063	0.326	6.02224	-0.486782	no
OTU_264	Micromonosporales	0.0861934	0.0058508	0.362	3.88087	-0.441291	no
OTU_312	Clostridiales	0.118823	0.00223005	0.321	5.73559	-0.493495	no
OTU_234	Rhizobiales	0.098115	0.00104676	0.148	6.55047	-0.829738	no
OTU_304	Bacillales	0.0977348	0.00101452	0.331	6.59	-0.480172	no
OTU_324	Bacteroidales	0.0914987	0.000390068	0.0664	7.87388	-1.17783	no
OTU_642	Clostridiales	0.100526	0.00595	0.186	4.07853	-0.730487	no
OTU_300	Anaeroplasmatales	0.088055	0.00798384	0.376	3.46325	-0.424812	no
OTU_360	Bacteroidales	0.0802503	0.0123536	0.203	2.69957	-0.692504	no
OTU_745	Clostridiales	0.0912041	0.00677358	0.0917	3.75111	-1.03763	no
OTU_355	Bacteroidales	0.0759109	0.0164331	0.0538	2.2077	-1.26922	no
OTU_303	Bacteroidales	0.105537	0.00297987	0.309	5.14636	-0.510042	no
OTU_561	Micrococcales	0.0312103	0.0623687	0.382	-0.998802	-0.417937	no
OTU_301	Bacteroidales	0.0839208	0.000651473	0.227	7.00918	-0.643974	no
OTU_879	Pseudomonadales	0.0625611	0.0267735	0.413	1.22446	-0.38405	no
OTU_348	Sphingomonadales	0.088029	0.00720042	0.338	3.61183	-0.471083	no
OTU_307	Burkholderiales	0.0120829	0.0763385	0.0122	-2.65945	-1.91364	no
OTU_318	Caulobacterales	0.0660572	0.0135051	0.406	2.29021	-0.391474	no
OTU_454	Clostridiales	0.0977726	0.000840016	0.3	6.86287	-0.522879	no
OTU_395	Xanthomonadales	0.0834656	0.000944712	0.106	6.46516	-0.974694	no
OTU_325	Clostridiales	0.0791106	0.00236273	0.226	5.06535	-0.645892	no
OTU_436	Bacillales	0.0836777	0.000440613	0.15	7.56919	-0.823909	no
OTU_434	Rhizobiales	0.0564577	0.0259889	0.455	1.11928	-0.341989	no
OTU_308	Burkholderiales	0.0720299	8.67e-05	0.232	9.69835	-0.634512	no
OTU_316	Rhodocyclales	0.00044298	0.084312	0.0945	-7.57235	-1.02457	no
OTU_451	Clostridiales	0.0796779	0.00148967	0.134	5.74111	-0.872895	no
OTU_293	Bacteroidales	0.0747096	0.00180424	0.339	5.37183	-0.4698	no
OTU_337	Clostridiales	0.0682721	0.00185247	0.289	5.20378	-0.539102	no
OTU_515	Rhodospirillales	0.0130864	0.0657497	0.0945	-2.32892	-1.02457	no
OTU_414	Burkholderiales	0.000247177	0.077971	0.0738	-8.30125	-1.13194	no
OTU_357	Clostridiales	0.0739328	0.000189967	0.32	8.60432	-0.49485	no
OTU_426	Desulfuromonadales	7.73e-05	0.0828149	0.0817	-10.0652	-1.08778	no
OTU_527	Clostridiales	0.0740935	0.00384528	0.133	4.26819	-0.876148	no
OTU_330	Micrococcales	0.0646672	0.00269638	0.348	4.58394	-0.458421	no
OTU_383	Bacillales	0.0556465	0.0148915	0.474	1.9018	-0.324222	no
OTU_336	Bacteroidales	0.0729083	0.00190124	0.136	5.26107	-0.866461	no
OTU_1018	Clostridiales	0.0675645	0.0036474	0.118	4.21132	-0.928118	no
OTU_845	Clostridiales	0.0697824	0.000378577	0.183	7.52613	-0.737549	no
OTU_353	Bacteroidales	0.067316	0.000388141	0.131	7.43822	-0.882729	no
OTU_532	Clostridiales	0.0738678	0.00429212	0.24	4.10518	-0.619789	no
OTU_469	Bacteroidales	0.0456704	0.0233707	0.365	0.966562	-0.437707	no
OTU_439	Bacteroidales	0.0635352	0.00297162	0.144	4.41823	-0.841638	no
OTU_502	Clostridiales	0.0648984	0.00268758	0.169	4.5938	-0.772113	no
OTU_437	Caulobacterales	0.0666034	0.00109603	0.32	5.92523	-0.49485	no
OTU_1234	Clostridiales	0.0319716	0.033423	0.967	-0.0640528	-0.0145735	no
OTU_483	Clostridiales	0.0657419	0.00110045	0.155	5.90065	-0.809668	no
OTU_460	Clostridiales	0.0603355	8.67e-05	0.277	9.44276	-0.55752	no
OTU_441	Bacteroidales	0.0635358	0.00176255	0.138	5.17183	-0.860121	no
OTU_338	Corynebacteriales	0.0567704	0.00230296	0.319	4.62357	-0.496209	no
OTU_375	Bacteroidales	0.0610297	0.000478635	0.307	6.99444	-0.512862	no
OTU_621	Desulfuromonadales	0.000263016	0.0701438	0.0903	-8.05902	-1.04431	no
OTU_430	Burkholderiales	0.000553369	0.0655414	0.103	-6.88802	-0.987163	no
OTU_381	Clostridiales	0.0608637	0.000187529	0.177	8.34232	-0.752027	no
OTU_452	Desulfovibrionales	0.0534429	0.00429104	0.179	3.6386	-0.747147	no
OTU_346	Clostridiales	0.0602487	9.7e-05	0.332	9.27873	-0.478862	no
OTU_543	Clostridiales	0.0557208	0.00423217	0.149	3.71875	-0.826814	no
OTU_408	Clostridiales	0.0588884	0.00215312	0.243	4.77349	-0.614394	no
OTU_614	Clostridiales	0.0526603	0.00839087	0.153	2.64982	-0.815309	no
OTU_1781	Syntrophobacterales	8.24e-05	0.0635312	0.13	-9.59061	-0.886057	no
OTU_841	Bacteroidales	0.0534317	0.00608342	0.0722	3.13474	-1.14146	no
OTU_736	Enterobacteriales	0.0285631	0.0303913	0.953	-0.0895058	-0.0209071	no
OTU_364	Flavobacteriales	0.054379	9.38e-05	0.332	9.17925	-0.478862	no
OTU_339	Clostridiales	0.0571968	9.7e-05	0.33	9.20373	-0.481486	no
OTU_394	Clostridiales	0.0540001	0.00109422	0.222	5.62499	-0.653647	no
OTU_1358	Clostridiales	0.0532511	0.00568394	0.105	3.22785	-0.978811	no
OTU_529	Bacteroidales	0.0651835	0.0017473	0.324	5.22131	-0.489455	no
OTU_407	Desulfovibrionales	0.0514447	0.00209392	0.208	4.61875	-0.681937	no
OTU_530	Subgrophyllosphere_3	0.00151882	0.0580088	0.0723	-5.25525	-1.14086	no
OTU_484	Lactobacillales	0.0509248	0.00191757	0.328	4.73102	-0.484126	no
OTU_675	Lactobacillales	0.00990276	0.0473384	0.0776	-2.25711	-1.11014	no
OTU_418	Erysipelotrichales	0.049571	0.000973002	0.305	5.67091	-0.5157	no
OTU_409	Bacteroidales	0.0499018	0.00318588	0.0786	3.96933	-1.10458	no
OTU_445	Bacteroidales	0.0510733	0.000586295	0.069	6.4448	-1.16115	no
OTU_528	Bacteroidales	0.0528861	0.00243253	0.142	4.44236	-0.847712	no
OTU_563	Bacteroidales	0.05112	0.00141544	0.268	5.17457	-0.571865	no
OTU_465	Bacteroidales	0.0439589	0.00831512	0.104	2.40235	-0.982967	no
OTU_435	Sphingobacteriales	0.0301643	0.019624	0.743	0.620225	-0.129011	no
OTU_840	Rhodocyclales	0.00426655	0.0499564	0.0982	-3.54953	-1.00789	no
OTU_382	Coriobacteriales	0.0457286	8.67e-05	0.332	9.04285	-0.478862	no
OTU_390	Clostridiales	0.0435258	0.00313627	0.351	3.79475	-0.454693	no
OTU_415	Xanthomonadales	8.34e-05	0.0501458	0.0608	-9.23187	-1.2161	no
OTU_477	Clostridiales	0.0476953	0.00158962	0.217	4.90709	-0.66354	no
OTU_421	Clostridiales	0.043939	0.000173424	0.169	7.98505	-0.772113	no
OTU_603	Clostridiales	0.0489319	0.00124594	0.128	5.29547	-0.89279	no
OTU_420	Coriobacteriales	0.0402988	0.00521696	0.388	2.94945	-0.411168	no
OTU_401	Rhizobiales	0.0431769	0.00189277	0.344	4.51169	-0.463442	no
OTU_459	Bacteroidales	0.0429761	0.00278474	0.148	3.94792	-0.829738	no
OTU_488	Clostridiales	0.044067	0.000737113	0.187	5.90167	-0.728158	no
OTU_587	Clostridiales	0.0494933	0.00209991	0.218	4.55884	-0.661544	no
OTU_535	Clostridiales	0.0468475	0.0051666	0.317	3.18068	-0.498941	no
OTU_760	Corynebacteriales	0.000167134	0.0486634	0.0691	-8.18569	-1.16052	no
OTU_429	Clostridiales	0.0431144	0.00056616	0.282	6.25082	-0.549751	no
OTU_606	Lactobacillales	0.0396178	0.00438904	0.17	3.17417	-0.769551	no
OTU_489	Bacteroidales	0.0515228	0.000459977	0.323	6.80751	-0.490797	no
OTU_576	Enterobacteriales	0.0281536	0.0162475	0.62	0.793104	-0.207608	no
OTU_858	Enterobacteriales	0.0150779	0.0288373	0.419	-0.935502	-0.377786	no
OTU_462	Clostridiales	0.0425085	0.000466217	0.33	6.51061	-0.481486	no
OTU_411	Bacteroidales	0.0411527	0.000374139	0.255	6.78127	-0.59346	no
OTU_492	Bacteroidales	0.0397228	0.00211747	0.0785	4.22955	-1.10513	no
OTU_449	Clostridiales	0.0402075	0.000375059	0.336	6.7442	-0.473661	no
OTU_479	Bacteroidales	0.0404678	0.00018334	0.0694	7.78611	-1.15864	no
OTU_456	Bacteroidales	0.0433346	0.000752962	0.12	5.8468	-0.920819	no
OTU_516	Clostridiales	0.0416575	0.00120085	0.199	5.11644	-0.701147	no
OTU_602	Clostridiales	0.0398105	0.00318594	0.196	3.64335	-0.707744	no
OTU_755	Bacteroidales	0.0377317	0.00241923	0.0649	3.96316	-1.18776	no
OTU_442	Clostridiales	0.0378245	0.000280782	0.293	7.07373	-0.533132	no
OTU_699	Burkholderiales	0.0091583	0.0329358	0.12	-1.8465	-0.920819	no
OTU_615	Clostridiales	0.0389468	0.00338039	0.177	3.52624	-0.752027	no
OTU_821	Clostridiales	0.0362205	0.00343421	0.0578	3.39875	-1.23807	no
OTU_613	Clostridiales	0.0356402	0.00314246	0.0605	3.50354	-1.21824	no
OTU_526	Clostridiales	0.0372955	0.00232869	0.141	4.00141	-0.850781	no
OTU_444	Clostridiales	0.0374076	8.67e-05	0.315	8.75308	-0.501689	no
OTU_482	Bacteroidales	0.038056	0.000101119	0.327	8.55593	-0.485452	no
OTU_662	Bacteroidales	0.0389098	0.0016	0.128	4.60399	-0.89279	no
OTU_629	Clostridiales	0.0382892	0.0010229	0.195	5.2262	-0.709965	no
OTU_521	Burkholderiales	0.0101713	0.0290799	0.297	-1.51552	-0.527244	no
OTU_742	Burkholderiales	0.0074336	0.0340369	0.206	-2.19496	-0.686133	no
OTU_406	Clostridiales	0.036635	0.000177089	0.307	7.6926	-0.512862	no
OTU_466	Clostridiales	0.0337147	0.00019571	0.326	7.42852	-0.486782	no
OTU_828	Flavobacteriales	0.0113207	0.0254294	0.472	-1.16754	-0.326058	no
OTU_598	Clostridiales	0.0263097	0.00988618	0.307	1.41211	-0.512862	no
OTU_487	Lactobacillales	0.0344091	0.00112289	0.297	4.9375	-0.527244	no
OTU_591	Bacteroidales	0.0328375	0.00172529	0.105	4.25043	-0.978811	no
OTU_534	Unassigned	8.47e-05	0.0359211	0.095	-8.72825	-1.02228	no
OTU_553	Clostridiales	0.0296121	0.00292463	0.358	3.33986	-0.446117	no
OTU_647	Clostridiales	0.0324808	0.00104052	0.201	4.96421	-0.696804	no
OTU_650	Clostridiales	0.0333275	0.000375059	0.188	6.47345	-0.725842	no
OTU_757	Rickettsiales	8.84e-05	0.0355251	0.296	-8.65058	-0.528708	no
OTU_470	Bacteroidales	0.0319021	0.00187163	0.273	4.09128	-0.563837	no
OTU_498	Spirochaetales	0.0320227	0.00074234	0.314	5.43087	-0.50307	no
OTU_604	Caulobacterales	0.0275411	0.00785167	0.292	1.81051	-0.534617	no
OTU_637	Clostridiales	0.0355109	0.000822383	0.157	5.43231	-0.8041	no
OTU_678	Clostridiales	0.0315588	0.00216015	0.158	3.86883	-0.801343	no
OTU_748	Fusobacteriales	0.0256068	0.00750847	0.287	1.76994	-0.542118	no
OTU_1169	Rhizobiales	0.000681097	0.0359853	0.0708	-5.7234	-1.14997	no
OTU_659	Clostridiales	0.0196938	0.0143622	0.656	0.455462	-0.183096	no
OTU_522	Sphingobacteriales	0.0289706	0.00126173	0.33	4.52111	-0.481486	no
OTU_518	Bifidobacteriales	0.0317264	0.00146861	0.183	4.43316	-0.737549	no
OTU_718	Bacteroidales	0.0325351	0.00146341	0.0558	4.47459	-1.25337	no
OTU_509	Erysipelotrichales	0.0299596	0.00149345	0.0767	4.3263	-1.1152	no
OTU_537	Bacteroidales	0.0311213	0.000776281	0.308	5.32518	-0.511449	no
OTU_620	Bacteroidales	0.0289031	0.00233735	0.181	3.62828	-0.742321	no
OTU_735	Bacteroidales	0.0114449	0.0217851	0.487	-0.92864	-0.312471	no
OTU_772	Clostridiales	0.0320259	0.00137462	0.126	4.54214	-0.899629	no
OTU_860	Clostridiales	0.0303964	0.00343859	0.158	3.14401	-0.801343	no
OTU_725	Clostridiales	0.0293447	0.00081589	0.324	5.16858	-0.489455	no
OTU_1283	Clostridiales	0.0290455	0.00142695	0.0797	4.34731	-1.09854	no
OTU_700	Xanthomonadales	0.00424221	0.0274995	0.00961	-2.69652	-2.01728	no
OTU_661	Clostridiales	0.0286367	0.00164735	0.183	4.11965	-0.737549	no
OTU_626	Bacteroidales	0.028808	0.000945231	0.242	4.92966	-0.616185	no
OTU_491	Bacteroidales	0.0269669	0.000183747	0.204	7.19733	-0.69037	no
OTU_708	Clostridiales	0.0240466	0.00475477	0.163	2.33839	-0.787812	no
OTU_822	Clostridiales	0.0294145	0.00170374	0.178	4.10975	-0.74958	no
OTU_564	Rhizobiales	0.000188423	0.0293036	0.0717	-7.28096	-1.14448	no
OTU_589	Clostridiales	0.0267769	0.00120645	0.262	4.47215	-0.581699	no
OTU_837	Clostridiales	0.0320456	0.000734767	0.337	5.4467	-0.47237	no
OTU_550	Bacteroidales	0.0267064	0.000180754	0.218	7.20701	-0.661544	no
OTU_632	Clostridiales	0.0268428	0.000379139	0.124	6.14567	-0.906578	no
OTU_646	Clostridiales	0.0259901	0.00160252	0.229	4.01955	-0.640165	no
OTU_544	Micromonosporales	0.0244435	0.00214844	0.371	3.50809	-0.430626	no
OTU_640	Clostridiales	0.0250364	0.000929965	0.317	4.75071	-0.498941	no
OTU_842	Clostridiales	0.026584	0.0029866	0.21	3.15398	-0.677781	no
OTU_1114	Sphingomonadales	0.0134797	0.0123233	0.934	0.129407	-0.0296531	no
OTU_765	Thermoanaerobacterales	0.0126746	0.0134832	0.952	-0.0892306	-0.0213631	no
OTU_928	Xanthomonadales	0.00145043	0.0264689	0.0725	-4.18975	-1.13966	no
OTU_627	Erysipelotrichales	0.025932	9.41e-05	0.245	8.10632	-0.610834	no
OTU_595	Clostridiales	0.0246766	0.00141116	0.126	4.12818	-0.899629	no
OTU_607	Rickettsiales	8.24e-05	0.0295573	0.11	-8.48666	-0.958607	no
OTU_617	Bifidobacteriales	0.0217061	0.00443295	0.427	2.29176	-0.369572	no
OTU_871	Bacteroidales	0.03059	9.38e-05	0.326	8.34926	-0.486782	no
OTU_584	Bacillales	0.0243882	0.000189183	0.335	7.01025	-0.474955	no
OTU_682	Clostridiales	0.0202397	0.00536117	0.311	1.91657	-0.50724	no
OTU_688	Coriobacteriales	7.9e-05	0.0272842	0.18	-8.432	-0.744727	no
OTU_941	Lactobacillales	0.00835971	0.0169899	0.399	-1.02315	-0.399027	no
OTU_655	Clostridiales	0.0235909	0.000375059	0.118	5.97497	-0.928118	no
OTU_1110	Clostridiales	0.0237385	0.0029435	0.186	3.01162	-0.730487	no
OTU_695	Sphingomonadales	0.0118199	0.0119281	0.993	-0.0131503	-0.00305075	no
OTU_715	Clostridiales	0.0238812	0.00083608	0.186	4.83609	-0.730487	no
OTU_1512	Burkholderiales	0.0179604	0.00666997	0.53	1.42907	-0.275724	no
OTU_1520	Clostridiales	0.0233554	0.00308919	0.193	2.91845	-0.714443	no
OTU_568	Erysipelotrichales	0.0241233	9.43e-05	0.292	7.99895	-0.534617	no
OTU_727	Clostridiales	0.0226333	8.67e-05	0.143	8.0282	-0.844664	no
OTU_752	Clostridiales	0.0221475	0.00252227	0.0962	3.13435	-1.01682	no
OTU_1006	Clostridiales	0.0245933	0.00233725	0.26	3.39538	-0.585027	no
OTU_1467	Bacillales	0.0132101	0.0106554	0.755	0.310059	-0.122053	no
OTU_609	Clostridiales	0.0212605	9.41e-05	0.254	7.81977	-0.595166	no
OTU_538	Micrococcales	0.0208661	9.43e-05	0.328	7.78969	-0.484126	no
OTU_667	Clostridiales	0.0106278	0.0119115	0.928	-0.164515	-0.032452	no
OTU_636	Bacteroidales	0.0192514	0.00317964	0.133	2.59803	-0.876148	no
OTU_660	Rhizobiales	8.24e-05	0.0233528	0.0602	-8.14673	-1.2204	no
OTU_1087	Clostridiales	0.0218171	0.00294518	0.314	2.88903	-0.50307	no
OTU_802	Acidobacteriales	0.00560368	0.0168908	0.28	-1.59179	-0.552842	no
OTU_908	Bacteroidales	0.00888332	0.012709	0.629	-0.516675	-0.201349	no
OTU_597	Acidobacteriales	0.0204417	0.000188506	0.336	6.76076	-0.473661	no
OTU_850	Deferribacterales	0.025209	9.17e-05	0.333	8.1028	-0.477556	no
OTU_774	Clostridiales	0.0206472	0.000369182	0.116	5.80547	-0.935542	no
OTU_1037	Clostridiales	8.24e-05	0.0219414	0.25	-8.05679	-0.60206	no
OTU_681	Clostridiales	0.0241842	8.67e-05	0.263	8.12382	-0.580044	no
OTU_600	Clostridiales	0.0197076	0.000101119	0.331	7.60656	-0.480172	no
OTU_818	Burkholderiales	0.0199047	0.00149059	0.212	3.73916	-0.673664	no
OTU_919	Bacteroidales	0.0208092	0.00218968	0.228	3.24843	-0.642065	no
OTU_680	Clostridiales	0.0192228	0.000270646	0.331	6.15027	-0.480172	no
OTU_1178	Bacteroidales	0.0233222	9.7e-05	0.327	7.9095	-0.485452	no
OTU_628	Burkholderiales	0.0156883	0.00217523	0.405	2.85045	-0.392545	no
OTU_684	Clostridiales	0.000164785	0.0201712	0.239	-6.93557	-0.621602	no
OTU_1004	Bacteroidales	0.0149313	0.00438274	0.366	1.76843	-0.436519	no
OTU_739	Clostridiales	0.0213959	0.000828394	0.266	4.69088	-0.575118	no
OTU_781	Clostridiales	0.0180588	0.000367427	0.195	5.6191	-0.709965	no
OTU_724	Clostridiales	0.0193005	0.000376173	0.174	5.6811	-0.759451	no
OTU_1084	Bacteroidales	0.0164391	0.00269169	0.0841	2.61054	-1.0752	no
OTU_1063	Micrococcales	0.011691	0.00723132	0.142	0.69307	-0.847712	no
OTU_670	Erysipelotrichales	0.0163565	0.00223117	0.248	2.87399	-0.605548	no
OTU_714	Clostridiales	0.0184088	0.000673026	0.199	4.77359	-0.701147	no
OTU_666	Clostridiales	0.0164369	0.00230499	0.133	2.8341	-0.876148	no
OTU_770	Clostridiales	0.00892991	0.00975855	0.848	-0.12802	-0.0716041	no
OTU_777	Bacteroidales	0.00839203	0.0104538	0.849	-0.316941	-0.0710923	no
OTU_786	Clostridiales	0.0136764	0.00520561	0.215	1.39355	-0.667562	no
OTU_804	Burkholderiales	0.000173627	0.0191639	0.11	-6.78626	-0.958607	no
OTU_726	Erysipelotrichales	0.0164127	0.00120685	0.349	3.7655	-0.457175	no
OTU_753	Burkholderiales	0.014208	0.00358542	0.396	1.98649	-0.402305	no
OTU_891	Clostridiales	0.0162489	0.00385528	0.393	2.07543	-0.405607	no
OTU_693	Sphingobacteriales	8.24e-05	0.0196204	0.094	-7.8955	-1.02687	no
OTU_839	Clostridiales	0.0190451	0.00102418	0.276	4.21687	-0.559091	no
OTU_826	Pseudomonadales	0.0105444	0.00693736	0.655	0.60402	-0.183759	no
OTU_833	Clostridiales	0.0163458	0.00225992	0.151	2.85457	-0.821023	no
OTU_1044	Burkholderiales	0.00969687	0.00649596	0.662	0.577976	-0.179142	no
OTU_970	Clostridiales	0.0185934	9.38e-05	0.182	7.63099	-0.739929	no
OTU_1267	Neisseriales	0.00273549	0.0146549	0.0401	-2.42151	-1.39686	no
OTU_1236	Clostridiales	0.00969696	0.00753146	0.799	0.364603	-0.0974532	no
OTU_1452	Pseudomonadales	0.0161115	8.99e-05	0.17	7.48556	-0.769551	no
OTU_829	Clostridiales	0.00172939	0.0149242	0.203	-3.10932	-0.692504	no
OTU_1759	Clostridiales	0.0131699	0.00452838	0.411	1.54018	-0.386158	no
OTU_747	Clostridiales	0.0152909	0.00083762	0.304	4.19023	-0.517126	no
OTU_882	Bifidobacteriales	0.0111928	0.00480418	0.515	1.22021	-0.288193	no
OTU_985	Bacteroidales	0.0100629	0.00645134	0.252	0.641374	-0.598599	no
OTU_911	Micromonosporales	8.28e-05	0.0176307	0.0549	-7.73424	-1.26043	no
OTU_1244	Clostridiales	0.00115832	0.0154476	0.121	-3.73728	-0.917215	no
OTU_848	Rhizobiales	0.00923411	0.00614336	0.733	0.587944	-0.134896	no
OTU_1202	Erysipelotrichales	0.0141759	0.00083746	0.133	4.08127	-0.876148	no
OTU_815	Erysipelotrichales	0.0101622	0.00569449	0.633	0.835571	-0.198596	no
OTU_1083	Clostridiales	0.0123901	0.00279601	0.211	2.14775	-0.675718	no
OTU_889	Lactobacillales	0.0136146	0.000942301	0.166	3.85283	-0.779892	no
OTU_1105	Frankiales	7.62e-05	0.0162539	0.0761	-7.73678	-1.11862	no
OTU_917	Bacteroidales	0.014215	0.0013108	0.16	3.4389	-0.79588	no
OTU_1627	Clostridiales	0.0145472	0.00176677	0.217	3.04155	-0.66354	no
OTU_880	Bacteroidales	0.0150226	0.000865033	0.162	4.11824	-0.790485	no
OTU_946	Clostridiales	0.016533	0.000931093	0.354	4.15028	-0.450997	no
OTU_1388	Bacteroidales	0.0101543	0.00474927	0.0488	1.09631	-1.31158	no
OTU_754	Clostridiales	0.0137326	0.00056755	0.256	4.59672	-0.59176	no
OTU_762	Bacteroidales	0.012838	0.000823412	0.156	3.96267	-0.806875	no
OTU_975	SC-I-84	0.000431694	0.0149444	0.198	-5.11345	-0.703335	no
OTU_1628	Selenomonadales	0.00908473	0.00548158	0.174	0.728851	-0.759451	no
OTU_1284	Bacteroidales	0.00892887	0.00537878	0.281	0.731197	-0.551294	no
OTU_869	Clostridiales	0.014338	0.00146994	0.285	3.28601	-0.545155	no
OTU_849	Bacteroidales	0.0116764	0.00180831	0.412	2.69088	-0.385103	no
OTU_895	Clostridiales	0.0141266	0.0017741	0.306	2.99326	-0.514279	no
OTU_773	Desulfovibrionales	0.0129751	0.000281541	0.331	5.52626	-0.480172	no
OTU_1674	Bacteroidales	0.00587484	0.00830405	0.652	-0.499266	-0.185752	no
OTU_1097	Bacteroidales	0.0133502	9.17e-05	0.26	7.18573	-0.585027	no
OTU_768	Bacteroidales	9.66e-05	0.014303	0.219	-7.21008	-0.659556	no
OTU_1055	Bacteroidales	0.0146704	0.0008519	0.321	4.10608	-0.493495	no
OTU_993	Clostridiales	0.0117526	0.00101502	0.21	3.53339	-0.677781	no
OTU_1170	Lactobacillales	0.00827785	0.00505671	0.235	0.711058	-0.628932	no
OTU_1212	Bacteroidales	0.00632138	0.0070585	0.756	-0.159122	-0.121478	no
OTU_1395	Bacteroidales	0.0050533	0.00805586	0.539	-0.672813	-0.268411	no
OTU_1303	Clostridiales	0.0101765	0.00372741	0.413	1.449	-0.38405	no
OTU_1062	Neisseriales	0.00515829	0.00755831	0.63	-0.551169	-0.200659	no
OTU_1090	Xanthomonadales	0.0101778	0.00216571	0.363	2.23251	-0.440093	no
OTU_1606	Bacteroidales	0.00215863	0.0105253	0.103	-2.28568	-0.987163	no
OTU_1070	Bacteroidales	0.0100194	0.00352769	0.455	1.506	-0.341989	no
OTU_1237	Clostridiales	0.00546808	0.00760074	0.727	-0.475105	-0.138466	no
OTU_1891	Clostridiales	8.24e-05	0.0129039	0.15	-7.29094	-0.823909	no
OTU_857	Xanthomonadales	0.000852092	0.0128674	0.223	-3.91657	-0.651695	no
OTU_1149	Bacteroidales	0.00994726	0.00262212	0.122	1.92357	-0.91364	no
OTU_1091	Clostridiales	0.0108934	0.00139488	0.028	2.96524	-1.55284	no
OTU_1214	Clostridiales	0.0137677	0.000187831	0.335	6.19571	-0.474955	no
OTU_924	Rhizobiales	0.010356	0.000173424	0.339	5.90003	-0.4698	no
OTU_1005	Bacteroidales	0.00684186	0.00484615	0.71	0.49755	-0.148742	no
OTU_1211	Clostridiales	0.00870946	0.00284156	0.452	1.6159	-0.344862	no
OTU_1307	Clostridiales	0.0131642	0.000287835	0.302	5.51523	-0.519993	no
OTU_843	Micrococcales	0.0102576	0.000185722	0.34	5.78741	-0.468521	no
OTU_881	Clostridiales	0.0132134	8.5e-05	0.278	7.28032	-0.555955	no
OTU_1035	Erysipelotrichales	0.00602928	0.00503966	0.885	0.25866	-0.0530567	no
OTU_859	Burkholderiales	0.00922505	0.00223071	0.403	2.04805	-0.394695	no
OTU_861	Campylobacterales	0.00709801	0.00438654	0.372	0.694332	-0.429457	no
OTU_930	Clostridiales	0.00929227	0.0014016	0.266	2.72895	-0.575118	no
OTU_1152	Clostridiales	0.0117856	0.0012556	0.38	3.23058	-0.420216	no
OTU_792	Clostridiales	0.0108911	0.00018334	0.322	5.89248	-0.492144	no
OTU_1737	Corynebacteriales	0.00400174	0.00735946	0.496	-0.878973	-0.304518	no
OTU_1517	Bacteroidales	0.0112173	0.00102899	0.271	3.44643	-0.567031	no
OTU_809	Bacteroidales	0.0102167	9.38e-05	0.336	6.76712	-0.473661	no
OTU_1053	Clostridiales	0.0115963	0.000553717	0.26	4.38838	-0.585027	no
OTU_1086	Bacteroidales	0.00984173	0.0011199	0.163	3.13554	-0.787812	no
OTU_1684	Clostridiales	0.0108473	0.00120321	0.292	3.17239	-0.534617	no
OTU_983	Deferribacterales	0.00675655	0.00391851	0.107	0.785983	-0.970616	no
OTU_1245	Rhizobiales	0.000397011	0.0107699	0.0532	-4.76168	-1.27409	no
OTU_1003	Bacteroidales	0.00306388	0.0078775	0.13	-1.36238	-0.886057	no
OTU_913	Clostridiales	0.0101849	0.000268857	0.222	5.24344	-0.653647	no
OTU_1551	Clostridiales	8.24e-05	0.0109524	0.0741	-7.05439	-1.13018	no
OTU_1128	Corynebacteriales	0.00830506	0.00179081	0.319	2.21338	-0.496209	no
OTU_1629	Bacteroidales	0.00461999	0.00595724	0.636	-0.366754	-0.196543	no
OTU_1300	Clostridiales	0.00927458	0.00226398	0.37	2.03442	-0.431798	no
OTU_1481	Xanthomonadales	7.62e-05	0.0106533	0.109	-7.12729	-0.962574	no
OTU_918	Clostridiales	0.00486223	0.00523687	0.87	-0.107086	-0.0604807	no
OTU_939	Clostridiales	0.00953255	0.000185434	0.29	5.68388	-0.537602	no
OTU_1570	Clostridiales	0.00356771	0.00645189	0.48	-0.854723	-0.318759	no
OTU_1026	Nitrosomonadales	0.000402316	0.00937462	0.337	-4.54236	-0.47237	no
OTU_1177	Bacteroidales	0.00974623	0.00105355	0.285	3.20958	-0.545155	no
OTU_1468	Clostridiales	0.0102677	0.000745511	0.321	3.78374	-0.493495	no
OTU_1112	Erysipelotrichales	0.0062485	0.00319127	0.552	0.969378	-0.258061	no
OTU_962	Erysipelotrichales	0.00928233	0.000179226	0.248	5.69464	-0.605548	no
OTU_1138	Clostridiales	0.00771279	0.00267515	0.439	1.52763	-0.357535	no
OTU_1360	Clostridiales	0.00664869	0.00269159	0.279	1.30461	-0.554396	no
OTU_812	Clostridiales	0.00907847	0.000553434	0.242	4.03597	-0.616185	no
OTU_984	Clostridiales	0.00773695	0.00147821	0.431	2.38791	-0.365523	no
OTU_1518	Bacteroidales	0.00707703	0.00269327	0.294	1.39379	-0.531653	no
OTU_1433	Clostridiales	0.00138111	0.00781815	0.206	-2.501	-0.686133	no
OTU_1217	Unassigned	8.28e-05	0.00969279	0.0774	-6.87114	-1.11126	no
OTU_1318	Burkholderiales	0.000718768	0.00863313	0.0871	-3.58629	-1.05998	no
OTU_1513	Bacteroidales	0.00561665	0.00362776	0.535	0.630631	-0.271646	no
OTU_1268	Clostridiales	0.00800786	0.00179829	0.454	2.15479	-0.342944	no
OTU_986	Clostridiales	0.0098902	9.7e-05	0.314	6.67187	-0.50307	no
OTU_1048	Selenomonadales	0.00720034	0.00119925	0.381	2.58593	-0.419075	no
OTU_1206	Pseudonocardiales	0.000485752	0.00834255	0.14	-4.1022	-0.853872	no
OTU_1227	Burkholderiales	0.00201316	0.006622	0.343	-1.7178	-0.464706	no
OTU_1782	Pseudonocardiales	0.000575421	0.00838678	0.0728	-3.86543	-1.13787	no
OTU_1020	Clostridiales	0.00805587	0.000194883	0.276	5.36936	-0.559091	no
OTU_1340	Clostridiales	0.00148779	0.00709787	0.18	-2.25422	-0.744727	no
OTU_1576	Bacteroidales	0.00805436	0.001322	0.318	2.60705	-0.497573	no
OTU_1134	Aeromonadales	0.000490044	0.00823736	0.239	-4.0712	-0.621602	no
OTU_1179	Bacteroidales	0.00828736	0.00109401	0.363	2.92129	-0.440093	no
OTU_1391	Lactobacillales	0.0044492	0.00408322	0.908	0.123839	-0.0419142	no
OTU_1334	Clostridiales	0.00754828	0.00148149	0.302	2.3491	-0.519993	no
OTU_1175	Clostridiales	0.00742156	0.000471879	0.32	3.97523	-0.49485	no
OTU_1507	Clostridiales	0.0079094	0.000564892	0.0534	3.80752	-1.27246	no
OTU_1050	Clostridiales	0.00343413	0.00450198	0.489	-0.390616	-0.310691	no
OTU_1750	Clostridiales	0.00671099	0.00150015	0.147	2.16142	-0.832683	no
OTU_935	Clostridiales	0.00711473	0.000189766	0.276	5.22852	-0.559091	no
OTU_1034	Flavobacteriales	0.00763465	0.000202237	0.215	5.23844	-0.667562	no
OTU_1092	Clostridiales	0.00566322	0.00280105	0.551	1.01565	-0.258848	no
OTU_1359	Bifidobacteriales	0.00508672	0.00259629	0.202	0.970286	-0.694649	no
OTU_994	Clostridiales	0.00739934	0.000188506	0.263	5.29471	-0.580044	no
OTU_1047	Clostridiales	0.00648899	0.000372104	0.249	4.12422	-0.603801	no
OTU_1208	Bacillales	0.00484622	0.0026683	0.663	0.860937	-0.178486	no
OTU_1470	Clostridiales	0.00827216	0.000374092	0.305	4.4668	-0.5157	no
OTU_1052	Bacteroidales	0.00493228	0.00248351	0.121	0.989871	-0.917215	no
OTU_1125	Clostridiales	0.00637303	0.0011243	0.226	2.50295	-0.645892	no
OTU_1682	Clostridiales	0.00566517	0.00177729	0.0163	1.67244	-1.78781	no
OTU_965	Bacteroidales	0.00537548	0.00204733	0.0459	1.39265	-1.33819	no
OTU_1681	Clostridiales	0.00686634	0.000564599	0.196	3.60424	-0.707744	no
OTU_1297	Fusobacteriales	0.00180867	0.00547147	0.151	-1.597	-0.821023	no
OTU_1049	Clostridiales	0.00646369	0.000562588	0.309	3.52221	-0.510042	no
OTU_1389	Clostridiales	0.00648761	0.000912555	0.06	2.8297	-1.22185	no
OTU_1019	Clostridiales	0.00666111	0.000191495	0.32	5.12038	-0.49485	no
OTU_1027	Micrococcales	0.00569713	0.000627391	0.245	3.1828	-0.610834	no
OTU_1500	Clostridiales	0.00502453	0.00252724	0.591	0.991429	-0.228413	no
OTU_1310	Hydrogenophilales	7.62e-05	0.00675596	0.316	-6.47023	-0.500313	no
OTU_1393	Clostridiales	0.00620347	0.00141062	0.427	2.13675	-0.369572	no
OTU_1225	Burkholderiales	0.000238823	0.00674012	0.1	-4.81876	-1	no
OTU_1675	Clostridiales	0.00576281	0.000833163	0.245	2.7901	-0.610834	no
OTU_1686	Clostridiales	0.00748714	0.000188705	0.331	5.31021	-0.480172	no
OTU_1778	Nitrospirales	0.000701522	0.00623097	0.105	-3.1509	-0.978811	no
OTU_1041	Gemmatimonadales	0.000248434	0.00665112	0.169	-4.74266	-0.772113	no
OTU_1366	Rhizobiales	0.00033018	0.00657664	0.0538	-4.31603	-1.26922	no
OTU_1416	Flavobacteriales	0.00381773	0.00277572	0.824	0.459853	-0.0840728	no
OTU_1842	Clostridiales	0.00574419	0.000721534	0.206	2.99296	-0.686133	no
OTU_1423	Bacteroidales	0.00079916	0.00557915	0.288	-2.80349	-0.540608	no
OTU_1692	Clostridiales	0.00631287	0.000653507	0.205	3.27202	-0.688246	no
OTU_1867	Acidimicrobiales	8.34e-05	0.00667376	0.167	-6.32231	-0.777284	no
OTU_976	Clostridiales	0.00627297	0.000104304	0.339	5.91028	-0.4698	no
OTU_1113	Clostridiales	0.00557493	0.000634992	0.328	3.13414	-0.484126	no
OTU_1176	Myxococcales	0.00579678	9.02e-05	0.339	6.00598	-0.4698	no
OTU_1516	Clostridiales	0.00606521	0.000273963	0.154	4.4685	-0.812479	no
OTU_1056	Clostridiales	0.00709969	0.000104304	0.338	6.08889	-0.471083	no
OTU_1058	Bacteroidales	7.83e-05	0.00598313	0.338	-6.25575	-0.471083	no
OTU_1213	Desulfovibrionales	0.00583671	0.000372498	0.183	3.96985	-0.737549	no
OTU_1228	Propionibacteriales	0.00433638	0.00111494	0.352	1.95952	-0.453457	no
OTU_1605	Cytophagales	0.00442856	0.00104838	0.446	2.07868	-0.350665	no
OTU_1209	Myxococcales	0.00356827	0.00237826	0.749	0.585321	-0.125518	no
OTU_1226	Clostridiales	8.5e-05	0.00617953	0.111	-6.18389	-0.954677	no
OTU_1282	Burkholderiales	0.00571837	9.7e-05	0.27	5.88148	-0.568636	no
OTU_1804	Caulobacterales	0.00465266	0.000951612	0.105	2.28961	-0.978811	no
OTU_1098	Clostridiales	0.00536984	8.67e-05	0.265	5.9527	-0.576754	no
OTU_1193	Coriobacteriales	0.0053739	0.000470773	0.318	3.51287	-0.497573	no
OTU_1239	Clostridiales	0.00550934	0.000919425	0.299	2.58308	-0.524329	no
OTU_1302	Bacteroidales	0.00436019	0.00134472	0.48	1.69708	-0.318759	no
OTU_1680	Clostridiales	0.00300617	0.00278775	0.807	0.108821	-0.0931265	no
OTU_1743	Clostridiales	0.00402954	0.00180152	0.376	1.1614	-0.424812	no
OTU_1459	Bacteroidales	0.0041596	0.00143048	0.068	1.53995	-1.16749	no
OTU_1504	Burkholderiales	0.000475735	0.00531809	0.131	-3.48268	-0.882729	no
OTU_1180	Rhizobiales	0.00589516	0.000182427	0.346	5.01414	-0.460924	no
OTU_1266	Bacteroidales	0.00525282	0.000948818	0.335	2.46889	-0.474955	no
OTU_1362	Clostridiales	0.00587784	0.000455894	0.333	3.68851	-0.477556	no
OTU_1465	Bacteroidales	0.00362126	0.00202752	0.223	0.836776	-0.651695	no
OTU_1607	Clostridiales	0.00530145	0.000180429	0.25	4.87688	-0.60206	no
OTU_1676	Bacteroidales	0.00350709	0.00231903	0.545	0.596753	-0.263603	no
OTU_1191	Clostridiales	0.00518643	0.000640116	0.17	3.01834	-0.769551	no
OTU_1392	Clostridiales	0.00603016	0.000280782	0.34	4.42467	-0.468521	no
OTU_1632	Bacteroidales	0.00586908	0.000374824	0.326	3.96885	-0.486782	no
OTU_1327	Burkholderiales	0.00136533	0.0046206	0.452	-1.75883	-0.344862	no
OTU_1341	Bacillales	0.00455975	0.000191429	0.352	4.57407	-0.453457	no
OTU_1572	Bacteroidales	0.00482712	0.000917966	0.182	2.39465	-0.739929	no
OTU_1652	Clostridiales	7.83e-05	0.00560007	0.0813	-6.16029	-1.08991	no
OTU_1691	Bacteroidales	0.0053703	0.000672236	0.266	2.99796	-0.575118	no
OTU_1833	Clostridiales	0.00369052	0.00171713	0.197	1.10383	-0.705534	no
OTU_1279	Campylobacterales	0.00448361	0.000467196	0.144	3.26256	-0.841638	no
OTU_1332	Clostridiales	0.00447225	9.7e-05	0.323	5.52687	-0.490797	no
OTU_1354	Clostridiales	0.0044886	0.000382991	0.294	3.55088	-0.531653	no
OTU_1580	Clostridiales	0.00586496	0.000101119	0.34	5.85799	-0.468521	no
OTU_1635	Clostridiales	0.00558664	0.000101119	0.227	5.78786	-0.643974	no
OTU_1840	Clostridiales	0.00104401	0.00421928	0.175	-2.01487	-0.756962	no
OTU_1127	Clostridiales	0.004771	0.000101119	0.171	5.56017	-0.767004	no
OTU_1305	Myxococcales	0.000102894	0.00503338	0.305	-5.6123	-0.5157	no
OTU_1745	Lactobacillales	0.00288466	0.00208049	0.52	0.471476	-0.283997	no
OTU_1829	Clostridiales	0.00418327	0.000925178	0.217	2.17683	-0.66354	no
OTU_1285	Clostridiales	0.00438316	0.00018135	0.182	4.59512	-0.739929	no
OTU_1333	Pasteurellales	0.00370394	0.000899146	0.434	2.04243	-0.36251	no
OTU_1430	Burkholderiales	0.00151818	0.0033212	0.456	-1.12936	-0.341035	no
OTU_1740	Burkholderiales	0.000240305	0.00468199	0.128	-4.28418	-0.89279	no
OTU_1439	Burkholderiales	0.000271858	0.00455595	0.22	-4.06683	-0.657577	no
OTU_1174	Bacteroidales	0.00432948	9.7e-05	0.261	5.48006	-0.583359	no
OTU_1429	Bacteroidales	0.00504181	0.000267833	0.357	4.23453	-0.447332	no
OTU_1503	Clostridiales	0.000683328	0.00392779	0.139	-2.52307	-0.856985	no
OTU_1577	Bacteroidales	0.00452965	0.0001908	0.183	4.56927	-0.737549	no
OTU_1741	Clostridiales	0.00238425	0.00218626	0.933	0.125069	-0.0301184	no
OTU_1511	Desulfovibrionales	0.00274239	0.00178346	0.286	0.620757	-0.543634	no
OTU_1751	Clostridiales	0.00414533	0.000585825	0.134	2.82295	-0.872895	no
OTU_1304	Clostridiales	0.00504181	9.17e-05	0.34	5.78088	-0.468521	no
OTU_1464	Clostridiales	0.0038358	0.00101246	0.353	1.92166	-0.452225	no
OTU_1687	Clostridiales	0.00458022	0.0004686	0.354	3.28899	-0.450997	no
OTU_1742	Bacteroidales	0.00178103	0.00264625	0.729	-0.571238	-0.137272	no
OTU_1434	Clostridiales	8.5e-05	0.0043664	0.111	-5.68284	-0.954677	no
OTU_1746	Clostridiales	0.00318617	0.00119846	0.0751	1.41064	-1.12436	no
OTU_1862	Lactobacillales	0.00124723	0.00295683	0.549	-1.24533	-0.260428	no
OTU_1462	Clostridiales	0.00282406	0.00140729	0.162	1.00486	-0.790485	no
OTU_1471	Clostridiales	0.000678012	0.00367339	0.173	-2.43773	-0.761954	no
OTU_1263	Erysipelotrichales	0.00377788	0.000192788	0.134	4.29249	-0.872895	no
OTU_1418	Rhodobacterales	0.000675934	0.00360906	0.00476	-2.41667	-2.32239	no
OTU_1427	Bacteroidales	0.00172344	0.00239036	0.613	-0.471936	-0.21254	no
OTU_1505	Bacteroidales	0.00330084	0.000664882	0.361	2.31166	-0.442493	no
OTU_1569	Bacteroidales	0.00161377	0.00247597	0.449	-0.617558	-0.347754	no
OTU_1578	Bacteroidales	0.00344054	0.000375113	0.218	3.19724	-0.661544	no
OTU_1816	Clostridiales	0.00255301	0.00161288	0.592	0.662559	-0.227678	no
OTU_1573	Bacteroidales	0.00369331	0.000559516	0.251	2.72266	-0.600326	no
OTU_1309	Subgrophyllosphere_3	8.84e-05	0.00394512	0.115	-5.47988	-0.939302	no
OTU_1356	Clostridiales	0.00358186	8.5e-05	0.247	5.3971	-0.607303	no
OTU_1630	Burkholderiales	0.00149837	0.00244949	0.446	-0.709089	-0.350665	no
OTU_1631	Bacteroidales	0.00430756	8.67e-05	0.307	5.63469	-0.512862	no
OTU_1466	Bacteroidales	0.00404271	9.17e-05	0.227	5.46226	-0.643974	no
OTU_1645	Acidobacteriales	0.000102894	0.00378321	0.126	-5.20038	-0.899629	no
OTU_1847	Clostridiales	0.00327395	0.000292614	0.131	3.48396	-0.882729	no
OTU_1747	Clostridiales	0.00273694	0.000719317	0.484	1.92786	-0.315155	no
OTU_1795	Rhodocyclales	0.000361624	0.00328441	0.17	-3.18307	-0.769551	no
OTU_1678	Erysipelotrichales	0.00270571	0.000856557	0.168	1.65938	-0.774691	no
OTU_1357	Clostridiales	0.00305229	0.000180477	0.261	4.08	-0.583359	no
OTU_1758	Clostridiales	0.00329261	0.000478572	0.409	2.78242	-0.388277	no
OTU_1769	Rhodospirillales	8.84e-05	0.00325819	0.204	-5.20388	-0.69037	no
OTU_1623	Burkholderiales	0.00145073	0.00176562	0.783	-0.283394	-0.106238	no
OTU_1583	Catenulisporales	8.84e-05	0.00329055	0.236	-5.21814	-0.627088	no
OTU_1805	Clostridiales	0.00188016	0.00117274	0.711	0.680975	-0.14813	no
OTU_1845	Selenomonadales	0.000929685	0.00223724	0.214	-1.2669	-0.669586	no
OTU_1502	Burkholderiales	0.000160095	0.00274939	0.29	-4.10211	-0.537602	no
OTU_1694	Clostridiales	0.00271492	0.000569964	0.303	2.25197	-0.518557	no
OTU_1748	Bacteroidales	0.00204003	0.000930634	0.0821	1.13231	-1.08566	no
OTU_1866	Unassigned	8.28e-05	0.00302756	0.162	-5.19238	-0.790485	no
OTU_1568	Clostridiales	0.00190401	0.00101424	0.614	0.908645	-0.211832	no
OTU_1700	Desulfovibrionales	0.00259968	0.000671322	0.396	1.95326	-0.402305	no
OTU_1697	Bacteroidales	0.00260409	0.000382413	0.115	2.76758	-0.939302	no
OTU_1382	Clostridiales	0.00260441	9.02e-05	0.348	4.85169	-0.458421	no
OTU_1428	Clostridiales	0.00246768	0.000101119	0.336	4.60903	-0.473661	no
OTU_1753	Clostridiales	0.00298393	0.000180431	0.361	4.04769	-0.442493	no
OTU_1811	Pseudomonadales	0.000102894	0.00270017	0.166	-4.71382	-0.779892	no
OTU_1509	Bacteroidales	0.00274469	0.000272434	0.309	3.33266	-0.510042	no
OTU_1806	Clostridiales	0.00146732	0.00121826	0.876	0.268365	-0.0574959	no
OTU_1832	Clostridiales	0.00253951	0.000180477	0.126	3.81466	-0.899629	no
OTU_1672	Clostridiales	0.00209634	0.000745008	0.486	1.49255	-0.313364	no
OTU_1726	Clostridiales	0.00231374	0.000364336	0.157	2.66688	-0.8041	no
OTU_1621	Clostridiales	0.00195233	0.000455086	0.283	2.10099	-0.548214	no
OTU_1673	Clostridiales	0.000896246	0.00158116	0.308	-0.819014	-0.511449	no
OTU_1752	Clostridiales	0.00252517	0.00019275	0.337	3.71158	-0.47237	no
OTU_1785	Methylophilales	9.66e-05	0.0023888	0.124	-4.62812	-0.906578	no
OTU_1622	Pasteurellales	0.00175893	0.000284898	0.248	2.62618	-0.605548	no
OTU_1693	Bacteroidales	0.00188121	0.000463012	0.404	2.02254	-0.393619	no
OTU_1757	Clostridiales	0.00148716	0.000819652	0.645	0.859479	-0.19044	no
OTU_1844	Campylobacterales	0.000927746	0.00121529	0.67	-0.389495	-0.173925	no
OTU_1846	Bacteroidales	0.00141376	0.00091222	0.706	0.632086	-0.151195	no
OTU_1857	Bacillales	7.9e-05	0.00208012	0.208	-4.71867	-0.681937	no
OTU_1659	Flavobacteriales	0.00130766	0.000651263	0.467	1.00568	-0.330683	no
OTU_1683	Clostridiales	0.00156597	0.000640422	0.481	1.28997	-0.317855	no
OTU_1633	Clostridiales	0.00142121	0.000651171	0.388	1.12601	-0.411168	no
OTU_1815	Bacillales	0.00017911	0.0014244	0.135	-2.99144	-0.869666	no
OTU_1821	Unassigned	0.000102894	0.00152327	0.233	-3.88794	-0.632644	no

## Sheet: APS-responsive otu_phyllosphere
APS (Potential animal parasites or symbionts )-associated OTUs in rice phyllosphere microbiome (Calculated through Spearman's rank correlation)
microbiome	p value (<0.05)	Spearman's rank correlation r	Kingdom	Phylum	Class	Order	Family	Genus	Species
OTU_151	0.000390884	0.744823	Bacteria	Proteobacteria	Gammaproteobacteria	Enterobacteriales	Enterobacteriaceae	Klebsiella	Unassigned
OTU_717	0.000399701	0.744022	Bacteria	Proteobacteria	Betaproteobacteria	Burkholderiales	Comamonadaceae	Aquabacterium	Unassigned
OTU_6	0.000424296	0.741862	Bacteria	Proteobacteria	Betaproteobacteria	Burkholderiales	Burkholderiaceae	Burkholderia	Unassigned
OTU_125	0.000543317	0.732695	Bacteria	Bacteroidetes	Sphingobacteriia	Sphingobacteriales	Chitinophagaceae	Terrimonas	Unassigned
OTU_134	0.000702362	0.722778	Bacteria	Proteobacteria	Gammaproteobacteria	Xanthomonadales	Xanthomonadaceae	Unassigned	Unassigned
OTU_293	0.000760242	0.719635	Bacteria	Bacteroidetes	Bacteroidia	Bacteroidales	Porphyromonadaceae	Dysgonomonas	Dysgonomonas_capnocytophagoides_DSM_22835
OTU_410	0.000811256	0.717025	Bacteria	Proteobacteria	Betaproteobacteria	Burkholderiales	Comamonadaceae	Acidovorax	Unassigned
OTU_243	0.00199271	0.677841	Bacteria	Proteobacteria	Betaproteobacteria	Burkholderiales	Alcaligenaceae	Unassigned	Unassigned
OTU_55	0.00258176	0.665378	Bacteria	Proteobacteria	Alphaproteobacteria	Rhizobiales	Bradyrhizobiaceae	Bradyrhizobium	Bradyrhizobium_sp._CTAW36
OTU_416	0.00295132	0.658713	Bacteria	Firmicutes	Clostridia	Clostridiales	Ruminococcaceae	Faecalibacterium	Unassigned
OTU_115	0.00339349	0.651586	Bacteria	Proteobacteria	Betaproteobacteria	Burkholderiales	Burkholderiaceae	Burkholderia	Burkholderia_kururiensis_subsp._kururiensis
OTU_1782	0.00352049	0.64968	Bacteria	Actinobacteria	Actinobacteria	Pseudonocardiales	Pseudonocardiaceae	Amycolatopsis	Unassigned
OTU_1225	0.00352049	0.64968	Bacteria	Proteobacteria	Betaproteobacteria	Burkholderiales	Burkholderiaceae	Burkholderia	Burkholderia_caribensis
OTU_62	0.00818501	0.611971	Bacteria	Proteobacteria	Gammaproteobacteria	Enterobacteriales	Enterobacteriaceae	Enterobacter	Unassigned
OTU_112	0.00833049	0.601086	Bacteria	Actinobacteria	Actinobacteria	Corynebacteriales	Mycobacteriaceae	Mycobacterium	Unassigned
OTU_962	0.00956881	0.592496	Bacteria	Firmicutes	Erysipelotrichia	Erysipelotrichales	Erysipelotrichaceae	Faecalitalea	Unassigned
OTU_1027	0.00960052	0.592288	Bacteria	Actinobacteria	Actinobacteria	Micrococcales	Micrococcaceae	Nesterenkonia	Unassigned
OTU_4	0.011509	0.589267	Bacteria	Bacteroidetes	Bacteroidia	Bacteroidales	Porphyromonadaceae	Parabacteroides	Unassigned
OTU_1659	0.0128468	0.573434	Bacteria	Bacteroidetes	Flavobacteriia	Flavobacteriales	Flavobacteriaceae	Chryseobacterium	Chryseobacterium_sp._FRGDSA_4580/97
OTU_218	0.0144462	0.56552	Bacteria	Proteobacteria	Alphaproteobacteria	Rhizobiales	Rhizobiaceae	Rhizobium	Rhizobium_leguminosarum
OTU_45	0.0165669	0.556038	Bacteria	Proteobacteria	Deltaproteobacteria	Desulfovibrionales	Desulfovibrionaceae	Bilophila	Unassigned
OTU_217	0.0185461	0.548019	Bacteria	Firmicutes	Clostridia	Clostridiales	Lachnospiraceae	Unassigned	Unassigned
OTU_496	0.0190413	0.546119	Bacteria	Proteobacteria	Gammaproteobacteria	Oceanospirillales	Halomonadaceae	Salinicola	Unassigned
OTU_322	0.0204679	0.540854	Bacteria	Proteobacteria	Alphaproteobacteria	Rickettsiales	Rickettsiaceae	Rickettsia	Rickettsia_endosymbiont_of_Bemisia_tabaci
OTU_1	0.0263412	0.527348	Bacteria	Proteobacteria	Betaproteobacteria	Burkholderiales	Burkholderiaceae	Ralstonia	Unassigned
OTU_975	0.024591	0.527108	Bacteria	Proteobacteria	Betaproteobacteria	SC-I-84	Unassigned	Unassigned	Unassigned
OTU_60	0.0250948	0.525555	Bacteria	Proteobacteria	Gammaproteobacteria	Pseudomonadales	Moraxellaceae	Moraxella	Hydra_vulgaris
OTU_437	0.026555	0.521187	Bacteria	Proteobacteria	Alphaproteobacteria	Caulobacterales	Caulobacteraceae	Brevundimonas	Brevundimonas_diminuta
OTU_136	0.0306371	0.509896	Bacteria	Actinobacteria	Actinobacteria	Micromonosporales	Micromonosporaceae	Krasilnikovia	Unassigned
OTU_1134	0.0313465	0.508054	Bacteria	Proteobacteria	Gammaproteobacteria	Aeromonadales	Aeromonadaceae	Aeromonas	Aeromonas_molluscorum
OTU_1607	0.0331296	0.503564	Bacteria	Firmicutes	Clostridia	Clostridiales	Lachnospiraceae	Unassigned	Unassigned
OTU_158	0.0357946	0.497188	Bacteria	Actinobacteria	Actinobacteria	Propionibacteriales	Nocardioidaceae	Nocardioides	Unassigned
OTU_270	0.0357946	0.497188	Bacteria	Proteobacteria	Betaproteobacteria	Burkholderiales	Comamonadaceae	Comamonas	Unassigned
OTU_446	0.0386114	0.490834	Bacteria	Proteobacteria	Betaproteobacteria	Burkholderiales	Burkholderiaceae	Pandoraea	bacterium_005-D
OTU_1026	0.0386114	0.490834	Bacteria	Proteobacteria	Betaproteobacteria	Nitrosomonadales	Nitrosomonadaceae	Unassigned	Unassigned
OTU_1206	0.0386114	0.490834	Bacteria	Actinobacteria	Actinobacteria	Pseudonocardiales	Pseudonocardiaceae	Actinophytocola	Unassigned
OTU_432	0.0428708	0.481869	Bacteria	Proteobacteria	Gammaproteobacteria	Pseudomonadales	Moraxellaceae	Acinetobacter	Acinetobacter_radioresistens
OTU_36	0.0434342	0.480735	Bacteria	Bacteroidetes	Bacteroidia	Bacteroidales	Rikenellaceae	Alistipes	Unassigned
OTU_471	0.04477	0.47809	Bacteria	Bacteroidetes	Cytophagia	Cytophagales	Cytophagaceae	Fibrisoma	Unassigned
OTU_1228	0.04477	0.47809	Bacteria	Actinobacteria	Actinobacteria	Propionibacteriales	Nocardioidaceae	Nocardioides	Unassigned
OTU_287	0.0463962	0.47495	Bacteria	Proteobacteria	Gammaproteobacteria	Xanthomonadales	Xanthomonadaceae	Dyella	Dyella_sp._sen1026
OTU_373	0.0467326	0.474311	Bacteria	Actinobacteria	Actinobacteria	Frankiales	Frankiaceae	Jatrophihabitans	Unassigned
OTU_703	0.0498233	-0.468596	Bacteria	Bacteroidetes	Bacteroidia	Bacteroidales	Prevotellaceae	Prevotella_1	Unassigned
OTU_888	0.0487597	-0.470531	Bacteria	Firmicutes	Clostridia	Clostridiales	Family_XIII	Unassigned	Unassigned
OTU_263	0.0485509	-0.470915	Bacteria	Firmicutes	Clostridia	Clostridiales	Lachnospiraceae	Lachnoclostridium	Ruminococcus_gnavus_CC55_001C
OTU_1521	0.0479543	-0.472018	Bacteria	Bacteroidetes	Bacteroidia	Bacteroidales	Porphyromonadaceae	Parabacteroides	Unassigned
OTU_1697	0.0474402	-0.472978	Bacteria	Bacteroidetes	Bacteroidia	Bacteroidales	Bacteroidales_S24-7_group	Unassigned	Unassigned
OTU_1462	0.0462456	-0.475237	Bacteria	Firmicutes	Clostridia	Clostridiales	Lachnospiraceae	Lachnospiraceae_NK4A136_group	Unassigned
OTU_637	0.0457346	-0.476217	Bacteria	Firmicutes	Clostridia	Clostridiales	Ruminococcaceae	Unassigned	Unassigned
OTU_662	0.0441428	-0.479324	Bacteria	Bacteroidetes	Bacteroidia	Bacteroidales	Bacteroidales_S24-7_group	Unassigned	Unassigned
OTU_1297	0.0429223	-0.481765	Bacteria	Fusobacteria	Fusobacteriia	Fusobacteriales	Fusobacteriaceae	Cetobacterium	Unassigned
OTU_30	0.0428793	-0.481852	Bacteria	Acidobacteria	Acidobacteria	Subgroup_3	Unknown_Family	Bryobacter	Unassigned
OTU_1751	0.0424635	-0.482696	Bacteria	Firmicutes	Clostridia	Clostridiales	Ruminococcaceae	Ruminiclostridium_6	Unassigned
OTU_1627	0.0424025	-0.482821	Bacteria	Firmicutes	Clostridia	Clostridiales	Ruminococcaceae	Ruminiclostridium_5	Unassigned
OTU_2	0.0409285	-0.485869	Bacteria	Proteobacteria	Gammaproteobacteria	Pseudomonadales	Pseudomonadaceae	Pseudomonas	Pseudomonas_nitroreducens
OTU_1569	0.0408965	-0.485936	Bacteria	Bacteroidetes	Bacteroidia	Bacteroidales	Bacteroidales_S24-7_group	Unassigned	Unassigned
OTU_781	0.0403299	-0.48713	Bacteria	Firmicutes	Clostridia	Clostridiales	Ruminococcaceae	Ruminococcaceae_UCG-014	Unassigned
OTU_238	0.0393892	-0.489143	Bacteria	Firmicutes	Clostridia	Clostridiales	Ruminococcaceae	Ruminiclostridium_9	Unassigned
OTU_1003	0.039374	-0.489175	Bacteria	Bacteroidetes	Bacteroidia	Bacteroidales	Porphyromonadaceae	Parabacteroides	Unassigned
OTU_177	0.0379706	-0.492248	Bacteria	Bacteroidetes	Bacteroidia	Bacteroidales	Bacteroidales_S24-7_group	Unassigned	Unassigned
OTU_718	0.0379706	-0.492248	Bacteria	Bacteroidetes	Bacteroidia	Bacteroidales	Rikenellaceae	Alistipes	Unassigned
OTU_330	0.0379103	-0.492382	Bacteria	Actinobacteria	Actinobacteria	Micrococcales	Dermacoccaceae	Kytococcus	Kytococcus_sedentarius
OTU_778	0.0378953	-0.492415	Bacteria	Bacteroidetes	Bacteroidia	Bacteroidales	Prevotellaceae	Prevotellaceae_NK3B31_group	Unassigned
OTU_709	0.036749	-0.494994	Bacteria	Firmicutes	Clostridia	Clostridiales	Clostridiales_vadinBB60_group	Unassigned	Unassigned
OTU_257	0.0364595	-0.495655	Bacteria	Bacteroidetes	Bacteroidia	Bacteroidales	Bacteroidales_S24-7_group	Unassigned	Unassigned
OTU_1087	0.0364595	-0.495655	Bacteria	Firmicutes	Clostridia	Clostridiales	Lachnospiraceae	Unassigned	Unassigned
OTU_101	0.0357946	-0.497188	Bacteria	Firmicutes	Clostridia	Clostridiales	Ruminococcaceae	Ruminococcaceae_UCG-010	Unassigned
OTU_606	0.0350659	-0.498894	Bacteria	Firmicutes	Bacilli	Lactobacillales	Lactobacillaceae	Lactobacillus	Unassigned
OTU_748	0.0339154	-0.501644	Bacteria	Fusobacteria	Fusobacteriia	Fusobacteriales	Fusobacteriaceae	Fusobacterium	Unassigned
OTU_1177	0.0321879	-0.505911	Bacteria	Bacteroidetes	Bacteroidia	Bacteroidales	Bacteroidales_S24-7_group	Unassigned	Unassigned
OTU_891	0.0321313	-0.506054	Bacteria	Firmicutes	Clostridia	Clostridiales	Ruminococcaceae	Unassigned	Unassigned
OTU_144	0.0319835	-0.506428	Bacteria	Proteobacteria	Alphaproteobacteria	Rhodospirillales	Rhodospirillaceae	Azospirillum	Azospirillum_sp._enrichment_culture_clone_MWE_C43
OTU_1155	0.0319806	-0.506435	Bacteria	Proteobacteria	Alphaproteobacteria	Rhizobiales	alphaI_cluster	Unassigned	Unassigned
OTU_1127	0.0319801	-0.506436	Bacteria	Firmicutes	Clostridia	Clostridiales	Ruminococcaceae	Ruminococcus_1	Unassigned
OTU_1833	0.0308812	-0.509258	Bacteria	Firmicutes	Clostridia	Clostridiales	Ruminococcaceae	Ruminococcaceae_UCG-014	Unassigned
OTU_1395	0.0302711	-0.510859	Bacteria	Bacteroidetes	Bacteroidia	Bacteroidales	Prevotellaceae	Prevotella	Prevotella_sp._DNF00985
OTU_983	0.0298345	-0.512019	Bacteria	Deferribacteres	Deferribacteres	Deferribacterales	Deferribacteraceae	Mucispirillum	Unassigned
OTU_1573	0.0294945	-0.512932	Bacteria	Bacteroidetes	Bacteroidia	Bacteroidales	Bacteroidales_S24-7_group	Unassigned	Unassigned
OTU_762	0.0294864	-0.512954	Bacteria	Bacteroidetes	Bacteroidia	Bacteroidales	Porphyromonadaceae	Odoribacter	Unassigned
OTU_1019	0.0284135	-0.51589	Bacteria	Firmicutes	Clostridia	Clostridiales	Lachnospiraceae	Unassigned	Unassigned
OTU_1572	0.0272114	-0.519284	Bacteria	Bacteroidetes	Bacteroidia	Bacteroidales	Bacteroidales_S24-7_group	Unassigned	Unassigned
OTU_965	0.0262728	-0.522016	Bacteria	Bacteroidetes	Bacteroidia	Bacteroidales	Rikenellaceae	Alistipes	Unassigned
OTU_203	0.0257829	-0.523473	Bacteria	Firmicutes	Clostridia	Clostridiales	Lachnospiraceae	Unassigned	Unassigned
OTU_930	0.0256968	-0.523731	Bacteria	Firmicutes	Clostridia	Clostridiales	Family_XIII	[Eubacterium]_nodatum_group	Unassigned
OTU_33	0.0254306	-0.524533	Bacteria	Firmicutes	Clostridia	Clostridiales	Lachnospiraceae	Blautia	Unassigned
OTU_1862	0.0253781	-0.524692	Bacteria	Firmicutes	Bacilli	Lactobacillales	Streptococcaceae	Lactococcus	Lactococcus_lactis
OTU_386	0.0250504	-0.525691	Bacteria	Bacteroidetes	Bacteroidia	Bacteroidales	Prevotellaceae	Prevotellaceae_UCG-001	Unassigned
OTU_772	0.0246835	-0.526821	Bacteria	Firmicutes	Clostridia	Clostridiales	Lachnospiraceae	Unassigned	Unassigned
OTU_1743	0.0246129	-0.52704	Bacteria	Firmicutes	Clostridia	Clostridiales	Ruminococcaceae	Ruminococcaceae_UCG-013	Unassigned
OTU_233	0.0243003	-0.528015	Bacteria	Firmicutes	Bacilli	Lactobacillales	Lactobacillaceae	Lactobacillus	Unassigned
OTU_1844	0.0239605	-0.529087	Bacteria	Proteobacteria	Epsilonproteobacteria	Campylobacterales	Campylobacteraceae	Campylobacter	Campylobacter_ureolyticus
OTU_1172	0.0226152	-0.53345	Bacteria	Proteobacteria	Alphaproteobacteria	Rhodobacterales	Rhodobacteraceae	Lentibacter	Rhodobacteraceae_bacterium_MOLA_341
OTU_739	0.0222349	-0.534719	Bacteria	Firmicutes	Clostridia	Clostridiales	Ruminococcaceae	[Eubacterium]_coprostanoligenes_group	Unassigned
OTU_1239	0.0222349	-0.534719	Bacteria	Firmicutes	Clostridia	Clostridiales	Christensenellaceae	Christensenellaceae_R-7_group	Unassigned
OTU_1393	0.0216265	-0.536787	Bacteria	Firmicutes	Clostridia	Clostridiales	Lachnospiraceae	[Ruminococcus]_gauvreauii_group	Unassigned
OTU_254	0.0213422	-0.537769	Bacteria	Bacteroidetes	Bacteroidia	Bacteroidales	Bacteroidales_S24-7_group	Unassigned	Unassigned
OTU_535	0.0206254	-0.540291	Bacteria	Firmicutes	Clostridia	Clostridiales	Lachnospiraceae	Lachnospiraceae_NK4A136_group	Unassigned
OTU_1517	0.0206254	-0.540291	Bacteria	Bacteroidetes	Bacteroidia	Bacteroidales	Bacteroidales_S24-7_group	Unassigned	Unassigned
OTU_882	0.0203846	-0.541154	Bacteria	Actinobacteria	Actinobacteria	Bifidobacteriales	Bifidobacteriaceae	Bifidobacterium	Bifidobacterium_sp._HMLN12
OTU_237	0.0200572	-0.542339	Bacteria	Bacteroidetes	Sphingobacteriia	Sphingobacteriales	Sphingobacteriaceae	Mucilaginibacter	Unassigned
OTU_97	0.0198005	-0.54328	Bacteria	Bacteroidetes	Bacteroidia	Bacteroidales	Prevotellaceae	Alloprevotella	Unassigned
OTU_319	0.0194725	-0.544496	Bacteria	Bacteroidetes	Bacteroidia	Bacteroidales	Bacteroidales_S24-7_group	Unassigned	Unassigned
OTU_1464	0.0193515	-0.544948	Bacteria	Firmicutes	Clostridia	Clostridiales	Ruminococcaceae	Ruminococcaceae_NK4A214_group	Unassigned
OTU_456	0.01914	-0.545745	Bacteria	Bacteroidetes	Bacteroidia	Bacteroidales	Bacteroidales_S24-7_group	Unassigned	Unassigned
OTU_162	0.0190413	-0.546119	Bacteria	Bacteroidetes	Bacteroidia	Bacteroidales	Porphyromonadaceae	Dysgonomonas	Unassigned
OTU_303	0.0189154	-0.546598	Bacteria	Bacteroidetes	Bacteroidia	Bacteroidales	Prevotellaceae	Alloprevotella	Unassigned
OTU_526	0.0189154	-0.546598	Bacteria	Firmicutes	Clostridia	Clostridiales	Lachnospiraceae	Lachnospiraceae_NK4A136_group	Unassigned
OTU_19	0.0187489	-0.547236	Bacteria	Firmicutes	Clostridia	Clostridiales	Lachnospiraceae	Unassigned	Unassigned
OTU_1576	0.0184616	-0.548347	Bacteria	Bacteroidetes	Bacteroidia	Bacteroidales	Bacteroidales_S24-7_group	Unassigned	Unassigned
OTU_642	0.0176289	-0.551646	Bacteria	Firmicutes	Clostridia	Clostridiales	Lachnospiraceae	Lachnospiraceae_NK4A136_group	Unassigned
OTU_181	0.0175891	-0.551807	Bacteria	Bacteroidetes	Bacteroidia	Bacteroidales	Bacteroidales_S24-7_group	Unassigned	Unassigned
OTU_1678	0.0170612	-0.553967	Bacteria	Firmicutes	Erysipelotrichia	Erysipelotrichales	Erysipelotrichaceae	Allobaculum	Unassigned
OTU_859	0.0167787	-0.555145	Bacteria	Proteobacteria	Betaproteobacteria	Burkholderiales	Alcaligenaceae	Parasutterella	Unassigned
OTU_288	0.0167353	-0.555327	Bacteria	Firmicutes	Clostridia	Clostridiales	Lachnospiraceae	Roseburia	Unassigned
OTU_1006	0.016293	-0.557207	Bacteria	Firmicutes	Clostridia	Clostridiales	Lachnospiraceae	Unassigned	Unassigned
OTU_442	0.0160944	-0.558063	Bacteria	Firmicutes	Clostridia	Clostridiales	Ruminococcaceae	Ruminococcus_1	Unassigned
OTU_188	0.0155524	-0.560446	Bacteria	Bacteroidetes	Bacteroidia	Bacteroidales	Bacteroidaceae	Bacteroides	Unassigned
OTU_681	0.0155354	-0.560522	Bacteria	Firmicutes	Clostridia	Clostridiales	Ruminococcaceae	Ruminococcus_1	Unassigned
OTU_1466	0.015471	-0.560809	Bacteria	Bacteroidetes	Bacteroidia	Bacteroidales	Bacteroidales_S24-7_group	Unassigned	Unassigned
OTU_841	0.0153884	-0.56118	Bacteria	Bacteroidetes	Bacteroidia	Bacteroidales	Bacteroidales_S24-7_group	Unassigned	Unassigned
OTU_1170	0.0153586	-0.561314	Bacteria	Firmicutes	Bacilli	Lactobacillales	Lactobacillaceae	Lactobacillus	Lactobacillus_harbinensis
OTU_70	0.0150899	-0.562532	Bacteria	Firmicutes	Bacilli	Bacillales	Bacillaceae	Halobacillus	Unassigned
OTU_248	0.0149039	-0.563385	Bacteria	Firmicutes	Clostridia	Clostridiales	Lachnospiraceae	Lachnoclostridium	Unassigned
OTU_543	0.014897	-0.563416	Bacteria	Firmicutes	Clostridia	Clostridiales	Ruminococcaceae	Unassigned	Unassigned
OTU_821	0.014897	-0.563416	Bacteria	Firmicutes	Clostridia	Clostridiales	Lachnospiraceae	Unassigned	Unassigned
OTU_102	0.0146542	-0.564543	Bacteria	Proteobacteria	Betaproteobacteria	Burkholderiales	Comamonadaceae	Unassigned	Unassigned
OTU_1816	0.0144462	-0.56552	Bacteria	Firmicutes	Clostridia	Clostridiales	Ruminococcaceae	Unassigned	Unassigned
OTU_839	0.0142046	-0.56667	Bacteria	Firmicutes	Clostridia	Clostridiales	Ruminococcaceae	Ruminiclostridium_6	Unassigned
OTU_1673	0.0139501	-0.567897	Bacteria	Firmicutes	Clostridia	Clostridiales	Lachnospiraceae	Lachnospiraceae_NK4A136_group	Unassigned
OTU_63	0.0135782	-0.569723	Bacteria	Bacteroidetes	Bacteroidia	Bacteroidales	Prevotellaceae	Alloprevotella	Unassigned
OTU_58	0.0130042	-0.572622	Bacteria	Proteobacteria	Betaproteobacteria	Methylophilales	Methylophilaceae	Methylophilus	Methylophilus_sp._APU211a
OTU_1284	0.0129213	-0.573049	Bacteria	Bacteroidetes	Bacteroidia	Bacteroidales	Prevotellaceae	Prevotella_9	Unassigned
OTU_1834	0.0128781	-0.573272	Bacteria	Bacteroidetes	Flavobacteriia	Flavobacteriales	Flavobacteriaceae	Polaribacter	Unassigned
OTU_1677	0.0126456	-0.574484	Bacteria	Bacteroidetes	Bacteroidia	Bacteroidales	Prevotellaceae	Prevotellaceae_NK3B31_group	Unassigned
OTU_210	0.0125147	-0.575175	Bacteria	Bacteroidetes	Bacteroidia	Bacteroidales	Prevotellaceae	Prevotellaceae_UCG-001	Unassigned
OTU_928	0.0122452	-0.576615	Bacteria	Proteobacteria	Gammaproteobacteria	Xanthomonadales	Xanthomonadaceae	Stenotrophomonas	Unassigned
OTU_860	0.0122398	-0.576644	Bacteria	Firmicutes	Clostridia	Clostridiales	Lachnospiraceae	Lachnospiraceae_NK4A136_group	Unassigned
OTU_80	0.0114802	-0.580845	Bacteria	Bacteroidetes	Bacteroidia	Bacteroidales	Bacteroidales_S24-7_group	Unassigned	Unassigned
OTU_301	0.0113557	-0.581554	Bacteria	Bacteroidetes	Bacteroidia	Bacteroidales	Rikenellaceae	Alistipes	Unassigned
OTU_472	0.0111114	-0.582965	Bacteria	Proteobacteria	Gammaproteobacteria	Pseudomonadales	Moraxellaceae	Perlucidibaca	Unassigned
OTU_880	0.0110659	-0.58323	Bacteria	Bacteroidetes	Bacteroidia	Bacteroidales	Bacteroidales_S24-7_group	Unassigned	Unassigned
OTU_119	0.0108605	-0.584439	Bacteria	Bacteroidetes	Bacteroidia	Bacteroidales	Bacteroidales_S24-7_group	Unassigned	Unassigned
OTU_143	0.0108605	-0.584439	Bacteria	Bacteroidetes	Bacteroidia	Bacteroidales	Bacteroidales_S24-7_group	Unassigned	Unassigned
OTU_156	0.0107637	-0.585016	Bacteria	Firmicutes	Clostridia	Clostridiales	Ruminococcaceae	Unassigned	Unassigned
OTU_418	0.0106937	-0.585435	Bacteria	Firmicutes	Erysipelotrichia	Erysipelotrichales	Erysipelotrichaceae	Turicibacter	Unassigned
OTU_61	0.0105312	-0.586417	Bacteria	Firmicutes	Clostridia	Clostridiales	Ruminococcaceae	Ruminococcaceae_UCG-010	Unassigned
OTU_1121	0.0102843	-0.587933	Bacteria	Bacteroidetes	Bacteroidia	Bacteroidales	Prevotellaceae	Prevotella	Prevotella_bivia
OTU_715	0.0100177	-0.589602	Bacteria	Firmicutes	Clostridia	Clostridiales	Ruminococcaceae	Ruminococcaceae_UCG-014	Unassigned
OTU_49	0.00930385	-0.594255	Bacteria	Gemmatimonadetes	Gemmatimonadetes	Gemmatimonadales	Gemmatimonadaceae	Gemmatimonas	Unassigned
OTU_735	0.00920074	-0.594951	Bacteria	Bacteroidetes	Bacteroidia	Bacteroidales	Bacteroidales_S24-7_group	Unassigned	Unassigned
OTU_1387	0.00903512	-0.596081	Bacteria	Firmicutes	Clostridia	Clostridiales	Lachnospiraceae	Lachnospiraceae_NK4A136_group	Unassigned
OTU_225	0.00878342	-0.597832	Bacteria	Firmicutes	Clostridia	Clostridiales	Ruminococcaceae	[Eubacterium]_coprostanoligenes_group	Unassigned
OTU_1511	0.00838443	-0.600691	Bacteria	Proteobacteria	Deltaproteobacteria	Desulfovibrionales	Desulfovibrionaceae	Desulfovibrio	Unassigned
OTU_516	0.00835991	-0.60087	Bacteria	Firmicutes	Clostridia	Clostridiales	Ruminococcaceae	Unassigned	Unassigned
OTU_135	0.0080253	-0.60336	Bacteria	Bacteroidetes	Bacteroidia	Bacteroidales	Bacteroidales_S24-7_group	Unassigned	Unassigned
OTU_745	0.00748479	-0.607565	Bacteria	Firmicutes	Clostridia	Clostridiales	Lachnospiraceae	Lachnospiraceae_NK4A136_group	Unassigned
OTU_502	0.00730229	-0.60904	Bacteria	Firmicutes	Clostridia	Clostridiales	Ruminococcaceae	Ruminiclostridium_9	Unassigned
OTU_1628	0.00722578	-0.609667	Bacteria	Firmicutes	Negativicutes	Selenomonadales	Veillonellaceae	Dialister	Unassigned
OTU_1178	0.00710019	-0.610708	Bacteria	Bacteroidetes	Bacteroidia	Bacteroidales	Bacteroidales_S24-7_group	Unassigned	Unassigned
OTU_1512	0.00688377	-0.612538	Bacteria	Proteobacteria	Betaproteobacteria	Burkholderiales	Burkholderiaceae	Cupriavidus	Cupriavidus_sp._TSA35b
OTU_187	0.00672949	-0.613872	Bacteria	Bacteroidetes	Bacteroidia	Bacteroidales	Bacteroidales_S24-7_group	Unassigned	Unassigned
OTU_527	0.00658379	-0.615154	Bacteria	Firmicutes	Clostridia	Clostridiales	Ruminococcaceae	Unassigned	Unassigned
OTU_142	0.00626115	-0.618076	Bacteria	Bacteroidetes	Bacteroidia	Bacteroidales	Bacteroidales_S24-7_group	Unassigned	Unassigned
OTU_284	0.00622771	-0.618386	Bacteria	Proteobacteria	Epsilonproteobacteria	Campylobacterales	Helicobacteraceae	Helicobacter	Unassigned
OTU_1841	0.00607291	-0.619838	Bacteria	Proteobacteria	Gammaproteobacteria	Cellvibrionales	Halieaceae	Halioglobus	Unassigned
OTU_532	0.0060371	-0.620178	Bacteria	Firmicutes	Clostridia	Clostridiales	Lachnospiraceae	Lachnospiraceae_NK4A136_group	Unassigned
OTU_1459	0.0060371	-0.620178	Bacteria	Bacteroidetes	Bacteroidia	Bacteroidales	Bacteroidales_S24-7_group	Unassigned	Unassigned
OTU_1567	0.00584848	-0.621998	Bacteria	Firmicutes	Clostridia	Clostridiales	Lachnospiraceae	Lachnospiraceae_NK4A136_group	Unassigned
OTU_1307	0.00562122	-0.624255	Bacteria	Firmicutes	Clostridia	Clostridiales	Lachnospiraceae	Lachnospiraceae_UCG-001	Unassigned
OTU_182	0.0051173	-0.629536	Bacteria	Bacteroidetes	Bacteroidia	Bacteroidales	Rikenellaceae	Rikenellaceae_RC9_gut_group	Unassigned
OTU_8	0.00608535	-0.630547	Bacteria	Bacteroidetes	Bacteroidia	Bacteroidales	Bacteroidales_S24-7_group	Unassigned	Unassigned
OTU_34	0.00501222	-0.63069	Bacteria	Bacteroidetes	Bacteroidia	Bacteroidales	Bacteroidales_S24-7_group	Unassigned	Unassigned
OTU_1050	0.00501222	-0.63069	Bacteria	Firmicutes	Clostridia	Clostridiales	Family_XI	Finegoldia	Unassigned
OTU_1053	0.00484341	-0.632586	Bacteria	Firmicutes	Clostridia	Clostridiales	Ruminococcaceae	Ruminococcaceae_NK4A214_group	Unassigned
OTU_1086	0.00473121	-0.633876	Bacteria	Bacteroidetes	Bacteroidia	Bacteroidales	Bacteroidales_S24-7_group	Unassigned	Unassigned
OTU_1389	0.00464418	-0.634895	Bacteria	Firmicutes	Clostridia	Clostridiales	Lachnospiraceae	Lachnospiraceae_NK4A136_group	Unassigned
OTU_1676	0.00448161	-0.636839	Bacteria	Bacteroidetes	Bacteroidia	Bacteroidales	Bacteroidales_S24-7_group	Unassigned	Unassigned
OTU_180	0.0044686	-0.636997	Bacteria	Firmicutes	Clostridia	Clostridiales	Lachnospiraceae	Lachnospiraceae_NK4A136_group	Unassigned
OTU_1303	0.00439892	-0.63785	Bacteria	Firmicutes	Clostridia	Clostridiales	Lachnospiraceae	Unassigned	Unassigned
OTU_197	0.00413367	-0.641201	Bacteria	Proteobacteria	Epsilonproteobacteria	Campylobacterales	Helicobacteraceae	Helicobacter	Unassigned
OTU_1520	0.00413367	-0.641201	Bacteria	Firmicutes	Clostridia	Clostridiales	Ruminococcaceae	Unassigned	Unassigned
OTU_604	0.00412828	-0.641271	Bacteria	Proteobacteria	Alphaproteobacteria	Caulobacterales	Caulobacteraceae	Asticcacaulis	Unassigned
OTU_1063	0.00346762	-0.650467	Bacteria	Actinobacteria	Actinobacteria	Micrococcales	Micrococcaceae	Arthrobacter	Arthrobacter_sp._KFC-41
OTU_118	0.00338235	-0.651756	Bacteria	Bacteroidetes	Bacteroidia	Bacteroidales	Bacteroidales_S24-7_group	Unassigned	Unassigned
OTU_918	0.00324972	-0.653815	Bacteria	Firmicutes	Clostridia	Clostridiales	Family_XI	Ezakiella	Unassigned
OTU_355	0.00286978	-0.660122	Bacteria	Bacteroidetes	Bacteroidia	Bacteroidales	Prevotellaceae	Prevotella_9	Unassigned
OTU_1750	0.00274436	-0.662355	Bacteria	Firmicutes	Clostridia	Clostridiales	Lachnospiraceae	Unassigned	Unassigned
OTU_661	0.0025995	-0.665041	Bacteria	Firmicutes	Clostridia	Clostridiales	Lachnospiraceae	Lachnospiraceae_UCG-001	Unassigned
OTU_220	0.00252712	-0.666429	Bacteria	Bacteroidetes	Bacteroidia	Bacteroidales	Bacteroidales_S24-7_group	Unassigned	Unassigned
OTU_879	0.00242069	-0.668531	Bacteria	Proteobacteria	Gammaproteobacteria	Pseudomonadales	Pseudomonadaceae	Pseudomonas	Pseudomonas_fulva
OTU_1639	0.00222441	-0.672617	Bacteria	Proteobacteria	Alphaproteobacteria	Rhodobacterales	Rhodobacteraceae	Sulfitobacter	bacterium_RFB_E03
OTU_252	0.00203115	-0.676941	Bacteria	Firmicutes	Clostridia	Clostridiales	Lachnospiraceae	Lachnospiraceae_NK4A136_group	Unassigned
OTU_629	0.00194233	-0.679043	Bacteria	Firmicutes	Clostridia	Clostridiales	Ruminococcaceae	Unassigned	Unassigned
OTU_670	0.00191241	-0.679769	Bacteria	Firmicutes	Erysipelotrichia	Erysipelotrichales	Erysipelotrichaceae	Erysipelatoclostridium	Unassigned
OTU_1069	0.00189035	-0.68031	Bacteria	Proteobacteria	Alphaproteobacteria	Rhodobacterales	Rhodobacteraceae	Tateyamaria	Roseobacter_sp._[Prionitis_decipiens_symbiont]
OTU_1691	0.00173414	-0.684301	Bacteria	Bacteroidetes	Bacteroidia	Bacteroidales	Bacteroidales_S24-7_group	Unassigned	Unassigned
OTU_18	0.00161846	-0.687452	Bacteria	Bacteroidetes	Bacteroidia	Bacteroidales	Bacteroidales_S24-7_group	Unassigned	Unassigned
OTU_587	0.00161846	-0.687452	Bacteria	Firmicutes	Clostridia	Clostridiales	Ruminococcaceae	Oscillibacter	Unassigned
OTU_1682	0.00140608	-0.693759	Bacteria	Firmicutes	Clostridia	Clostridiales	Lachnospiraceae	Lachnospiraceae_NK4A136_group	Unassigned
OTU_1745	0.00135392	-0.695428	Bacteria	Firmicutes	Bacilli	Lactobacillales	Lactobacillaceae	Lactobacillus	Lactobacillus_buchneri
OTU_483	0.00132501	-0.696376	Bacteria	Firmicutes	Clostridia	Clostridiales	Lachnospiraceae	Lachnospiraceae_NK4A136_group	Unassigned
OTU_1773	0.0012604	-0.69856	Bacteria	Bacteroidetes	Bacteroidia	Bacteroidales	Prevotellaceae	Prevotellaceae_UCG-003	Unassigned
OTU_678	0.00121736	-0.700066	Bacteria	Firmicutes	Clostridia	Clostridiales	Lachnospiraceae	Lachnospiraceae_NK4A136_group	Unassigned
OTU_1334	0.00121649	-0.700097	Bacteria	Firmicutes	Clostridia	Clostridiales	Lachnospiraceae	Lachnospiraceae_NK4A136_group	Unassigned
OTU_454	0.00110892	-0.704067	Bacteria	Firmicutes	Clostridia	Clostridiales	Lachnospiraceae	Coprococcus_2	Unassigned
OTU_222	0.00110363	-0.70427	Bacteria	Firmicutes	Clostridia	Clostridiales	Lachnospiraceae	[Eubacterium]_ruminantium_group	Unassigned
OTU_451	0.00105994	-0.705982	Bacteria	Firmicutes	Clostridia	Clostridiales	Lachnospiraceae	Unassigned	Unassigned
OTU_595	0.000998889	-0.708475	Bacteria	Firmicutes	Clostridia	Clostridiales	Lachnospiraceae	Tyzzerella	Unassigned
OTU_1506	0.00098324	-0.709134	Bacteria	Proteobacteria	Alphaproteobacteria	Rhodobacterales	Rhodobacteraceae	Nautella	Unassigned
OTU_1507	0.00098324	-0.709134	Bacteria	Firmicutes	Clostridia	Clostridiales	Lachnospiraceae	Lachnospiraceae_NK4A136_group	Unassigned
OTU_1005	0.000959443	-0.710154	Bacteria	Bacteroidetes	Bacteroidia	Bacteroidales	Bacteroidaceae	Bacteroides	Bacteroides_coprocola_DSM_17136
OTU_274	0.000949705	-0.710577	Bacteria	Firmicutes	Clostridia	Clostridiales	Ruminococcaceae	Ruminococcus_2	Unassigned
OTU_66	0.000925934	-0.711626	Bacteria	Proteobacteria	Deltaproteobacteria	Desulfovibrionales	Desulfovibrionaceae	Desulfovibrio	Unassigned
OTU_1070	0.000887137	-0.713387	Bacteria	Bacteroidetes	Bacteroidia	Bacteroidales	Prevotellaceae	Prevotellaceae_Ga6A1_group	Unassigned
OTU_1748	0.000887137	-0.713387	Bacteria	Bacteroidetes	Bacteroidia	Bacteroidales	Prevotellaceae	Prevotella	Prevotella_disiens
OTU_529	0.000842104	-0.715513	Bacteria	Bacteroidetes	Bacteroidia	Bacteroidales	Bacteroidales_S24-7_group	Unassigned	Unassigned
OTU_774	0.000811256	-0.717025	Bacteria	Firmicutes	Clostridia	Clostridiales	Lachnospiraceae	Lachnospiraceae_UCG-005	Unassigned
OTU_1746	0.000798995	-0.71764	Bacteria	Firmicutes	Clostridia	Clostridiales	Lachnospiraceae	Incertae_Sedis	Unassigned
OTU_148	0.00071631	-0.722001	Bacteria	Firmicutes	Bacilli	Lactobacillales	Lactobacillaceae	Lactobacillus	Unassigned
OTU_1635	0.000689527	-0.723505	Bacteria	Firmicutes	Clostridia	Clostridiales	Ruminococcaceae	Unassigned	Unassigned
OTU_1052	0.000658748	-0.725293	Bacteria	Bacteroidetes	Bacteroidia	Bacteroidales	Bacteroidales_S24-7_group	Unassigned	Unassigned
OTU_861	0.000644503	-0.726145	Bacteria	Proteobacteria	Epsilonproteobacteria	Campylobacterales	Campylobacteraceae	Campylobacter	Campylobacter_hominis
OTU_528	0.000559235	-0.7316	Bacteria	Bacteroidetes	Bacteroidia	Bacteroidales	Bacteroidales_S24-7_group	Unassigned	Unassigned
OTU_1831	0.000538701	-0.733018	Bacteria	Firmicutes	Clostridia	Clostridiales	Lachnospiraceae	Lachnospiraceae_NK4A136_group	Unassigned
OTU_1629	0.000529003	-0.733703	Bacteria	Bacteroidetes	Bacteroidia	Bacteroidales	Porphyromonadaceae	Porphyromonas	Unassigned
OTU_312	0.000515828	-0.73465	Bacteria	Firmicutes	Clostridia	Clostridiales	Lachnospiraceae	Lachnospiraceae_NK4A136_group	Unassigned
OTU_1625	0.000515828	-0.73465	Bacteria	Firmicutes	Clostridia	Clostridiales	Ruminococcaceae	Ruminococcus_1	Unassigned
OTU_92	0.00050743	-0.735265	Bacteria	Proteobacteria	Betaproteobacteria	Rhodocyclales	Rhodocyclaceae	Zoogloea	Unassigned
OTU_1518	0.000500152	-0.735805	Bacteria	Bacteroidetes	Bacteroidia	Bacteroidales	Bacteroidales_S24-7_group	Unassigned	Unassigned
OTU_71	0.00039757	-0.744214	Bacteria	Firmicutes	Clostridia	Clostridiales	Ruminococcaceae	Ruminococcus_1	Unassigned
OTU_1173	0.000365059	-0.747261	Bacteria	Proteobacteria	Alphaproteobacteria	Rhodobacterales	Rhodobacteraceae	Loktanella	Unassigned
OTU_168	0.000360103	-0.747746	Bacteria	Bacteroidetes	Sphingobacteriia	Sphingobacteriales	Chitinophagaceae	Sediminibacterium	Unassigned
OTU_1513	0.000302886	-0.753788	Bacteria	Bacteroidetes	Bacteroidia	Bacteroidales	Bacteroidales_S24-7_group	Unassigned	Unassigned
OTU_331	0.000244548	-0.761033	Bacteria	Firmicutes	Clostridia	Clostridiales	Lachnospiraceae	Incertae_Sedis	Unassigned
OTU_1388	0.000229513	-0.763135	Bacteria	Bacteroidetes	Bacteroidia	Bacteroidales	Prevotellaceae	Prevotella	Unassigned
OTU_822	0.000188997	-0.769442	Bacteria	Firmicutes	Clostridia	Clostridiales	Ruminococcaceae	Ruminococcaceae_UCG-003	Unassigned
OTU_833	0.00016549	-0.773646	Bacteria	Firmicutes	Clostridia	Clostridiales	Ruminococcaceae	[Eubacterium]_coprostanoligenes_group	Unassigned
OTU_1391	0.00015821	-0.775051	Bacteria	Firmicutes	Bacilli	Lactobacillales	Lactobacillaceae	Lactobacillus	Lactobacillus_coryniformis
OTU_1624	0.000136205	-0.779657	Bacteria	Proteobacteria	Alphaproteobacteria	Rhodobacterales	Rhodobacteraceae	Sulfitobacter	Unassigned
OTU_869	0.000119658	-0.783556	Bacteria	Firmicutes	Clostridia	Clostridiales	Ruminococcaceae	Ruminococcaceae_UCG-013	Unassigned
OTU_790	8.76566e-05	-0.792615	Bacteria	Bacteroidetes	Flavobacteriia	Flavobacteriales	Flavobacteriaceae	NS3a_marine_group	Flavobacteria_bacterium_Yb008
OTU_770	7.56091e-05	-0.796772	Bacteria	Firmicutes	Clostridia	Clostridiales	Family_XI	Ezakiella	Unassigned
OTU_1212	7.56091e-05	-0.796772	Bacteria	Bacteroidetes	Bacteroidia	Bacteroidales	Porphyromonadaceae	Porphyromonas	Unassigned
OTU_338	1.72488e-05	-0.83365	Bacteria	Actinobacteria	Actinobacteria	Corynebacteriales	Corynebacteriaceae	Unassigned	Unassigned
OTU_985	9.82949e-06	-0.845719	Bacteria	Bacteroidetes	Bacteroidia	Bacteroidales	Prevotellaceae	Prevotella_6	Prevotella_corporis_DSM_18810_=_JCM_8529
OTU_22	2.19997e-06	-0.873506	Bacteria	Proteobacteria	Alphaproteobacteria	Rhodospirillales	Rhodospirillales_Incertae_Sedis	Reyranella	Unassigned

## Sheet: APS-responsive otu_rhizoshoere
APS (Potential animal parasites or symbionts )-responsive OTUs in rice rhizosphere microbiome (Calculated through Spearman's rank correlation)
microbiome	p value (<0.05)	Spearman's rank correlation r	Kingdom	Phylum	Class	Order	Family	Genus	Species
OTU_62	0	0.845201	Bacteria	Proteobacteria	Gammaproteobacteria	Enterobacteriales	Enterobacteriaceae	Enterobacter	Unassigned
OTU_641	0	0.839009	Bacteria	Proteobacteria	Gammaproteobacteria	Xanthomonadales	Xanthomonadaceae	Rhodanobacter	Unassigned
OTU_1782	2.92623e-05	0.821373	Bacteria	Actinobacteria	Actinobacteria	Pseudonocardiales	Pseudonocardiaceae	Amycolatopsis	Unassigned
OTU_717	4.95055e-05	0.808177	Bacteria	Proteobacteria	Betaproteobacteria	Burkholderiales	Comamonadaceae	Aquabacterium	Unassigned
OTU_519	0.00026815	0.757942	Bacteria	Proteobacteria	Gammaproteobacteria	Xanthomonadales	Xanthomonadaceae	Thermomonas	Thermomonas_sp._ROi27
OTU_348	0.000284665	0.755914	Bacteria	Proteobacteria	Alphaproteobacteria	Sphingomonadales	Sphingomonadaceae	Sphingomonas	Sphingomonas_sanguinis
OTU_1114	0.000421389	0.742112	Bacteria	Proteobacteria	Alphaproteobacteria	Sphingomonadales	Sphingomonadaceae	Sphingomonas	Sphingomonas_sp._M60-VN10-2W
OTU_1598	0.000505915	0.735377	Bacteria	Actinobacteria	Actinobacteria	Pseudonocardiales	Pseudonocardiaceae	Pseudonocardia	Unassigned
OTU_512	0.000577169	0.730398	Bacteria	Proteobacteria	Gammaproteobacteria	Pseudomonadales	Moraxellaceae	Acinetobacter	Acinetobacter_johnsonii
OTU_469	0.000599204	0.728962	Bacteria	Bacteroidetes	Bacteroidia	Bacteroidales	Bacteroidaceae	Bacteroides	Unassigned
OTU_1566	0.000704345	0.722667	Bacteria	Firmicutes	Clostridia	Clostridiales	Family_XVIII	Symbiobacterium	Symbiobacterium_thermophilum
OTU_944	0.00102294	0.707478	Bacteria	Proteobacteria	Alphaproteobacteria	Rhizobiales	Brucellaceae	Ochrobactrum	Ochrobactrum_sp._MVSV1
OTU_1495	0.0012873	0.69764	Bacteria	Proteobacteria	Gammaproteobacteria	Xanthomonadales	Xanthomonadaceae	Rhodanobacter	Unassigned
OTU_1409	0.00133435	0.696068	Bacteria	Actinobacteria	Actinobacteria	Streptosporangiales	Streptosporangiaceae	Thermopolyspora	Thermopolyspora_sp._YIM_75076
OTU_941	0.00156314	0.689026	Bacteria	Firmicutes	Bacilli	Lactobacillales	Streptococcaceae	Streptococcus	Streptococcus_sp._2011_Oral_MS_H4
OTU_783	0.00251438	0.680083	Bacteria	Firmicutes	Bacilli	Bacillales	Bacillaceae	Ureibacillus	Bacillus_sp._TP-84
OTU_857	0.00220418	0.673054	Bacteria	Proteobacteria	Gammaproteobacteria	Xanthomonadales	Xanthomonadaceae	Stenotrophomonas	Unassigned
OTU_83	0.00306166	0.669763	Bacteria	Bacteroidetes	Bacteroidia	Bacteroidales	Prevotellaceae	Prevotella_9	Unassigned
OTU_1740	0.00260137	0.665005	Bacteria	Proteobacteria	Betaproteobacteria	Burkholderiales	Burkholderiaceae	Burkholderia	Unassigned
OTU_652	0.00282815	0.660854	Bacteria	Bacteroidetes	Sphingobacteriia	Sphingobacteriales	Chitinophagaceae	Chitinophaga	Unassigned
OTU_1299	0.00297895	0.658243	Bacteria	Bacteroidetes	Sphingobacteriia	Sphingobacteriales	Chitinophagaceae	Unassigned	Unassigned
OTU_1504	0.0030153	0.65763	Bacteria	Proteobacteria	Betaproteobacteria	Burkholderiales	Comamonadaceae	Comamonas	Unassigned
OTU_27	0.00307284	0.656672	Bacteria	Bacteroidetes	Bacteroidia	Bacteroidales	Porphyromonadaceae	Parabacteroides	Unassigned
OTU_1595	0.00355884	0.649116	Bacteria	Actinobacteria	Actinobacteria	Streptosporangiales	Thermomonosporaceae	Thermobispora	Thermobispora_bispora
OTU_998	0.00372205	0.646768	Bacteria	Bacteroidetes	Sphingobacteriia	Sphingobacteriales	Chitinophagaceae	Niastella	Unassigned
OTU_1159	0.00419086	0.640464	Bacteria	Proteobacteria	Betaproteobacteria	Nitrosomonadales	Nitrosomonadaceae	Nitrosomonas	bacterium_enrichment_culture_clone_SRAO_14
OTU_1247	0.00419086	0.640464	Bacteria	Proteobacteria	Betaproteobacteria	Burkholderiales	Oxalobacteraceae	Unassigned	Unassigned
OTU_1791	0.00419086	0.640464	Bacteria	Verrucomicrobia	OPB35_soil_group	Unassigned	Unassigned	Unassigned	Unassigned
OTU_1184	0.00441676	0.63763	Bacteria	Proteobacteria	Deltaproteobacteria	Myxococcales	Cystobacteraceae	Anaeromyxobacter	Unassigned
OTU_1515	0.00549168	0.636739	Bacteria	Proteobacteria	Gammaproteobacteria	Enterobacteriales	Enterobacteriaceae	Klebsiella	Unassigned
OTU_1594	0.00500022	0.630823	Bacteria	Spirochaetae	Spirochaetes	Spirochaetales	Spirochaetaceae	Spirochaeta_2	Unassigned
OTU_1225	0.00511535	0.629557	Bacteria	Proteobacteria	Betaproteobacteria	Burkholderiales	Burkholderiaceae	Burkholderia	Burkholderia_caribensis
OTU_730	0.00518648	0.628786	Bacteria	Proteobacteria	Gammaproteobacteria	Xanthomonadales	Xanthomonadales_Incertae_Sedis	Unassigned	Unassigned
OTU_683	0.00524011	0.628211	Bacteria	Chlorobi	Ignavibacteria	Ignavibacteriales	BSV40	Unassigned	Unassigned
OTU_1502	0.005287	0.627712	Bacteria	Proteobacteria	Betaproteobacteria	Burkholderiales	Alcaligenaceae	Achromobacter	Achromobacter_xylosoxidans
OTU_742	0.00531672	0.627397	Bacteria	Proteobacteria	Betaproteobacteria	Burkholderiales	Burkholderiaceae	Burkholderia	Burkholderia_sacchari
OTU_245	0.00548928	0.625599	Bacteria	Proteobacteria	Deltaproteobacteria	Syntrophobacterales	Syntrophobacteraceae	Desulfovirga	Unassigned
OTU_1868	0.00548928	0.625599	Bacteria	Acidobacteria	Acidobacteria	Subgroup_3	Unknown_Family	Bryobacter	Unassigned
OTU_549	0.00562018	0.624265	Bacteria	Bacteroidetes	Sphingobacteriia	Sphingobacteriales	WCHB1-69	Unassigned	Unassigned
OTU_430	0.00563846	0.624081	Bacteria	Proteobacteria	Betaproteobacteria	Burkholderiales	Comamonadaceae	Comamonas	Burkholderia_sp._DL4.5
OTU_410	0.0058914	0.62158	Bacteria	Proteobacteria	Betaproteobacteria	Burkholderiales	Comamonadaceae	Acidovorax	Unassigned
OTU_1129	0.00594219	0.621088	Bacteria	Proteobacteria	Deltaproteobacteria	Desulfovibrionales	Desulfovibrionaceae	Desulfovibrio	Unassigned
OTU_1449	0.00601653	0.620375	Bacteria	Proteobacteria	Deltaproteobacteria	Myxococcales	BIrii41	Unassigned	Unassigned
OTU_733	0.00627902	0.617911	Bacteria	Bacteroidetes	Bacteroidetes_vadinHA17	Unassigned	Unassigned	Unassigned	Unassigned
OTU_1436	0.0065072	0.615837	Bacteria	Proteobacteria	Alphaproteobacteria	Rhizobiales	Hyphomicrobiaceae	Filomicrobium	Unassigned
OTU_1540	0.0065072	0.615837	Bacteria	Proteobacteria	Alphaproteobacteria	Rhizobiales	Unassigned	Unassigned	Unassigned
OTU_1228	0.00658414	0.61515	Bacteria	Actinobacteria	Actinobacteria	Propionibacteriales	Nocardioidaceae	Nocardioides	Unassigned
OTU_1877	0.00658414	0.61515	Bacteria	Bacteroidetes	Sphingobacteriia	Sphingobacteriales	Chitinophagaceae	Terrimonas	Unassigned
OTU_1412	0.00678626	0.613378	Bacteria	Acidobacteria	Acidobacteria	Acidobacteriales	Acidobacteriaceae_[Subgroup_1]	Unassigned	Unassigned
OTU_1403	0.00693215	0.612125	Bacteria	Firmicutes	Clostridia	Clostridiales	Clostridiales_vadinBB60_group	Unassigned	Unassigned
OTU_342	0.00707491	0.61092	Bacteria	Acidobacteria	Acidobacteria	Subgroup_3	Unknown_Family	Candidatus_Solibacter	Unassigned
OTU_1408	0.00707491	0.61092	Bacteria	Chlorobi	Ignavibacteria	Ignavibacteriales	BSV26	Unassigned	Unassigned
OTU_1716	0.00719435	0.609926	Bacteria	Bacteroidetes	Bacteroidia	Bacteroidales	Prevotellaceae	Prevotella_2	Prevotella_sp._oral_clone_IDR-CEC-0093
OTU_1241	0.00728188	0.609207	Bacteria	Proteobacteria	Gammaproteobacteria	Pasteurellales	Pasteurellaceae	Haemophilus	Unassigned
OTU_1368	0.00737342	0.608461	Bacteria	Acidobacteria	Acidobacteria	Subgroup_3	Unknown_Family	Unassigned	Unassigned
OTU_299	0.00768202	0.606003	Bacteria	Bacteroidetes	Sphingobacteriia	Sphingobacteriales	Chitinophagaceae	Ferruginibacter	Unassigned
OTU_1140	0.00768202	0.606003	Bacteria	Proteobacteria	Gammaproteobacteria	Xanthomonadales	Xanthomonadales_Incertae_Sedis	Acidibacter	Unassigned
OTU_887	0.00768202	0.606003	Bacteria	Proteobacteria	Alphaproteobacteria	Rhodospirillales	JG37-AG-20	Unassigned	Unassigned
OTU_1482	0.00768202	0.606003	Bacteria	Proteobacteria	Gammaproteobacteria	Xanthomonadales	Unassigned	Unassigned	Unassigned
OTU_1089	0.00784948	0.604702	Bacteria	Proteobacteria	Alphaproteobacteria	Rhodospirillales	Rhodospirillales_Incertae_Sedis	Reyranella	Unassigned
OTU_1399	0.00928909	0.603715	Bacteria	Actinobacteria	Actinobacteria	Streptomycetales	Streptomycetaceae	Streptomyces	Streptomyces_sp._P1403U
OTU_1536	0.00800096	0.603544	Bacteria	Bacteroidetes	Bacteroidia	Bacteroidales	Prevotellaceae	Prevotella_7	Unassigned
OTU_912	0.00833049	0.601086	Bacteria	Proteobacteria	Deltaproteobacteria	Myxococcales	Cystobacteraceae	Anaeromyxobacter	Unassigned
OTU_806	0.00833049	0.601086	Bacteria	Proteobacteria	Alphaproteobacteria	Sphingomonadales	Sphingomonadaceae	Sphingobium	Sphingobium_sp._BS2300
OTU_1438	0.00833049	0.601086	Bacteria	Proteobacteria	Alphaproteobacteria	Rhodospirillales	Acetobacteraceae	Acidocella	Unassigned
OTU_1158	0.00833049	0.601086	Bacteria	Bacteroidetes	Sphingobacteriia	Sphingobacteriales	Chitinophagaceae	Chitinophaga	Unassigned
OTU_1869	0.00837095	0.60079	Bacteria	Proteobacteria	Betaproteobacteria	Rhodocyclales	Rhodocyclaceae	Uliginosibacterium	Unassigned
OTU_581	0.00845099	0.600207	Bacteria	Proteobacteria	Alphaproteobacteria	Sphingomonadales	Sphingomonadaceae	Novosphingobium	Novosphingobium_sp._LeLB531
OTU_1541	0.00850495	0.599816	Bacteria	Proteobacteria	Alphaproteobacteria	Rhodospirillales	Rhodospirillaceae	Thalassospira	Unassigned
OTU_688	0.00855191	0.599478	Bacteria	Actinobacteria	Coriobacteriia	Coriobacteriales	Coriobacteriaceae	Unassigned	Unassigned
OTU_508	0.00867087	0.598628	Bacteria	Fibrobacteres	Fibrobacteria	Fibrobacterales	Fibrobacteraceae	Unassigned	Unassigned
OTU_711	0.00867087	0.598628	Bacteria	Chlorobi	Ignavibacteria	Ignavibacteriales	BSV26	denitrifying_bacterium_enrichment_culture_clone_NOA_1_F10	Unassigned
OTU_608	0.00867087	0.598628	Bacteria	Acidobacteria	Acidobacteria	Subgroup_3	SJA-149	Unassigned	Unassigned
OTU_686	0.00867087	0.598628	Bacteria	Bacteroidetes	Sphingobacteriia	Sphingobacteriales	Chitinophagaceae	Unassigned	Unassigned
OTU_948	0.00867087	0.598628	Bacteria	Bacteroidetes	Sphingobacteriia	Sphingobacteriales	Chitinophagaceae	Segetibacter	Unassigned
OTU_766	0.00867087	0.598628	Bacteria	Bacteroidetes	Flavobacteriia	Flavobacteriales	NS9_marine_group	Unassigned	Unassigned
OTU_1251	0.00867087	0.598628	Bacteria	Bacteroidetes	Sphingobacteriia	Sphingobacteriales	Chitinophagaceae	Flavisolibacter	Unassigned
OTU_987	0.00867087	0.598628	Bacteria	Proteobacteria	Alphaproteobacteria	Rhodospirillales	JG37-AG-20	Unassigned	Unassigned
OTU_1484	0.00876582	0.597956	Bacteria	Bacteroidetes	BSV13	Unassigned	Unassigned	Unassigned	Unassigned
OTU_1181	0.00902236	0.596169	Bacteria	Firmicutes	Clostridia	Clostridiales	Lachnospiraceae	Epulopiscium	Unassigned
OTU_1435	0.00902236	0.596169	Bacteria	Spirochaetae	Spirochaetes	Spirochaetales	Spirochaetaceae	Spirochaeta_2	Spirochaeta_sp._MWH-HuW8
OTU_1878	0.00902236	0.596169	Bacteria	Proteobacteria	Alphaproteobacteria	Rhodospirillales	Rhodospirillaceae	Unassigned	Unassigned
OTU_1870	0.00917554	0.595122	Bacteria	Gemmatimonadetes	Gemmatimonadetes	AT425-EubC11_terrestrial_group	Unassigned	Unassigned	Unassigned
OTU_1647	0.0093041	0.594254	Bacteria	Verrucomicrobia	OPB35_soil_group	Unassigned	Unassigned	Unassigned	Unassigned
OTU_1597	0.0093041	0.594254	Bacteria	Actinobacteria	Actinobacteria	Corynebacteriales	Mycobacteriaceae	Mycobacterium	Unassigned
OTU_1369	0.00938522	0.593711	Bacteria	Spirochaetae	Spirochaetes	Spirochaetales	Brevinemataceae	Brevinema	Unassigned
OTU_128	0.00952664	0.592773	Bacteria	Proteobacteria	Gammaproteobacteria	Xanthomonadales	Xanthomonadaceae	Thermomonas	Thermomonas_haemolytica
OTU_1876	0.00960052	0.592288	Bacteria	Actinobacteria	Acidimicrobiia	Acidimicrobiales	Acidimicrobiales_Incertae_Sedis	Candidatus_Microthrix	Unassigned
OTU_1413	0.00969963	0.591641	Bacteria	Firmicutes	Clostridia	Clostridiales	Clostridiales_vadinBB60_group	Unassigned	Unassigned
OTU_333	0.00975971	0.591252	Bacteria	Bacteroidetes	Sphingobacteriia	Sphingobacteriales	Chitinophagaceae	Segetibacter	Unassigned
OTU_617	0.00975971	0.591252	Bacteria	Actinobacteria	Actinobacteria	Bifidobacteriales	Bifidobacteriaceae	Bifidobacterium	Bifidobacterium_adolescentis_DSM_20087
OTU_886	0.00975971	0.591252	Bacteria	Proteobacteria	Alphaproteobacteria	Sphingomonadales	Sphingomonadaceae	Sphingobium	Unassigned
OTU_1318	0.00975971	0.591252	Bacteria	Proteobacteria	Betaproteobacteria	Burkholderiales	Burkholderiaceae	Cupriavidus	Ralstonia_sp._HC78
OTU_1544	0.0101086	0.589029	Bacteria	Gemmatimonadetes	Gemmatimonadetes	Gemmatimonadales	Gemmatimonadaceae	Gemmatimonas	Unassigned
OTU_1871	0.0101086	0.589029	Bacteria	Nitrospirae	Nitrospira	Nitrospirales	45776	Unassigned	Unassigned
OTU_852	0.0101461	0.588794	Bacteria	Bacteroidetes	Sphingobacteriia	Sphingobacteriales	WCHB1-69	Unassigned	Unassigned
OTU_819	0.0101461	0.588794	Bacteria	Bacteroidetes	Sphingobacteriia	Sphingobacteriales	Chitinophagaceae	Unassigned	Unassigned
OTU_1542	0.0101461	0.588794	Bacteria	Actinobacteria	Rubrobacteria	Rubrobacterales	Rubrobacteriaceae	Rubrobacter	Unassigned
OTU_1545	0.0101461	0.588794	Bacteria	Proteobacteria	Deltaproteobacteria	Myxococcales	Vulgatibacteraceae	Vulgatibacter	Unassigned
OTU_1715	0.0101461	0.588794	Bacteria	Proteobacteria	Alphaproteobacteria	Rhizobiales	Xanthobacteraceae	Pseudolabrys	Unassigned
OTU_1590	0.0101461	0.588794	Bacteria	Proteobacteria	Alphaproteobacteria	Rhodospirillales	Rhodospirillaceae	Unassigned	Unassigned
OTU_760	0.0102441	0.588182	Bacteria	Actinobacteria	Actinobacteria	Corynebacteriales	Unassigned	Unassigned	Unassigned
OTU_1867	0.0102609	0.588078	Bacteria	Actinobacteria	Acidimicrobiia	Acidimicrobiales	Unassigned	Unassigned	Unassigned
OTU_82	0.0118583	0.587203	Bacteria	Proteobacteria	Alphaproteobacteria	Rhizobiales	Hyphomicrobiaceae	Devosia	Devosia_sp._NKJ1
OTU_1376	0.0105312	0.586417	Bacteria	Bacteroidetes	Flavobacteriia	Flavobacteriales	Flavobacteriaceae	Flavobacterium	Unassigned
OTU_1893	0.0105312	0.586417	Bacteria	Acidobacteria	Holophagae	Holophagales	Holophagaceae	Unassigned	Unassigned
OTU_1182	0.0105447	0.586335	Bacteria	Proteobacteria	Deltaproteobacteria	Bdellovibrionales	Bdellovibrionaceae	Bdellovibrio	Unassigned
OTU_729	0.0106447	0.58573	Bacteria	Proteobacteria	Gammaproteobacteria	Pseudomonadales	Moraxellaceae	Acinetobacter	Acinetobacter_baumannii
OTU_1134	0.0109005	0.584203	Bacteria	Proteobacteria	Gammaproteobacteria	Aeromonadales	Aeromonadaceae	Aeromonas	Aeromonas_molluscorum
OTU_1891	0.0109557	0.583877	Bacteria	Firmicutes	Clostridia	Clostridiales	Clostridiales_vadinBB60_group	Unassigned	Unassigned
OTU_1060	0.0109557	0.583877	Bacteria	Acidobacteria	Acidobacteria	Subgroup_3	AKIW659	Unassigned	Unassigned
OTU_795	0.0113794	0.581419	Bacteria	Chlorobi	Ignavibacteria	Ignavibacteriales	BSV26	Unassigned	Unassigned
OTU_1437	0.0113794	0.581419	Bacteria	Bacteroidetes	Sphingobacteriia	Sphingobacteriales	Chitinophagaceae	Terrimonas	Unassigned
OTU_1549	0.0114189	0.581193	Bacteria	Proteobacteria	Betaproteobacteria	Rhodocyclales	Rhodocyclaceae	Georgfuchsia	Unassigned
OTU_1343	0.0114189	0.581193	Bacteria	Spirochaetae	Spirochaetes	Spirochaetales	Spirochaetaceae	Spirochaeta_2	Unassigned
OTU_1646	0.0114467	0.581035	Bacteria	Firmicutes	Bacilli	SHBZ1548	Unassigned	Unassigned	Unassigned
OTU_111	0.0129578	0.581011	Bacteria	Proteobacteria	Alphaproteobacteria	Caulobacterales	Caulobacteraceae	Asticcacaulis	Unassigned
OTU_864	0.0118162	0.57896	Bacteria	Proteobacteria	Deltaproteobacteria	Desulfovibrionales	Desulfovibrionaceae	Desulfovibrio	Unassigned
OTU_1001	0.0118654	0.578688	Bacteria	Firmicutes	Clostridia	Clostridiales	Ruminococcaceae	Ruminiclostridium_1	Unassigned
OTU_721	0.0118847	0.578581	Bacteria	Chlorobi	Ignavibacteria	Ignavibacteriales	LD-RB-34	Unassigned	Unassigned
OTU_973	0.0122291	0.576701	Bacteria	Proteobacteria	Betaproteobacteria	SC-I-84	Unassigned	Unassigned	Unassigned
OTU_1160	0.0122662	0.576502	Bacteria	Proteobacteria	Alphaproteobacteria	Rhizobiales	Unassigned	Unassigned	Unassigned
OTU_1102	0.0122662	0.576502	Bacteria	Proteobacteria	Gammaproteobacteria	Methylococcales	Methylococcaceae	Methylocaldum	Methylocaldum_sp._H-11
OTU_1441	0.0122662	0.576502	Bacteria	Proteobacteria	Alphaproteobacteria	Rickettsiales	Rickettsiales_Incertae_Sedis	Candidatus_Lariskella	Unassigned
OTU_1478	0.0122662	0.576502	Bacteria	Armatimonadetes	Unassigned	Unassigned	Unassigned	Unassigned	Unassigned
OTU_975	0.0124963	0.575272	Bacteria	Proteobacteria	Betaproteobacteria	SC-I-84	Unassigned	Unassigned	Unassigned
OTU_854	0.0127298	0.574043	Bacteria	Proteobacteria	Betaproteobacteria	SC-I-84	Unassigned	Unassigned	Unassigned
OTU_926	0.0127396	0.573992	Bacteria	Bacteroidetes	Sphingobacteriia	Sphingobacteriales	Chitinophagaceae	Unassigned	Unassigned
OTU_153	0.01455	0.572755	Bacteria	Proteobacteria	Alphaproteobacteria	Rhizobiales	Phyllobacteriaceae	Mesorhizobium	Rhizobium_sp._rf052
OTU_834	0.0131955	0.571645	Bacteria	Bacteroidetes	Sphingobacteriia	Sphingobacteriales	Chitinophagaceae	Unassigned	Unassigned
OTU_487	0.0133737	0.570745	Bacteria	Firmicutes	Bacilli	Lactobacillales	Lactobacillaceae	Lactobacillus	Lactobacillus_salivarius
OTU_604	0.0133737	0.570745	Bacteria	Proteobacteria	Alphaproteobacteria	Caulobacterales	Caulobacteraceae	Asticcacaulis	Unassigned
OTU_804	0.0133737	0.570745	Bacteria	Proteobacteria	Betaproteobacteria	Burkholderiales	Comamonadaceae	Pseudorhodoferax	Unassigned
OTU_1377	0.0133737	0.570745	Bacteria	Proteobacteria	Alphaproteobacteria	Rhodospirillales	Rhodospirillaceae	Unassigned	Unassigned
OTU_1222	0.0133737	0.570745	Bacteria	Proteobacteria	Deltaproteobacteria	Syntrophobacterales	Syntrophobacteraceae	Syntrophobacter	Unassigned
OTU_1789	0.0133737	0.570745	Bacteria	Proteobacteria	Alphaproteobacteria	Rhizobiales	JG34-KF-361	Unassigned	Unassigned
OTU_725	0.013471	0.570257	Bacteria	Firmicutes	Clostridia	Clostridiales	Lachnospiraceae	Lachnospiraceae_UCG-008	Unassigned
OTU_1157	0.0136989	0.569126	Bacteria	Proteobacteria	Gammaproteobacteria	Xanthomonadales	Xanthomonadaceae	Tahibacter	Unassigned
OTU_1311	0.0139017	0.568133	Bacteria	Gemmatimonadetes	Gemmatimonadetes	Gemmatimonadales	Gemmatimonadaceae	Gemmatimonas	Unassigned
OTU_1592	0.0139017	0.568133	Bacteria	Proteobacteria	Deltaproteobacteria	Syntrophobacterales	Syntrophobacteraceae	Syntrophobacter	Unassigned
OTU_1779	0.0139017	0.568133	Bacteria	Proteobacteria	Gammaproteobacteria	Xanthomonadales	Xanthomonadales_Incertae_Sedis	Unassigned	Unassigned
OTU_1221	0.0144462	0.56552	Bacteria	Bacteroidetes	Sphingobacteriia	Sphingobacteriales	Chitinophagaceae	Unassigned	Unassigned
OTU_723	0.0147258	0.56421	Bacteria	Proteobacteria	Gammaproteobacteria	Xanthomonadales	Xanthomonadaceae	Mizugakiibacter	Unassigned
OTU_1882	0.0147258	0.56421	Bacteria	Proteobacteria	Alphaproteobacteria	Rhodospirillales	Rhodospirillaceae	Defluviicoccus	Unassigned
OTU_1641	0.0147819	0.563949	Bacteria	Proteobacteria	Gammaproteobacteria	Chromatiales	Ectothiorhodospiraceae	Thioalkalispira	Unassigned
OTU_1490	0.0147819	0.563949	Bacteria	Proteobacteria	Alphaproteobacteria	Rhizobiales	Rhodobiaceae	Unassigned	Unassigned
OTU_1371	0.0147819	0.563949	Bacteria	Bacteroidetes	Sphingobacteriia	Sphingobacteriales	NS11-12_marine_group	Unassigned	Unassigned
OTU_1788	0.0147819	0.563949	Bacteria	Proteobacteria	Deltaproteobacteria	Bdellovibrionales	Bdellovibrionaceae	Bdellovibrio	Unassigned
OTU_829	0.0149712	0.563075	Bacteria	Firmicutes	Clostridia	Clostridiales	Lachnospiraceae	Lachnoclostridium	human_gut_metagenome
OTU_490	0.0150076	0.562908	Bacteria	Bacteroidetes	Sphingobacteriia	Sphingobacteriales	Chitinophagaceae	Terrimonas	Unassigned
OTU_960	0.0150076	0.562908	Bacteria	Bacteroidetes	Sphingobacteriia	Sphingobacteriales	Chitinophagaceae	Unassigned	Unassigned
OTU_868	0.0151508	0.562254	Bacteria	Bacteroidetes	Sphingobacteriia	Sphingobacteriales	Chitinophagaceae	Chitinophaga	Chitinophaga_terrae_Kim_and_Jung_2007
OTU_997	0.0152617	0.561751	Bacteria	Proteobacteria	Gammaproteobacteria	Legionellales	Legionellaceae	Unassigned	Unassigned
OTU_1250	0.0152617	0.561751	Bacteria	Firmicutes	Clostridia	Clostridiales	Lachnospiraceae	Unassigned	Unassigned
OTU_1344	0.015586	0.560296	Bacteria	Proteobacteria	Deltaproteobacteria	Myxococcales	Unassigned	Unassigned	Unassigned
OTU_1785	0.015586	0.560296	Bacteria	Proteobacteria	Betaproteobacteria	Methylophilales	Methylophilaceae	Methylobacillus	Unassigned
OTU_376	0.015984	0.558544	Bacteria	Proteobacteria	Gammaproteobacteria	Xanthomonadales	Xanthomonadaceae	Dokdonella	Dokdonella_fugitiva
OTU_824	0.0160443	0.558281	Bacteria	Bacteroidetes	Sphingobacteriia	Sphingobacteriales	env.OPS_17	Unassigned	Unassigned
OTU_1596	0.0160443	0.558281	Bacteria	Chlorobi	Ignavibacteria	Ignavibacteriales	BSV26	Unassigned	Unassigned
OTU_594	0.0160863	0.558099	Bacteria	Proteobacteria	Alphaproteobacteria	Rhizobiales	Bradyrhizobiaceae	Unassigned	Unassigned
OTU_1467	0.0162111	0.557559	Bacteria	Firmicutes	Bacilli	Bacillales	Staphylococcaceae	Staphylococcus	Staphylococcus_carnosus
OTU_1642	0.0162111	0.557559	Bacteria	Gemmatimonadetes	Gemmatimonadetes	Gemmatimonadales	Gemmatimonadaceae	Unassigned	Unassigned
OTU_848	0.016293	0.557207	Bacteria	Proteobacteria	Alphaproteobacteria	Rhizobiales	Bradyrhizobiaceae	Bosea	Bosea_sp._7_GUW
OTU_810	0.0163798	0.556834	Bacteria	Bacteroidetes	Sphingobacteriia	Sphingobacteriales	env.OPS_17	Unassigned	Unassigned
OTU_1650	0.0163949	0.55677	Bacteria	Proteobacteria	Alphaproteobacteria	Caulobacterales	Hyphomonadaceae	Hirschia	Unassigned
OTU_1537	0.016796	0.555072	Bacteria	Bacteroidetes	Sphingobacteriia	Sphingobacteriales	Chitinophagaceae	Unassigned	Unassigned
OTU_431	0.0169627	0.554376	Bacteria	Proteobacteria	Alphaproteobacteria	Rhodospirillales	Acetobacteraceae	Unassigned	Unassigned
OTU_1378	0.0169627	0.554376	Bacteria	Bacteroidetes	Sphingobacteriia	Sphingobacteriales	Chitinophagaceae	Flavisolibacter	Unassigned
OTU_1342	0.0169627	0.554376	Bacteria	Firmicutes	Clostridia	Clostridiales	Ruminococcaceae	Ruminiclostridium	Unassigned
OTU_1480	0.0169627	0.554376	Bacteria	Proteobacteria	Gammaproteobacteria	Xanthomonadales	Unassigned	Unassigned	Unassigned
OTU_1423	0.0174282	0.55246	Bacteria	Bacteroidetes	Bacteroidia	Bacteroidales	Prevotellaceae	Prevotella_9	Unassigned
OTU_1875	0.0174282	0.55246	Bacteria	Proteobacteria	Alphaproteobacteria	Rhodospirillales	MNC12	Unassigned	Unassigned
OTU_1373	0.0175618	0.551917	Bacteria	Proteobacteria	Deltaproteobacteria	Oligoflexales	Unassigned	Unassigned	Unassigned
OTU_1248	0.0175618	0.551917	Bacteria	Proteobacteria	Alphaproteobacteria	Rhizobiales	Bradyrhizobiaceae	Salinarimonas	Beijerinckiaceae_bacterium_CAa56
OTU_1884	0.0175618	0.551917	Bacteria	Proteobacteria	Betaproteobacteria	Burkholderiales	Alcaligenaceae	Pigmentiphaga	Unassigned
OTU_1787	0.0178676	0.550688	Bacteria	Bacteroidetes	Sphingobacteriia	Sphingobacteriales	Chitinophagaceae	Niastella	Niastella_populi
OTU_1644	0.0179107	0.550516	Bacteria	Chloroflexi	Ktedonobacteria	C0119	Unassigned	Unassigned	Unassigned
OTU_1375	0.018079	0.549848	Bacteria	Proteobacteria	Gammaproteobacteria	Legionellales	Coxiellaceae	Aquicella	Unassigned
OTU_1645	0.018079	0.549848	Bacteria	Acidobacteria	Acidobacteria	Acidobacteriales	Acidobacteriaceae_[Subgroup_1]	Candidatus_Koribacter	Unassigned
OTU_1800	0.0181776	0.549459	Bacteria	Proteobacteria	Alphaproteobacteria	Rhizobiales	Unassigned	Unassigned	Unassigned
OTU_1718	0.0181776	0.549459	Bacteria	Gemmatimonadetes	Gemmatimonadetes	S0134_terrestrial_group	Unassigned	Unassigned	Unassigned
OTU_1781	0.0187489	0.547236	Bacteria	Proteobacteria	Deltaproteobacteria	Syntrophobacterales	Syntrophobacteraceae	Desulfovirga	Unassigned
OTU_1445	0.0187489	0.547236	Bacteria	Cyanobacteria	ML635J-21	Unassigned	Unassigned	Unassigned	Unassigned
OTU_853	0.0190413	0.546119	Bacteria	Parcubacteria	Unassigned	Unassigned	Unassigned	Unassigned	Unassigned
OTU_1546	0.0190413	0.546119	Bacteria	WCHB1-60	Unassigned	Unassigned	Unassigned	Unassigned	Unassigned
OTU_1481	0.0191199	0.545821	Bacteria	Proteobacteria	Gammaproteobacteria	Xanthomonadales	Unassigned	Unassigned	Unassigned
OTU_1498	0.01914	0.545745	Bacteria	Actinobacteria	Actinobacteria	Propionibacteriales	Nocardioidaceae	Kribbella	Unassigned
OTU_1310	0.0193799	0.544842	Bacteria	Proteobacteria	Betaproteobacteria	Hydrogenophilales	Hydrogenophilaceae	Thiobacillus	Unassigned
OTU_1289	0.0193799	0.544842	Bacteria	Proteobacteria	Alphaproteobacteria	Rhodospirillales	Rhodospirillaceae	Unassigned	Unassigned
OTU_179	0.0194601	0.544542	Bacteria	Bacteroidetes	WCHB1-32	Unassigned	Unassigned	Unassigned	Unassigned
OTU_1024	0.0194601	0.544542	Bacteria	Spirochaetae	Spirochaetes	Spirochaetales	Spirochaetaceae	Treponema	Unassigned
OTU_1710	0.0194601	0.544542	Bacteria	Firmicutes	Clostridia	Clostridiales	Clostridiales_vadinBB60_group	Unassigned	Unassigned
OTU_1476	0.0200572	0.542339	Bacteria	Proteobacteria	Deltaproteobacteria	Syntrophobacterales	Syntrophobacteraceae	Desulfovirga	Unassigned
OTU_1223	0.0203502	0.541277	Bacteria	Nitrospirae	Nitrospira	Nitrospirales	45776	Unassigned	Unassigned
OTU_1010	0.0208766	0.539399	Bacteria	Proteobacteria	Deltaproteobacteria	Myxococcales	P3OB-42	Unassigned	Unassigned
OTU_942	0.0208766	0.539399	Bacteria	Bacteroidetes	Sphingobacteriia	Sphingobacteriales	Chitinophagaceae	Unassigned	Unassigned
OTU_674	0.0209095	0.539283	Bacteria	Proteobacteria	Betaproteobacteria	Burkholderiales	Alcaligenaceae	Bordetella	Unassigned
OTU_633	0.0210531	0.538778	Bacteria	Gemmatimonadetes	Gemmatimonadetes	Gemmatimonadales	Gemmatimonadaceae	Unassigned	Unassigned
OTU_807	0.0211486	0.538444	Bacteria	Proteobacteria	Deltaproteobacteria	Myxococcales	BIrii41	Unassigned	Unassigned
OTU_1141	0.0215162	0.537167	Bacteria	Bacteroidetes	Sphingobacteriia	Sphingobacteriales	Chitinophagaceae	Unassigned	Unassigned
OTU_961	0.0219714	0.53561	Bacteria	Bacteroidetes	Flavobacteriia	Flavobacteriales	Cryomorphaceae	Fluviicola	Unassigned
OTU_720	0.0222382	0.534708	Bacteria	Firmicutes	Clostridia	Clostridiales	Christensenellaceae	Unassigned	Unassigned
OTU_1315	0.0222382	0.534708	Bacteria	Nitrospirae	Nitrospira	Nitrospirales	45776	Unassigned	Unassigned
OTU_1533	0.0223973	0.534175	Bacteria	Firmicutes	Clostridia	Clostridiales	Peptococcaceae	Desulfotomaculum	Unassigned
OTU_923	0.0224249	0.534083	Bacteria	Gemmatimonadetes	Gemmatimonadetes	Gemmatimonadales	Gemmatimonadaceae	Gemmatimonas	Unassigned
OTU_199	0.0229791	0.53225	Bacteria	Firmicutes	Clostridia	Clostridiales	Christensenellaceae	Christensenellaceae_R-7_group	Unassigned
OTU_1551	0.0229791	0.53225	Bacteria	Firmicutes	Clostridia	Clostridiales	Christensenellaceae	Christensenellaceae_R-7_group	Unassigned
OTU_151	0.023132	0.53175	Bacteria	Proteobacteria	Gammaproteobacteria	Enterobacteriales	Enterobacteriaceae	Klebsiella	Unassigned
OTU_1503	0.0235774	0.530309	Bacteria	Firmicutes	Clostridia	Clostridiales	Ruminococcaceae	Flavonifractor	Unassigned
OTU_1075	0.0245186	0.527333	Bacteria	Acidobacteria	Acidobacteria	Acidobacteriales	Acidobacteriaceae_[Subgroup_1]	Unassigned	Unassigned
OTU_1105	0.0246129	0.52704	Bacteria	Actinobacteria	Actinobacteria	Frankiales	Cryptosporangiaceae	Fodinicola	Unassigned
OTU_413	0.0246328	0.526978	Bacteria	Proteobacteria	Gammaproteobacteria	Xanthomonadales	Xanthomonadaceae	Xanthomonas	Xanthomonas_axonopodis_pv._manihotis_str._UG28
OTU_1792	0.025318	0.524875	Bacteria	Bacteroidetes	Sphingobacteriia	Sphingobacteriales	Chitinophagaceae	Unassigned	Unassigned
OTU_1245	0.0254234	0.524555	Bacteria	Proteobacteria	Alphaproteobacteria	Rhizobiales	MNG7	Unassigned	Unassigned
OTU_289	0.0277072	0.52322	Bacteria	Proteobacteria	Alphaproteobacteria	Caulobacterales	Caulobacteraceae	Phenylobacterium	Unassigned
OTU_302	0.0261376	0.522416	Bacteria	Chlorobi	Ignavibacteria	Ignavibacteriales	SR-FBR-L83	Unassigned	Unassigned
OTU_1011	0.0261376	0.522416	Bacteria	Bacteroidetes	Sphingobacteriia	Sphingobacteriales	Chitinophagaceae	Filimonas	Unassigned
OTU_1411	0.0261376	0.522416	Bacteria	Firmicutes	Clostridia	Clostridiales	Ruminococcaceae	Ruminococcaceae_UCG-013	Unassigned
OTU_1246	0.0261617	0.522345	Bacteria	Actinobacteria	Coriobacteriia	Coriobacteriales	Coriobacteriaceae	Unassigned	Unassigned
OTU_1022	0.0261805	0.522289	Bacteria	Acidobacteria	Acidobacteria	Acidobacteriales	Acidobacteriaceae_[Subgroup_1]	Candidatus_Koribacter	Unassigned
OTU_1606	0.0262728	0.522016	Bacteria	Bacteroidetes	Bacteroidia	Bacteroidales	Bacteroidaceae	Bacteroides	Unassigned
OTU_36	0.0264519	0.521489	Bacteria	Bacteroidetes	Bacteroidia	Bacteroidales	Rikenellaceae	Alistipes	Unassigned
OTU_326	0.0265656	0.521156	Bacteria	Proteobacteria	Alphaproteobacteria	Rhodospirillales	Rhodospirillaceae	Unassigned	Unassigned
OTU_863	0.0269777	0.519958	Bacteria	Bacteroidetes	Sphingobacteriia	Sphingobacteriales	Chitinophagaceae	Taibaiella	Unassigned
OTU_1039	0.0269777	0.519958	Bacteria	Firmicutes	Clostridia	Clostridiales	Ruminococcaceae	Ruminiclostridium	Unassigned
OTU_573	0.0274847	0.518503	Bacteria	Firmicutes	Clostridia	Clostridiales	Lachnospiraceae	Anaerostipes	Unassigned
OTU_1133	0.0274847	0.518503	Bacteria	TM6	Unassigned	Unassigned	Unassigned	Unassigned	Unassigned
OTU_677	0.0278386	0.517499	Bacteria	Proteobacteria	Betaproteobacteria	Rhodocyclales	Rhodocyclaceae	Azoarcus	Unassigned
OTU_574	0.0278386	0.517499	Bacteria	Chlorobi	Chlorobia	Chlorobiales	OPB56	Unassigned	Unassigned
OTU_968	0.0278386	0.517499	Bacteria	Bacteroidetes	Sphingobacteriia	Sphingobacteriales	Chitinophagaceae	Unassigned	Unassigned
OTU_1410	0.0278386	0.517499	Bacteria	Proteobacteria	Betaproteobacteria	Rhodocyclales	Rhodocyclaceae	Unassigned	Unassigned
OTU_1879	0.0278386	0.517499	Bacteria	Chlorobi	Ignavibacteria	Ignavibacteriales	Ignavibacteriaceae	Ignavibacterium	Unassigned
OTU_874	0.0287207	0.515041	Bacteria	Firmicutes	Clostridia	Clostridiales	Gracilibacteraceae	Lutispora	Unassigned
OTU_1003	0.0306071	0.514964	Bacteria	Bacteroidetes	Bacteroidia	Bacteroidales	Porphyromonadaceae	Parabacteroides	Unassigned
OTU_1312	0.0293664	0.513278	Bacteria	Proteobacteria	Alphaproteobacteria	Caulobacterales	Caulobacteraceae	Caulobacter	Unassigned
OTU_1404	0.0293664	0.513278	Bacteria	Proteobacteria	Deltaproteobacteria	Bdellovibrionales	Bacteriovoracaceae	Unassigned	Unassigned
OTU_4	0.0313682	0.5129	Bacteria	Bacteroidetes	Bacteroidia	Bacteroidales	Porphyromonadaceae	Parabacteroides	Unassigned
OTU_1883	0.0296244	0.512583	Bacteria	Acidobacteria	Acidobacteria	Acidobacteriales	Acidobacteriaceae_[Subgroup_1]	Terriglobus	Unassigned
OTU_570	0.03055	0.510124	Bacteria	Proteobacteria	Deltaproteobacteria	Desulfuromonadales	Geobacteraceae	Geobacter	Unassigned
OTU_663	0.03055	0.510124	Bacteria	Cyanobacteria	ML635J-21	Unassigned	Unassigned	Unassigned	Unassigned
OTU_726	0.0305575	0.510104	Bacteria	Firmicutes	Erysipelotrichia	Erysipelotrichales	Erysipelotrichaceae	Erysipelatoclostridium	Unassigned
OTU_736	0.031267	0.508259	Bacteria	Proteobacteria	Gammaproteobacteria	Enterobacteriales	Enterobacteriaceae	Morganella	Morganella_sp._G3_4_4BO2
OTU_802	0.031267	0.508259	Bacteria	Acidobacteria	Acidobacteria	Acidobacteriales	Acidobacteriaceae_[Subgroup_1]	Unassigned	Unassigned
OTU_664	0.0313465	0.508054	Bacteria	Acidobacteria	Holophagae	Holophagales	Holophagaceae	Unassigned	Unassigned
OTU_1711	0.0314978	0.507666	Bacteria	Firmicutes	Clostridia	Clostridiales	Christensenellaceae	Christensenellaceae_R-7_group	Unassigned
OTU_660	0.0321879	0.505911	Bacteria	Proteobacteria	Alphaproteobacteria	Rhizobiales	Rhizobiales_Incertae_Sedis	Rhizomicrobium	Unassigned
OTU_1493	0.0323745	0.505442	Bacteria	Actinobacteria	Actinobacteria	Corynebacteriales	Nocardiaceae	Gordonia	Gordonia_cholesterolivorans
OTU_387	0.0332719	0.503214	Bacteria	Proteobacteria	Betaproteobacteria	Burkholderiales	Alcaligenaceae	Castellaniella	Castellaniella_defragrans
OTU_1206	0.0334283	0.50283	Bacteria	Actinobacteria	Actinobacteria	Pseudonocardiales	Pseudonocardiaceae	Actinophytocola	Unassigned
OTU_1273	0.0334283	0.50283	Bacteria	Proteobacteria	Gammaproteobacteria	Xanthomonadales	Xanthomonadaceae	Dokdonella	Unassigned
OTU_486	0.0334615	0.502749	Bacteria	Firmicutes	Clostridia	Clostridiales	Ruminococcaceae	Unassigned	Unassigned
OTU_504	0.0334615	0.502749	Bacteria	Proteobacteria	Alphaproteobacteria	Rhodospirillales	Rhodospirillaceae	Magnetospirillum	Magnetospirillum_sp._SP-1
OTU_420	0.0340925	0.501216	Bacteria	Actinobacteria	Coriobacteriia	Coriobacteriales	Coriobacteriaceae	Collinsella	Unassigned
OTU_902	0.0340925	0.501216	Bacteria	Proteobacteria	Alphaproteobacteria	Rhodospirillales	Rhodospirillaceae	Dongia	Unassigned
OTU_88	0.0362531	0.500516	Bacteria	Proteobacteria	Alphaproteobacteria	Sphingomonadales	Sphingomonadaceae	Sphingomonas	Sphingomonas_sp._JSC_AK7-4
OTU_897	0.034478	0.50029	Bacteria	Firmicutes	Clostridia	Clostridiales	Ruminococcaceae	[Eubacterium]_coprostanoligenes_group	Unassigned
OTU_1272	0.034478	0.50029	Bacteria	Bacteroidetes	Cytophagia	Cytophagales	Cytophagaceae	Cytophaga	Unassigned
OTU_1534	0.0352344	0.498497	Bacteria	Proteobacteria	Alphaproteobacteria	Rhizobiales	Hyphomicrobiaceae	Rhodomicrobium	Unassigned
OTU_447	0.0355182	0.497832	Bacteria	Bacteroidetes	WCHB1-32	Unassigned	Unassigned	Unassigned	Unassigned
OTU_808	0.0356151	0.497606	Bacteria	Bacteroidetes	Sphingobacteriia	Sphingobacteriales	Chitinophagaceae	Taibaiella	Unassigned
OTU_1048	0.0363373	0.495935	Bacteria	Firmicutes	Negativicutes	Selenomonadales	Veillonellaceae	Dialister	Unassigned
OTU_226	0.0365824	0.495374	Bacteria	Acidobacteria	Acidobacteria	Acidobacteriales	Acidobacteriaceae_[Subgroup_1]	Candidatus_Koribacter	Unassigned
OTU_972	0.0365824	0.495374	Bacteria	Spirochaetae	Spirochaetes	Spirochaetales	Spirochaetaceae	Unassigned	Unassigned
OTU_978	0.0365995	0.495335	Bacteria	Bacteroidetes	Sphingobacteriia	Sphingobacteriales	Chitinophagaceae	Unassigned	Unassigned
OTU_1591	0.0369313	0.494579	Bacteria	Proteobacteria	Alphaproteobacteria	Rhizobiales	Bradyrhizobiaceae	Unassigned	Unassigned
OTU_901	0.0376709	0.492915	Bacteria	Bacteroidetes	Bacteroidia	Bacteroidales	Porphyromonadaceae	Unassigned	Unassigned
OTU_925	0.0376709	0.492915	Bacteria	Bacteroidetes	Sphingobacteriia	Sphingobacteriales	Chitinophagaceae	Unassigned	Unassigned
OTU_1309	0.0376709	0.492915	Bacteria	Acidobacteria	Acidobacteria	Subgroup_3	Unknown_Family	Bryobacter	Unassigned
OTU_46	0.0378507	0.492514	Bacteria	Firmicutes	Clostridia	Clostridiales	Lachnospiraceae	Lachnoclostridium	Unassigned
OTU_630	0.0398274	0.49226	Bacteria	Proteobacteria	Gammaproteobacteria	Xanthomonadales	Xanthomonadaceae	Rhodanobacter	Unassigned
OTU_514	0.0381611	0.491826	Bacteria	Bacteroidetes	Sphingobacteriia	Sphingobacteriales	Chitinophagaceae	Unassigned	Unassigned
OTU_390	0.0381611	0.491826	Bacteria	Firmicutes	Clostridia	Clostridiales	Lachnospiraceae	Lachnospira	Unassigned
OTU_1316	0.0386114	0.490834	Bacteria	Acidobacteria	Subgroup_22	Unassigned	Unassigned	Unassigned	Unassigned
OTU_751	0.0387098	0.490619	Bacteria	Proteobacteria	Alphaproteobacteria	Rhodospirillales	Rhodospirillaceae	Ferrovibrio	Ferrovibrio_sp._LM-6
OTU_1477	0.039234	0.489478	Bacteria	Bacteroidetes	Sphingobacteriia	Sphingobacteriales	Chitinophagaceae	Unassigned	Unassigned
OTU_611	0.039374	0.489175	Bacteria	Proteobacteria	Alphaproteobacteria	Rhizobiales	Methylobacteriaceae	Unassigned	Unassigned
OTU_208	0.0417148	0.488132	Bacteria	Acidobacteria	Acidobacteria	Subgroup_3	Unknown_Family	Bryobacter	Unassigned
OTU_184	0.0402257	0.487352	Bacteria	Actinobacteria	Actinobacteria	Corynebacteriales	Nocardiaceae	Nocardia	Nocardia_veterana
OTU_1211	0.0403299	0.48713	Bacteria	Firmicutes	Clostridia	Clostridiales	Lachnospiraceae	Fusicatenibacter	Unassigned
OTU_1035	0.0403299	0.48713	Bacteria	Firmicutes	Erysipelotrichia	Erysipelotrichales	Erysipelotrichaceae	Erysipelotrichaceae_UCG-003	Unassigned
OTU_515	0.0403953	0.486992	Bacteria	Proteobacteria	Alphaproteobacteria	Rhodospirillales	Rhodospirillaceae	Dongia	Unassigned
OTU_1864	0.0414491	0.484783	Bacteria	Gemmatimonadetes	Gemmatimonadetes	S0134_terrestrial_group	Unassigned	Unassigned	Unassigned
OTU_350	0.0425918	0.482435	Bacteria	Proteobacteria	Deltaproteobacteria	Desulfovibrionales	Desulfovibrionaceae	Desulfovibrio	Desulfovibrio_sp._enrichment_culture_clone_AP-FeEnrich14
OTU_1556	0.0428708	0.481869	Bacteria	Proteobacteria	Alphaproteobacteria	Rickettsiales	AKIW1012	Caedibacter_caryophilus	Unassigned
OTU_468	0.0434902	0.480623	Bacteria	Firmicutes	Clostridia	Clostridiales	Clostridiales_vadinBB60_group	Unassigned	Unassigned
OTU_1041	0.0434902	0.480623	Bacteria	Gemmatimonadetes	Gemmatimonadetes	Gemmatimonadales	Gemmatimonadaceae	Gemmatimonas	Unassigned
OTU_1142	0.0441428	0.479324	Bacteria	Actinobacteria	Actinobacteria	Propionibacteriales	Nocardioidaceae	Nocardioides	Unassigned
OTU_127	0.0467386	0.477812	Bacteria	Proteobacteria	Gammaproteobacteria	Xanthomonadales	Xanthomonadaceae	Rhodanobacter	Unassigned
OTU_1440	0.0449491	0.47774	Bacteria	Bacteroidetes	Sphingobacteriia	Sphingobacteriales	Chitinophagaceae	Unassigned	Unassigned
OTU_1547	0.0454798	0.476709	Bacteria	Proteobacteria	Betaproteobacteria	Burkholderiales	Burkholderiaceae	Limnobacter	Unassigned
OTU_656	0.0461643	0.475392	Bacteria	Proteobacteria	Alphaproteobacteria	Sphingomonadales	Sphingomonadaceae	Sphingopyxis	Sphingopyxis_sp._GIY
OTU_1483	0.0463962	0.47495	Bacteria	Bacteroidetes	Sphingobacteriia	Sphingobacteriales	Chitinophagaceae	Unassigned	Unassigned
OTU_933	0.0472962	0.473248	Bacteria	Proteobacteria	Alphaproteobacteria	Rhodospirillales	Rhodospirillaceae	Tistrella	Skermanella_sp._R224-3
OTU_1649	0.0472962	0.473248	Bacteria	Spirochaetae	Spirochaetes	Spirochaetales	Spirochaetaceae	Spirochaeta_2	Unassigned
OTU_545	0.0474043	0.473045	Bacteria	Acidobacteria	Acidobacteria	Subgroup_3	Unknown_Family	Candidatus_Solibacter	Unassigned
OTU_1219	0.0479543	0.472018	Bacteria	Gemmatimonadetes	Gemmatimonadetes	Gemmatimonadales	Gemmatimonadaceae	Gemmatimonas	Unassigned
OTU_567	0.0480866	0.471773	Bacteria	Acidobacteria	Acidobacteria	Subgroup_3	Unknown_Family	Bryobacter	Unassigned
OTU_1078	0.0486193	0.470789	Bacteria	Firmicutes	Clostridia	Clostridiales	Ruminococcaceae	Ruminiclostridium_1	Unassigned
OTU_1563	0.0486193	0.470789	Bacteria	Actinobacteria	Actinobacteria	Micromonosporales	Micromonosporaceae	Unassigned	Unassigned
OTU_1168	0.0486278	0.470774	Bacteria	Actinobacteria	Actinobacteria	Micromonosporales	Micromonosporaceae	Luedemannella	Unassigned
OTU_1865	0.0486694	0.470697	Bacteria	Bacteroidetes	Bacteroidia	Bacteroidales	Porphyromonadaceae	Porphyromonas	Unassigned
OTU_1655	0.0487597	0.470531	Bacteria	TM6	Unassigned	Unassigned	Unassigned	Unassigned	Unassigned
OTU_1622	0.0487597	0.470531	Bacteria	Proteobacteria	Gammaproteobacteria	Pasteurellales	Pasteurellaceae	Haemophilus	Haemophilus_influenzae
OTU_1234	0.0491935	0.469738	Bacteria	Firmicutes	Clostridia	Clostridiales	Lachnospiraceae	Lachnoclostridium	Unassigned
OTU_1786	0.0498233	0.468596	Bacteria	Gemmatimonadetes	Gemmatimonadetes	Gemmatimonadales	Gemmatimonadaceae	Unassigned	Unassigned
OTU_209	0.0498985	0.46846	Bacteria	Firmicutes	Clostridia	Clostridiales	Lachnospiraceae	Lachnoclostridium	Unassigned
OTU_1822	0.048955	-0.470174	Bacteria	Verrucomicrobia	OPB35_soil_group	Unknown_Order	Unknown_Family	Pedosphaera	Unassigned
OTU_327	0.0487613	-0.470528	Bacteria	Proteobacteria	Alphaproteobacteria	Rhodospirillales	Rhodospirillaceae	Unassigned	Unassigned
OTU_442	0.0487597	-0.470531	Bacteria	Firmicutes	Clostridia	Clostridiales	Ruminococcaceae	Ruminococcus_1	Unassigned
OTU_491	0.0487597	-0.470531	Bacteria	Bacteroidetes	Bacteroidia	Bacteroidales	Prevotellaceae	Paraprevotella	Unassigned
OTU_1392	0.0487597	-0.470531	Bacteria	Firmicutes	Clostridia	Clostridiales	Lachnospiraceae	Unassigned	Unassigned
OTU_48	0.0485509	-0.470915	Bacteria	Bacteroidetes	Sphingobacteriia	Sphingobacteriales	Sphingobacteriaceae	Mucilaginibacter	Mucilaginibacter_sp._KJ023
OTU_1110	0.0485133	-0.470984	Bacteria	Firmicutes	Clostridia	Clostridiales	Lachnospiraceae	Unassigned	Unassigned
OTU_58	0.0476439	-0.472597	Bacteria	Proteobacteria	Betaproteobacteria	Methylophilales	Methylophilaceae	Methylophilus	Methylophilus_sp._APU211a
OTU_939	0.0467326	-0.474311	Bacteria	Firmicutes	Clostridia	Clostridiales	Lachnospiraceae	Roseburia	Unassigned
OTU_536	0.0452151	-0.477222	Bacteria	Gemmatimonadetes	Gemmatimonadetes	Gemmatimonadales	Gemmatimonadaceae	Unassigned	Unassigned
OTU_1704	0.0447513	-0.478127	Bacteria	Proteobacteria	Deltaproteobacteria	Oligoflexales	Unassigned	Unassigned	Unassigned
OTU_557	0.0441428	-0.479324	Bacteria	Bacteroidetes	Sphingobacteriia	Sphingobacteriales	Chitinophagaceae	Unassigned	Unassigned
OTU_190	0.0434342	-0.480735	Bacteria	Bacteroidetes	Bacteroidia	Bacteroidales	Bacteroidales_S24-7_group	Unassigned	Unassigned
OTU_224	0.0428708	-0.481869	Bacteria	Firmicutes	Clostridia	Clostridiales	Lachnospiraceae	Lachnospiraceae_UCG-001	Unassigned
OTU_716	0.0446757	-0.48194	Bacteria	Actinobacteria	Actinobacteria	Corynebacteriales	Mycobacteriaceae	Mycobacterium	Unassigned
OTU_347	0.0436712	-0.484004	Bacteria	Proteobacteria	Alphaproteobacteria	Rhizobiales	Xanthobacteraceae	Variibacter	Unassigned
OTU_700	0.0436712	-0.484004	Bacteria	Proteobacteria	Gammaproteobacteria	Xanthomonadales	Xanthomonadales_Incertae_Sedis	Acidibacter	Unassigned
OTU_1454	0.0410419	-0.485631	Bacteria	Proteobacteria	Alphaproteobacteria	Rhodospirillales	Acetobacteraceae	Unassigned	Unassigned
OTU_218	0.0426843	-0.486068	Bacteria	Proteobacteria	Alphaproteobacteria	Rhizobiales	Rhizobiaceae	Rhizobium	Rhizobium_leguminosarum
OTU_257	0.0407665	-0.486209	Bacteria	Bacteroidetes	Bacteroidia	Bacteroidales	Bacteroidales_S24-7_group	Unassigned	Unassigned
OTU_494	0.0403841	-0.487016	Bacteria	Proteobacteria	Gammaproteobacteria	Legionellales	Coxiellaceae	Aquicella	Unassigned
OTU_170	0.0417148	-0.488132	Bacteria	Actinobacteria	Thermoleophilia	Gaiellales	Unassigned	Unassigned	Unassigned
OTU_97	0.0374119	-0.493495	Bacteria	Bacteroidetes	Bacteroidia	Bacteroidales	Prevotellaceae	Alloprevotella	Unassigned
OTU_456	0.036749	-0.494994	Bacteria	Bacteroidetes	Bacteroidia	Bacteroidales	Bacteroidales_S24-7_group	Unassigned	Unassigned
OTU_63	0.0365995	-0.495335	Bacteria	Bacteroidetes	Bacteroidia	Bacteroidales	Prevotellaceae	Alloprevotella	Unassigned
OTU_312	0.0359903	-0.496734	Bacteria	Firmicutes	Clostridia	Clostridiales	Lachnospiraceae	Lachnospiraceae_NK4A136_group	Unassigned
OTU_860	0.0359903	-0.496734	Bacteria	Firmicutes	Clostridia	Clostridiales	Lachnospiraceae	Lachnospiraceae_NK4A136_group	Unassigned
OTU_352	0.0335839	-0.50245	Bacteria	Bacteroidetes	Bacteroidia	Bacteroidales	Bacteroidales_S24-7_group	Unassigned	Unassigned
OTU_192	0.0345628	-0.504644	Bacteria	Proteobacteria	Alphaproteobacteria	Rhizobiales	Rhizobiales_Incertae_Sedis	Rhizomicrobium	Unassigned
OTU_1357	0.0319806	-0.506435	Bacteria	Firmicutes	Clostridia	Clostridiales	Ruminococcaceae	Ruminococcus_1	Unassigned
OTU_1832	0.0319806	-0.506435	Bacteria	Firmicutes	Clostridia	Clostridiales	Family_XIII	Family_XIII_AD3011_group	Unassigned
OTU_146	0.0321441	-0.510836	Bacteria	Proteobacteria	Alphaproteobacteria	Rhizobiales	Rhizobiales_Incertae_Sedis	Rhizomicrobium	Unassigned
OTU_436	0.0291029	-0.513994	Bacteria	Firmicutes	Bacilli	Bacillales	Bacillaceae	Bacillus	Bacillus_pumilus
OTU_1530	0.0291029	-0.513994	Bacteria	Proteobacteria	Deltaproteobacteria	Oligoflexales	Unassigned	Unassigned	Unassigned
OTU_1860	0.0291029	-0.513994	Bacteria	Proteobacteria	Gammaproteobacteria	NKB5	Unassigned	Unassigned	Unassigned
OTU_138	0.0290622	-0.514105	Bacteria	Bacteroidetes	Sphingobacteriia	Sphingobacteriales	Chitinophagaceae	Unassigned	Unassigned
OTU_19	0.0284561	-0.515772	Bacteria	Firmicutes	Clostridia	Clostridiales	Lachnospiraceae	Unassigned	Unassigned
OTU_1738	0.0284135	-0.51589	Bacteria	Actinobacteria	Acidimicrobiia	Acidimicrobiales	Unassigned	Unassigned	Unassigned
OTU_605	0.0298607	-0.517028	Bacteria	Proteobacteria	Alphaproteobacteria	Rhizobiales	Rhizobiales_Incertae_Sedis	Rhizomicrobium	Unassigned
OTU_1029	0.0279879	-0.517079	Bacteria	Bacteroidetes	Sphingobacteriia	Sphingobacteriales	Chitinophagaceae	Taibaiella	Unassigned
OTU_893	0.0277882	-0.517642	Bacteria	Proteobacteria	Alphaproteobacteria	Rhodospirillales	DA111	Unassigned	Unassigned
OTU_178	0.0284109	-0.521156	Bacteria	Proteobacteria	Alphaproteobacteria	Sphingomonadales	Sphingomonadaceae	Unassigned	Unassigned
OTU_1618	0.0261805	-0.522289	Bacteria	Proteobacteria	Deltaproteobacteria	GR-WP33-30	Unassigned	Unassigned	Unassigned
OTU_1833	0.0261617	-0.522345	Bacteria	Firmicutes	Clostridia	Clostridiales	Ruminococcaceae	Ruminococcaceae_UCG-014	Unassigned
OTU_1507	0.0261376	-0.522416	Bacteria	Firmicutes	Clostridia	Clostridiales	Lachnospiraceae	Lachnospiraceae_NK4A136_group	Unassigned
OTU_33	0.026127	-0.522448	Bacteria	Firmicutes	Clostridia	Clostridiales	Lachnospiraceae	Blautia	Unassigned
OTU_1817	0.0256968	-0.523731	Bacteria	Firmicutes	Bacilli	Bacillales	Bacillaceae	Ureibacillus	Unassigned
OTU_143	0.0254306	-0.524533	Bacteria	Bacteroidetes	Bacteroidia	Bacteroidales	Bacteroidales_S24-7_group	Unassigned	Unassigned
OTU_516	0.0253781	-0.524692	Bacteria	Firmicutes	Clostridia	Clostridiales	Ruminococcaceae	Unassigned	Unassigned
OTU_298	0.0270174	-0.525284	Bacteria	Proteobacteria	Alphaproteobacteria	Rhodospirillales	Rhodospirillaceae	Telmatospirillum	Unassigned
OTU_1053	0.0250212	-0.52578	Bacteria	Firmicutes	Clostridia	Clostridiales	Ruminococcaceae	Ruminococcaceae_NK4A214_group	Unassigned
OTU_343	0.0238658	-0.529388	Bacteria	Proteobacteria	Gammaproteobacteria	Unassigned	Unassigned	Unassigned	Unassigned
OTU_368	0.0234505	-0.530718	Bacteria	Proteobacteria	Alphaproteobacteria	Rhizobiales	Rhizobiales_Incertae_Sedis	Bauldia	Unassigned
OTU_1021	0.0230916	-0.531882	Bacteria	Proteobacteria	Alphaproteobacteria	Caulobacterales	Caulobacteraceae	Unassigned	Unassigned
OTU_1269	0.0223921	-0.534193	Bacteria	Bacteroidetes	Sphingobacteriia	Sphingobacteriales	Sphingobacteriaceae	Mucilaginibacter	Unassigned
OTU_77	0.0215934	-0.536901	Bacteria	Bacteroidetes	Bacteroidia	Bacteroidales	Bacteroidales_S24-7_group	Unassigned	Unassigned
OTU_341	0.0231587	-0.537668	Bacteria	Proteobacteria	Gammaproteobacteria	Xanthomonadales	Unassigned	Unassigned	Unassigned
OTU_735	0.0212326	-0.53815	Bacteria	Bacteroidetes	Bacteroidia	Bacteroidales	Bacteroidales_S24-7_group	Unassigned	Unassigned
OTU_713	0.020577	-0.540464	Bacteria	Proteobacteria	Alphaproteobacteria	Caulobacterales	Caulobacteraceae	Unassigned	Unassigned
OTU_395	0.0204679	-0.540854	Bacteria	Proteobacteria	Gammaproteobacteria	Xanthomonadales	Xanthomonadaceae	Pseudoxanthomonas	bacterium_MS-AsIII-53
OTU_1388	0.0203344	-0.541335	Bacteria	Bacteroidetes	Bacteroidia	Bacteroidales	Prevotellaceae	Prevotella	Unassigned
OTU_1107	0.0198005	-0.54328	Bacteria	Acidobacteria	Acidobacteria	Acidobacteriales	Acidobacteriaceae_[Subgroup_1]	Terriglobus	Terriglobus_sp._P-8Y
OTU_118	0.0214012	-0.54386	Bacteria	Bacteroidetes	Bacteroidia	Bacteroidales	Bacteroidales_S24-7_group	Unassigned	Unassigned
OTU_165	0.0208396	-0.545924	Bacteria	Proteobacteria	Gammaproteobacteria	Xanthomonadales	Xanthomonadales_Incertae_Sedis	Acidibacter	Unassigned
OTU_642	0.0187546	-0.547214	Bacteria	Firmicutes	Clostridia	Clostridiales	Lachnospiraceae	Lachnospiraceae_NK4A136_group	Unassigned
OTU_1197	0.0177407	-0.551196	Bacteria	Nitrospirae	Nitrospira	Nitrospirales	45776	Unassigned	Unassigned
OTU_525	0.0192249	-0.552116	Bacteria	Proteobacteria	Alphaproteobacteria	Rhizobiales	Hyphomicrobiaceae	Blastochloris	Unassigned
OTU_498	0.0169634	-0.554373	Bacteria	Spirochaetae	Spirochaetes	Spirochaetales	Spirochaetaceae	Treponema_2	Unassigned
OTU_452	0.016802	-0.555047	Bacteria	Proteobacteria	Deltaproteobacteria	Desulfovibrionales	Desulfovibrionaceae	Bilophila	Unassigned
OTU_11	0.0182052	-0.556244	Bacteria	Proteobacteria	Alphaproteobacteria	Rhizobiales	Xanthobacteraceae	Unassigned	Unassigned
OTU_817	0.0158313	-0.559212	Bacteria	Proteobacteria	Gammaproteobacteria	Legionellales	Coxiellaceae	Aquicella	Unassigned
OTU_917	0.0155354	-0.560522	Bacteria	Bacteroidetes	Bacteroidia	Bacteroidales	Bacteroidaceae	Bacteroides	Bacteroides_sp._SLC1-38
OTU_411	0.0154895	-0.560727	Bacteria	Bacteroidetes	Bacteroidia	Bacteroidales	Porphyromonadaceae	Odoribacter	Unassigned
OTU_256	0.0150474	-0.562726	Bacteria	Acidobacteria	Acidobacteria	Subgroup_3	Unknown_Family	Candidatus_Solibacter	bacterium_enrichment_culture_clone_auto3_4W
OTU_1694	0.0150076	-0.562908	Bacteria	Firmicutes	Clostridia	Clostridiales	Ruminococcaceae	Ruminococcaceae_UCG-010	Unassigned
OTU_822	0.0149919	-0.56298	Bacteria	Firmicutes	Clostridia	Clostridiales	Ruminococcaceae	Ruminococcaceae_UCG-003	Unassigned
OTU_1675	0.0149919	-0.56298	Bacteria	Firmicutes	Clostridia	Clostridiales	Ruminococcaceae	Ruminococcaceae_UCG-014	Unassigned
OTU_419	0.0142934	-0.566246	Bacteria	Proteobacteria	Deltaproteobacteria	Myxococcales	Polyangiaceae	Sorangium	Unassigned
OTU_383	0.0158442	-0.566563	Bacteria	Firmicutes	Bacilli	Bacillales	Bacillaceae	Bacillus	Bacillus_megaterium
OTU_983	0.0139712	-0.567795	Bacteria	Deferribacteres	Deferribacteres	Deferribacterales	Deferribacteraceae	Mucispirillum	Unassigned
OTU_1751	0.013888	-0.5682	Bacteria	Firmicutes	Clostridia	Clostridiales	Ruminococcaceae	Ruminiclostridium_6	Unassigned
OTU_679	0.0154029	-0.568627	Bacteria	Proteobacteria	Alphaproteobacteria	Rhodospirillales	Rhodospirillaceae	Unassigned	Unassigned
OTU_1687	0.0135997	-0.569617	Bacteria	Firmicutes	Clostridia	Clostridiales	Ruminococcaceae	Ruminococcaceae_UCG-010	Unassigned
OTU_424	0.0130042	-0.572622	Bacteria	Bacteroidetes	Sphingobacteriia	Sphingobacteriales	Chitinophagaceae	Unassigned	Unassigned
OTU_643	0.01455	-0.572755	Bacteria	Actinobacteria	Acidimicrobiia	Acidimicrobiales	Unassigned	Unassigned	Unassigned
OTU_259	0.0122459	-0.576611	Bacteria	Proteobacteria	Gammaproteobacteria	Aeromonadales	Succinivibrionaceae	Succinivibrionaceae_UCG-002	Unassigned
OTU_237	0.0118524	-0.578759	Bacteria	Bacteroidetes	Sphingobacteriia	Sphingobacteriales	Sphingobacteriaceae	Mucilaginibacter	Unassigned
OTU_1108	0.013342	-0.578947	Bacteria	Proteobacteria	Alphaproteobacteria	Rhodospirillales	DA111	Unassigned	Unassigned
OTU_1691	0.0117128	-0.579535	Bacteria	Bacteroidetes	Bacteroidia	Bacteroidales	Bacteroidales_S24-7_group	Unassigned	Unassigned
OTU_1505	0.0117128	-0.579535	Bacteria	Bacteroidetes	Bacteroidia	Bacteroidales	Bacteroidales_S24-7_group	Unassigned	Unassigned
OTU_502	0.0114593	-0.580963	Bacteria	Firmicutes	Clostridia	Clostridiales	Ruminococcaceae	Ruminiclostridium_9	Unassigned
OTU_123	0.0111114	-0.582965	Bacteria	Bacteroidetes	Bacteroidia	Bacteroidales	Bacteroidaceae	Bacteroides	Unassigned
OTU_587	0.0110398	-0.583383	Bacteria	Firmicutes	Clostridia	Clostridiales	Ruminococcaceae	Oscillibacter	Unassigned
OTU_1231	0.0109891	-0.58368	Bacteria	Actinobacteria	Acidimicrobiia	Acidimicrobiales	Unassigned	Unassigned	Unassigned
OTU_222	0.0109679	-0.583805	Bacteria	Firmicutes	Clostridia	Clostridiales	Lachnospiraceae	[Eubacterium]_ruminantium_group	Unassigned
OTU_554	0.0102061	-0.588419	Bacteria	Proteobacteria	Alphaproteobacteria	Rhodospirillales	Rhodospirillaceae	Elstera	Unassigned
OTU_152	0.011509	-0.589267	Bacteria	Acidobacteria	Acidobacteria	Acidobacteriales	Acidobacteriaceae_[Subgroup_1]	Granulicella	Unassigned
OTU_379	0.011509	-0.589267	Bacteria	Proteobacteria	Gammaproteobacteria	Xanthomonadales	Xanthomonadaceae	Mizugakiibacter	Unassigned
OTU_1421	0.011509	-0.589267	Bacteria	Proteobacteria	Deltaproteobacteria	Myxococcales	Cystobacteraceae	Anaeromyxobacter	bacterium_enrichment_culture_clone_auto7_4W
OTU_253	0.0097565	-0.591273	Bacteria	Bacteroidetes	Sphingobacteriia	Sphingobacteriales	Chitinophagaceae	Ferruginibacter	Unassigned
OTU_52	0.011168	-0.591331	Bacteria	Firmicutes	Bacilli	Lactobacillales	Lactobacillaceae	Lactobacillus	Unassigned
OTU_71	0.00912824	-0.595444	Bacteria	Firmicutes	Clostridia	Clostridiales	Ruminococcaceae	Ruminococcus_1	Unassigned
OTU_1256	0.0105105	-0.595459	Bacteria	Proteobacteria	Alphaproteobacteria	Rhodospirillales	Acetobacteraceae	Unassigned	Unassigned
OTU_367	0.00894665	-0.596692	Bacteria	Proteobacteria	Gammaproteobacteria	Xanthomonadales	Xanthomonadales_Incertae_Sedis	Steroidobacter	Unassigned
OTU_85	0.0101937	-0.597523	Bacteria	Actinobacteria	Thermoleophilia	Gaiellales	Unassigned	Unassigned	Unassigned
OTU_1862	0.00863967	-0.59885	Bacteria	Firmicutes	Bacilli	Lactobacillales	Streptococcaceae	Lactococcus	Lactococcus_lactis
OTU_429	0.00837095	-0.60079	Bacteria	Firmicutes	Clostridia	Clostridiales	Lachnospiraceae	Anaerostipes	Unassigned
OTU_739	0.00818471	-0.602164	Bacteria	Firmicutes	Clostridia	Clostridiales	Ruminococcaceae	[Eubacterium]_coprostanoligenes_group	Unassigned
OTU_304	0.00817896	-0.602207	Bacteria	Firmicutes	Bacilli	Bacillales	Family_XII	Exiguobacterium	Exiguobacterium_sp._IT2
OTU_109	0.00808672	-0.602897	Bacteria	Acidobacteria	Acidobacteria	Acidobacteriales	Acidobacteriaceae_[Subgroup_1]	Granulicella	bacterium_Ellin5056
OTU_922	0.00781158	-0.604994	Bacteria	TM6	Unassigned	Unassigned	Unassigned	Unassigned	Unassigned
OTU_1587	0.00780563	-0.60504	Bacteria	Bacteroidetes	Sphingobacteriia	Sphingobacteriales	CWT_CU03-E12	bacterium_enrichment_culture_clone_auto79_4W	Unassigned
OTU_1855	0.00775124	-0.605462	Bacteria	Actinobacteria	Thermoleophilia	Solirubrobacterales	TM146	Unassigned	Unassigned
OTU_559	0.00900242	-0.605779	Bacteria	Acidobacteria	Acidobacteria	Acidobacteriales	Acidobacteriaceae_[Subgroup_1]	Granulicella	Unassigned
OTU_1117	0.00900242	-0.605779	Bacteria	Actinobacteria	Actinobacteria	Frankiales	Frankiaceae	Frankia	Unassigned
OTU_1459	0.00762419	-0.606457	Bacteria	Bacteroidetes	Bacteroidia	Bacteroidales	Bacteroidales_S24-7_group	Unassigned	Unassigned
OTU_1216	0.0075734	-0.606859	Bacteria	Proteobacteria	Deltaproteobacteria	Oligoflexales	Unassigned	Unassigned	Unassigned
OTU_451	0.00751615	-0.607314	Bacteria	Firmicutes	Clostridia	Clostridiales	Lachnospiraceae	Unassigned	Unassigned
OTU_1094	0.00741106	-0.608157	Bacteria	Proteobacteria	Alphaproteobacteria	Rhodospirillales	Acetobacteraceae	Acidicaldus	Unassigned
OTU_645	0.00718015	-0.610044	Bacteria	Actinobacteria	Acidimicrobiia	Acidimicrobiales	Unassigned	Unassigned	Unassigned
OTU_841	0.00717098	-0.61012	Bacteria	Bacteroidetes	Bacteroidia	Bacteroidales	Bacteroidales_S24-7_group	Unassigned	Unassigned
OTU_1468	0.00707491	-0.61092	Bacteria	Firmicutes	Clostridia	Clostridiales	Lachnospiraceae	Unassigned	Unassigned
OTU_833	0.00699949	-0.611554	Bacteria	Firmicutes	Clostridia	Clostridiales	Ruminococcaceae	[Eubacterium]_coprostanoligenes_group	Unassigned
OTU_90	0.00697406	-0.611769	Bacteria	Proteobacteria	Alphaproteobacteria	Rhizobiales	Rhodobiaceae	Parvibaculum	Unassigned
OTU_583	0.00818501	-0.611971	Bacteria	Actinobacteria	Actinobacteria	Frankiales	Acidothermaceae	Acidothermus	Unassigned
OTU_34	0.006942	-0.612041	Bacteria	Bacteroidetes	Bacteroidia	Bacteroidales	Bacteroidales_S24-7_group	Unassigned	Unassigned
OTU_1270	0.00672602	-0.613902	Bacteria	Proteobacteria	Alphaproteobacteria	Rhizobiales	Rhizobiales_Incertae_Sedis	Rhizomicrobium	Unassigned
OTU_13	0.00792629	-0.614035	Bacteria	Acidobacteria	Acidobacteria	Acidobacteriales	Acidobacteriaceae_[Subgroup_1]	Unassigned	Unassigned
OTU_714	0.00658414	-0.61515	Bacteria	Firmicutes	Clostridia	Clostridiales	Ruminococcaceae	Oscillibacter	Unassigned
OTU_918	0.00645505	-0.616306	Bacteria	Firmicutes	Clostridia	Clostridiales	Family_XI	Ezakiella	Unassigned
OTU_1018	0.00630428	-0.617679	Bacteria	Firmicutes	Clostridia	Clostridiales	Lachnospiraceae	Coprococcus_1	Unassigned
OTU_1303	0.00621431	-0.618511	Bacteria	Firmicutes	Clostridia	Clostridiales	Lachnospiraceae	Unassigned	Unassigned
OTU_282	0.00620503	-0.618597	Bacteria	Bacteroidetes	Bacteroidia	Bacteroidales	Prevotellaceae	Prevotellaceae_NK3B31_group	Unassigned
OTU_338	0.00595708	-0.620945	Bacteria	Actinobacteria	Actinobacteria	Corynebacteriales	Corynebacteriaceae	Unassigned	Unassigned
OTU_1389	0.00594219	-0.621088	Bacteria	Firmicutes	Clostridia	Clostridiales	Lachnospiraceae	Lachnospiraceae_NK4A136_group	Unassigned
OTU_450	0.00695667	-0.622291	Bacteria	Gemmatimonadetes	Gemmatimonadetes	Gemmatimonadales	Gemmatimonadaceae	Gemmatimonas	Unassigned
OTU_1359	0.00548928	-0.625599	Bacteria	Actinobacteria	Actinobacteria	Bifidobacteriales	Bifidobacteriaceae	Gardnerella	Gardnerella_vaginalis_ATCC_14018_=_JCM_11026
OTU_529	0.00529251	-0.627653	Bacteria	Bacteroidetes	Bacteroidia	Bacteroidales	Bacteroidales_S24-7_group	Unassigned	Unassigned
OTU_821	0.00522865	-0.628333	Bacteria	Firmicutes	Clostridia	Clostridiales	Lachnospiraceae	Unassigned	Unassigned
OTU_1283	0.00502526	-0.630546	Bacteria	Firmicutes	Clostridia	Clostridiales	Ruminococcaceae	Ruminococcaceae_UCG-014	Unassigned
OTU_1462	0.00500022	-0.630823	Bacteria	Firmicutes	Clostridia	Clostridiales	Lachnospiraceae	Lachnospiraceae_NK4A136_group	Unassigned
OTU_671	0.0049035	-0.631905	Bacteria	Actinobacteria	Acidimicrobiia	Acidimicrobiales	Unassigned	Unassigned	Unassigned
OTU_483	0.00480321	-0.633046	Bacteria	Firmicutes	Clostridia	Clostridiales	Lachnospiraceae	Lachnospiraceae_NK4A136_group	Unassigned
OTU_241	0.0047274	-0.633921	Bacteria	Bacteroidetes	Sphingobacteriia	Sphingobacteriales	Chitinophagaceae	Unassigned	Unassigned
OTU_647	0.00454723	-0.636047	Bacteria	Firmicutes	Clostridia	Clostridiales	Lachnospiraceae	Unassigned	Unassigned
OTU_145	0.00530456	-0.638803	Bacteria	Proteobacteria	Alphaproteobacteria	Sphingomonadales	Sphingomonadaceae	Sphingomonas	Sphingomonas_sp._WWH15
OTU_1853	0.0042958	-0.639133	Bacteria	Proteobacteria	Alphaproteobacteria	Rhodospirillales	Acetobacteraceae	Unassigned	Unassigned
OTU_1227	0.00421547	-0.64015	Bacteria	Proteobacteria	Betaproteobacteria	Burkholderiales	Alcaligenaceae	Alcaligenes	Alcaligenes_sp._OO4
OTU_1589	0.00421547	-0.64015	Bacteria	Proteobacteria	Alphaproteobacteria	Sphingomonadales	Sphingomonadaceae	Sphingomonas	Sphingomonas_sp._jr10
OTU_862	0.00419935	-0.640356	Bacteria	Proteobacteria	Alphaproteobacteria	Rhodospirillales	Rhodospirillaceae	Unassigned	Unassigned
OTU_640	0.00408149	-0.641881	Bacteria	Firmicutes	Clostridia	Clostridiales	Ruminococcaceae	Ruminococcaceae_UCG-014	Unassigned
OTU_532	0.00395834	-0.643515	Bacteria	Firmicutes	Clostridia	Clostridiales	Lachnospiraceae	Lachnospiraceae_NK4A136_group	Unassigned
OTU_488	0.00391432	-0.644109	Bacteria	Firmicutes	Clostridia	Clostridiales	Ruminococcaceae	Ruminococcaceae_UCG-009	Unassigned
OTU_1474	0.00360809	-0.648398	Bacteria	Proteobacteria	Alphaproteobacteria	Rhodospirillales	Rhodospirillaceae	Unassigned	Unassigned
OTU_236	0.0035594	-0.649108	Bacteria	Bacteroidetes	Bacteroidia	Bacteroidales	Bacteroidaceae	Bacteroides	Unassigned
OTU_281	0.00444468	-0.649123	Bacteria	Acidobacteria	Acidobacteria	Acidobacteriales	Acidobacteriaceae_[Subgroup_1]	Telmatobacter	Unassigned
OTU_1746	0.00332017	-0.652713	Bacteria	Firmicutes	Clostridia	Clostridiales	Lachnospiraceae	Incertae_Sedis	Unassigned
OTU_666	0.00325125	-0.653791	Bacteria	Firmicutes	Clostridia	Clostridiales	Ruminococcaceae	Anaerotruncus	Anaerotruncus_sp._G3[2012]
OTU_475	0.00324805	-0.653842	Bacteria	Acidobacteria	Acidobacteria	Acidobacteriales	Acidobacteriaceae_[Subgroup_1]	Granulicella	Unassigned
OTU_1770	0.00324754	-0.65385	Bacteria	Actinobacteria	Actinobacteria	Frankiales	Acidothermaceae	Acidothermus	Unassigned
OTU_477	0.00321711	-0.654332	Bacteria	Firmicutes	Clostridia	Clostridiales	Ruminococcaceae	Anaerotruncus	Unassigned
OTU_1091	0.00298142	-0.658201	Bacteria	Firmicutes	Clostridia	Clostridiales	Ruminococcaceae	Unassigned	Unassigned
OTU_635	0.00286978	-0.660122	Bacteria	Verrucomicrobia	OPB35_soil_group	Unassigned	Unassigned	Unassigned	Unassigned
OTU_489	0.00270158	-0.663136	Bacteria	Bacteroidetes	Bacteroidia	Bacteroidales	Bacteroidales_S24-7_group	Unassigned	Unassigned
OTU_141	0.00269799	-0.663202	Bacteria	Firmicutes	Clostridia	Clostridiales	Lachnospiraceae	Unassigned	Unassigned
OTU_358	0.00251793	-0.666608	Bacteria	Proteobacteria	Deltaproteobacteria	Bdellovibrionales	Bdellovibrionaceae	Bdellovibrio	Unassigned
OTU_891	0.00237233	-0.669512	Bacteria	Firmicutes	Clostridia	Clostridiales	Ruminococcaceae	Unassigned	Unassigned
OTU_286	0.00226861	-0.671671	Bacteria	Bacteroidetes	Bacteroidia	Bacteroidales	Rikenellaceae	Rikenellaceae_RC9_gut_group	Unassigned
OTU_349	0.00294518	-0.671827	Bacteria	Proteobacteria	Alphaproteobacteria	OCS116_clade	Unassigned	Unassigned	Unassigned
OTU_607	0.00222554	-0.672592	Bacteria	Proteobacteria	Alphaproteobacteria	Rickettsiales	SM2D12	Unassigned	Unassigned
OTU_216	0.00272292	-0.675955	Bacteria	Acidobacteria	Acidobacteria	Acidobacteriales	Acidobacteriaceae_[Subgroup_1]	Unassigned	Unassigned
OTU_176	0.00272292	-0.675955	Bacteria	Proteobacteria	Betaproteobacteria	Burkholderiales	Comamonadaceae	Unassigned	Unassigned
OTU_463	0.00202556	-0.677071	Bacteria	Proteobacteria	Alphaproteobacteria	Rhodospirillales	Rhodospirillaceae	Skermanella	Unassigned
OTU_1006	0.00201627	-0.677287	Bacteria	Firmicutes	Clostridia	Clostridiales	Lachnospiraceae	Unassigned	Unassigned
OTU_546	0.00261698	-0.678019	Bacteria	Actinobacteria	Actinobacteria	Frankiales	Acidothermaceae	Acidothermus	Unassigned
OTU_156	0.00189914	-0.680094	Bacteria	Firmicutes	Clostridia	Clostridiales	Ruminococcaceae	Unassigned	Unassigned
OTU_710	0.00184084	-0.681544	Bacteria	Proteobacteria	Alphaproteobacteria	Caulobacterales	Caulobacteraceae	Unassigned	Unassigned
OTU_207	0.00178488	-0.682973	Bacteria	Firmicutes	Clostridia	Clostridiales	Lachnospiraceae	Butyrivibrio	Unassigned
OTU_1191	0.00178132	-0.683065	Bacteria	Firmicutes	Clostridia	Clostridiales	Ruminococcaceae	Anaerotruncus	Unassigned
OTU_1397	0.00176676	-0.683443	Bacteria	Proteobacteria	Gammaproteobacteria	Xanthomonadales	Nevskiaceae	Nevskia	Nevskia_terrae
OTU_204	0.00222583	-0.686275	Bacteria	Proteobacteria	Alphaproteobacteria	Rhodospirillales	DA111	Unassigned	Unassigned
OTU_638	0.0021358	-0.688338	Bacteria	Proteobacteria	Alphaproteobacteria	Rhodospirillales	Rhodospirillaceae	Unassigned	Unassigned
OTU_1676	0.00158634	-0.68836	Bacteria	Bacteroidetes	Bacteroidia	Bacteroidales	Bacteroidales_S24-7_group	Unassigned	Unassigned
OTU_1473	0.00158634	-0.68836	Bacteria	Proteobacteria	Deltaproteobacteria	GR-WP33-30	Unassigned	Unassigned	Unassigned
OTU_527	0.00156984	-0.688833	Bacteria	Firmicutes	Clostridia	Clostridiales	Ruminococcaceae	Unassigned	Unassigned
OTU_1338	0.00148673	-0.691277	Bacteria	Proteobacteria	Alphaproteobacteria	Rhodospirillales	DA111	Unassigned	Unassigned
OTU_75	0.00196449	-0.692466	Bacteria	Proteobacteria	Alphaproteobacteria	Caulobacterales	Caulobacteraceae	Unassigned	Unassigned
OTU_601	0.00196449	-0.692466	Bacteria	Proteobacteria	Alphaproteobacteria	Rhodospirillales	DA111	Unassigned	Unassigned
OTU_187	0.0014073	-0.693721	Bacteria	Bacteroidetes	Bacteroidia	Bacteroidales	Bacteroidales_S24-7_group	Unassigned	Unassigned
OTU_1682	0.0014073	-0.693721	Bacteria	Firmicutes	Clostridia	Clostridiales	Lachnospiraceae	Lachnospiraceae_NK4A136_group	Unassigned
OTU_1177	0.00133261	-0.696126	Bacteria	Bacteroidetes	Bacteroidia	Bacteroidales	Bacteroidales_S24-7_group	Unassigned	Unassigned
OTU_1520	0.00128882	-0.697588	Bacteria	Firmicutes	Clostridia	Clostridiales	Ruminococcaceae	Unassigned	Unassigned
OTU_132	0.0012604	-0.69856	Bacteria	Bacteroidetes	Bacteroidia	Bacteroidales	Rikenellaceae	Rikenellaceae_RC9_gut_group	Unassigned
OTU_230	0.00121987	-0.699977	Bacteria	Firmicutes	Clostridia	Clostridiales	Lachnospiraceae	Unassigned	Unassigned
OTU_462	0.00121987	-0.699977	Bacteria	Firmicutes	Clostridia	Clostridiales	Ruminococcaceae	Unassigned	Unassigned
OTU_774	0.00121987	-0.699977	Bacteria	Firmicutes	Clostridia	Clostridiales	Lachnospiraceae	Lachnospiraceae_UCG-005	Unassigned
OTU_1603	0.00165486	-0.700722	Bacteria	Proteobacteria	Alphaproteobacteria	Rhizobiales	Rhizobiales_Incertae_Sedis	Rhizomicrobium	Unassigned
OTU_457	0.00118164	-0.70135	Bacteria	Bacteroidetes	Bacteroidia	Bacteroidales	Bacteroidales_S24-7_group	Unassigned	Unassigned
OTU_953	0.00116073	-0.702117	Bacteria	Actinobacteria	Acidimicrobiia	Acidimicrobiales	Unassigned	Unassigned	Unassigned
OTU_786	0.00112218	-0.703561	Bacteria	Firmicutes	Clostridia	Clostridiales	Lachnospiraceae	Lachnospiraceae_UCG-006	Unassigned
OTU_1633	0.00111167	-0.703962	Bacteria	Firmicutes	Clostridia	Clostridiales	Ruminococcaceae	Unassigned	Unassigned
OTU_629	0.00107314	-0.705459	Bacteria	Firmicutes	Clostridia	Clostridiales	Ruminococcaceae	Unassigned	Unassigned
OTU_715	0.00103962	-0.706798	Bacteria	Firmicutes	Clostridia	Clostridiales	Ruminococcaceae	Ruminococcaceae_UCG-014	Unassigned
OTU_80	0.00100866	-0.708068	Bacteria	Bacteroidetes	Bacteroidia	Bacteroidales	Bacteroidales_S24-7_group	Unassigned	Unassigned
OTU_405	0.00100121	-0.708378	Bacteria	Bacteroidetes	Sphingobacteriia	Sphingobacteriales	CWT_CU03-E12	Unassigned	Unassigned
OTU_185	0.000998811	-0.708478	Bacteria	Bacteroidetes	Bacteroidia	Bacteroidales	Bacteroidaceae	Bacteroides	Unassigned
OTU_589	0.000982021	-0.709186	Bacteria	Firmicutes	Clostridia	Clostridiales	Ruminococcaceae	Ruminococcus_1	Unassigned
OTU_459	0.000934159	-0.711261	Bacteria	Bacteroidetes	Bacteroidia	Bacteroidales	Bacteroidales_S24-7_group	Unassigned	Unassigned
OTU_615	0.000906471	-0.712502	Bacteria	Firmicutes	Clostridia	Clostridiales	Lachnospiraceae	Lachnospiraceae_NK4A136_group	Unassigned
OTU_74	0.00126456	-0.713106	Bacteria	Proteobacteria	Gammaproteobacteria	Xanthomonadales	Nevskiaceae	Nevskia	Persicaria_minor
OTU_1826	0.00126456	-0.713106	Bacteria	Acidobacteria	Acidobacteria	Acidobacteriales	Acidobacteriaceae_[Subgroup_1]	Telmatobacter	Unassigned
OTU_301	0.000865221	-0.71441	Bacteria	Bacteroidetes	Bacteroidia	Bacteroidales	Rikenellaceae	Alistipes	Unassigned
OTU_1391	0.000865221	-0.71441	Bacteria	Firmicutes	Bacilli	Lactobacillales	Lactobacillaceae	Lactobacillus	Lactobacillus_coryniformis
OTU_458	0.000818807	-0.716651	Bacteria	Proteobacteria	Alphaproteobacteria	Rhizobiales	Rhizobiales_Incertae_Sedis	Rhizomicrobium	bacterium_enrichment_culture_clone_auto2_4W
OTU_1362	0.000812168	-0.71698	Bacteria	Firmicutes	Clostridia	Clostridiales	Ruminococcaceae	Unassigned	Unassigned
OTU_492	0.000811316	-0.717022	Bacteria	Bacteroidetes	Bacteroidia	Bacteroidales	Bacteroidales_S24-7_group	Unassigned	Unassigned
OTU_637	0.000760242	-0.719635	Bacteria	Firmicutes	Clostridia	Clostridiales	Ruminococcaceae	Unassigned	Unassigned
OTU_861	0.000756836	-0.719814	Bacteria	Proteobacteria	Epsilonproteobacteria	Campylobacterales	Campylobacteraceae	Campylobacter	Campylobacter_hominis
OTU_747	0.000724539	-0.721549	Bacteria	Firmicutes	Clostridia	Clostridiales	Lachnospiraceae	Unassigned	Unassigned
OTU_1055	0.000711882	-0.722247	Bacteria	Bacteroidetes	Bacteroidia	Bacteroidales	Bacteroidales_S24-7_group	Unassigned	Unassigned
OTU_1148	0.000695041	-0.723191	Bacteria	Actinobacteria	Acidimicrobiia	Acidimicrobiales	Unassigned	Unassigned	Unassigned
OTU_543	0.000643266	-0.72622	Bacteria	Firmicutes	Clostridia	Clostridiales	Ruminococcaceae	Unassigned	Unassigned
OTU_495	0.000637209	-0.726587	Bacteria	Proteobacteria	Alphaproteobacteria	Rickettsiales	SM2D12	Unassigned	Unassigned
OTU_1684	0.000622842	-0.727471	Bacteria	Firmicutes	Clostridia	Clostridiales	Ruminococcaceae	Ruminococcus_1	Unassigned
OTU_252	0.00061924	-0.727695	Bacteria	Firmicutes	Clostridia	Clostridiales	Lachnospiraceae	Lachnospiraceae_NK4A136_group	Unassigned
OTU_1395	0.000563928	-0.731283	Bacteria	Bacteroidetes	Bacteroidia	Bacteroidales	Prevotellaceae	Prevotella	Prevotella_sp._DNF00985
OTU_772	0.000543317	-0.732695	Bacteria	Firmicutes	Clostridia	Clostridiales	Lachnospiraceae	Unassigned	Unassigned
OTU_823	0.000530021	-0.73363	Bacteria	Proteobacteria	Deltaproteobacteria	Oligoflexales	Unassigned	Unassigned	Unassigned
OTU_443	0.000778523	-0.733746	Bacteria	Proteobacteria	Alphaproteobacteria	Rhodospirillales	Acetobacteraceae	Acidicaldus	Unassigned
OTU_454	0.00052706	-0.733841	Bacteria	Firmicutes	Clostridia	Clostridiales	Lachnospiraceae	Coprococcus_2	Unassigned
OTU_1031	0.000701984	-0.737874	Bacteria	Actinobacteria	Acidimicrobiia	Acidimicrobiales	Unassigned	Unassigned	Unassigned
OTU_1063	0.000459356	-0.738958	Bacteria	Actinobacteria	Actinobacteria	Micrococcales	Micrococcaceae	Arthrobacter	Arthrobacter_sp._KFC-41
OTU_856	0.000437062	-0.740782	Bacteria	Acidobacteria	Acidobacteria	Subgroup_2	Unassigned	Unassigned	Unassigned
OTU_979	0.000631404	-0.742002	Bacteria	Actinobacteria	Acidimicrobiia	Acidimicrobiales	Unassigned	Unassigned	Unassigned
OTU_636	0.000410949	-0.743021	Bacteria	Bacteroidetes	Bacteroidia	Bacteroidales	Porphyromonadaceae	Odoribacter	Unassigned
OTU_1086	0.000409555	-0.743144	Bacteria	Bacteroidetes	Bacteroidia	Bacteroidales	Bacteroidales_S24-7_group	Unassigned	Unassigned
OTU_839	0.000390004	-0.744904	Bacteria	Firmicutes	Clostridia	Clostridiales	Ruminococcaceae	Ruminiclostridium_6	Unassigned
OTU_142	0.00038591	-0.745282	Bacteria	Bacteroidetes	Bacteroidia	Bacteroidales	Bacteroidales_S24-7_group	Unassigned	Unassigned
OTU_1750	0.000353824	-0.748368	Bacteria	Firmicutes	Clostridia	Clostridiales	Lachnospiraceae	Unassigned	Unassigned
OTU_1572	0.000353824	-0.748368	Bacteria	Bacteroidetes	Bacteroidia	Bacteroidales	Bacteroidales_S24-7_group	Unassigned	Unassigned
OTU_1465	0.000337165	-0.750064	Bacteria	Bacteroidetes	Bacteroidia	Bacteroidales	Bacteroidales_S24-7_group	Unassigned	Unassigned
OTU_277	0.000331604	-0.750645	Bacteria	Acidobacteria	Acidobacteria	Subgroup_2	Unassigned	Unassigned	Unassigned
OTU_181	0.000328443	-0.75098	Bacteria	Bacteroidetes	Bacteroidia	Bacteroidales	Bacteroidales_S24-7_group	Unassigned	Unassigned
OTU_690	0.000316413	-0.752278	Bacteria	Bacteroidetes	Cytophagia	Cytophagales	Cytophagaceae	Sporocytophaga	Unassigned
OTU_1154	0.000290486	-0.755222	Bacteria	Proteobacteria	Alphaproteobacteria	Rhodospirillales	DA111	Unassigned	Unassigned
OTU_646	0.000282251	-0.756204	Bacteria	Firmicutes	Clostridia	Clostridiales	Ruminococcaceae	Ruminococcaceae_UCG-014	Unassigned
OTU_1217	0.000274856	-0.757106	Bacteria	Verrucomicrobia	OPB35_soil_group	Unassigned	Unassigned	Unassigned	Unassigned
OTU_1627	0.000259284	-0.759075	Bacteria	Firmicutes	Clostridia	Clostridiales	Ruminococcaceae	Ruminiclostridium_5	Unassigned
OTU_1427	0.000228072	-0.763342	Bacteria	Bacteroidetes	Bacteroidia	Bacteroidales	Porphyromonadaceae	Porphyromonas	Unassigned
OTU_662	0.000222542	-0.764149	Bacteria	Bacteroidetes	Bacteroidia	Bacteroidales	Bacteroidales_S24-7_group	Unassigned	Unassigned
OTU_1308	0.0002061	-0.766652	Bacteria	Proteobacteria	Deltaproteobacteria	Oligoflexales	Unassigned	Unassigned	Unassigned
OTU_1513	0.000196096	-0.768259	Bacteria	Bacteroidetes	Bacteroidia	Bacteroidales	Bacteroidales_S24-7_group	Unassigned	Unassigned
OTU_1576	0.000196096	-0.768259	Bacteria	Bacteroidetes	Bacteroidia	Bacteroidales	Bacteroidales_S24-7_group	Unassigned	Unassigned
OTU_1584	0.000181584	-0.770718	Bacteria	Proteobacteria	Deltaproteobacteria	Oligoflexales	Unassigned	Unassigned	Unassigned
OTU_1569	0.000181584	-0.770718	Bacteria	Bacteroidetes	Bacteroidia	Bacteroidales	Bacteroidales_S24-7_group	Unassigned	Unassigned
OTU_1266	0.00016799	-0.773176	Bacteria	Bacteroidetes	Bacteroidia	Bacteroidales	Bacteroidales_S24-7_group	Unassigned	Unassigned
OTU_1745	0.00016799	-0.773176	Bacteria	Firmicutes	Bacilli	Lactobacillales	Lactobacillaceae	Lactobacillus	Lactobacillus_buchneri
OTU_28	0.000166054	-0.77354	Bacteria	Bacteroidetes	Bacteroidia	Bacteroidales	Bacteroidales_S24-7_group	Unassigned	Unassigned
OTU_294	0.000161583	-0.774393	Bacteria	Actinobacteria	Acidimicrobiia	Acidimicrobiales	Unassigned	Unassigned	Unassigned
OTU_317	0.000241003	-0.775026	Bacteria	Actinobacteria	Acidimicrobiia	Acidimicrobiales	Unassigned	Unassigned	Unassigned
OTU_814	0.000150349	-0.77663	Bacteria	Actinobacteria	Acidimicrobiia	Acidimicrobiales	Unassigned	Unassigned	Unassigned
OTU_474	0.000147705	-0.777177	Bacteria	Proteobacteria	Betaproteobacteria	Burkholderiales	Burkholderiaceae	Burkholderia	Unassigned
OTU_565	0.000142704	-0.778235	Bacteria	Verrucomicrobia	Spartobacteria	Chthoniobacterales	FukuN18_freshwater_group	Unassigned	Unassigned
OTU_770	0.000142704	-0.778235	Bacteria	Firmicutes	Clostridia	Clostridiales	Family_XI	Ezakiella	Unassigned
OTU_69	0.000209577	-0.779154	Bacteria	Proteobacteria	Alphaproteobacteria	Rhodospirillales	JG37-AG-20	Unassigned	Unassigned
OTU_718	0.000135955	-0.779713	Bacteria	Bacteroidetes	Bacteroidia	Bacteroidales	Rikenellaceae	Alistipes	Unassigned
OTU_1567	0.000132249	-0.780551	Bacteria	Firmicutes	Clostridia	Clostridiales	Lachnospiraceae	Lachnospiraceae_NK4A136_group	Unassigned
OTU_1829	0.000132249	-0.780551	Bacteria	Firmicutes	Clostridia	Clostridiales	Ruminococcaceae	Unassigned	Unassigned
OTU_745	0.000119658	-0.783556	Bacteria	Firmicutes	Clostridia	Clostridiales	Lachnospiraceae	Lachnospiraceae_NK4A136_group	Unassigned
OTU_65	0.000168017	-0.785346	Bacteria	Proteobacteria	Alphaproteobacteria	Rhodospirillales	DA111	Unassigned	Unassigned
OTU_366	0.000168017	-0.785346	Bacteria	Acidobacteria	Acidobacteria	Acidobacteriales	Acidobacteriaceae_[Subgroup_1]	Granulicella	Unassigned
OTU_283	0.00010451	-0.787549	Bacteria	Bacteroidetes	Bacteroidia	Bacteroidales	Rikenellaceae	Alistipes	Unassigned
OTU_682	9.88913e-05	-0.789156	Bacteria	Firmicutes	Clostridia	Clostridiales	Ruminococcaceae	Ruminococcaceae_UCG-014	Unassigned
OTU_528	9.47674e-05	-0.790385	Bacteria	Bacteroidetes	Bacteroidia	Bacteroidales	Bacteroidales_S24-7_group	Unassigned	Unassigned
OTU_108	8.65419e-05	-0.792979	Bacteria	Proteobacteria	Gammaproteobacteria	Chromatiales	Ectothiorhodospiraceae	Unassigned	Unassigned
OTU_211	0.000121898	-0.793602	Bacteria	Proteobacteria	Gammaproteobacteria	Xanthomonadales	Xanthomonadales_Incertae_Sedis	Acidibacter	bacterium_Ellin5114
OTU_1084	7.96975e-05	-0.795302	Bacteria	Bacteroidetes	Bacteroidia	Bacteroidales	Bacteroidales_S24-7_group	Unassigned	Unassigned
OTU_29	0.000111862	-0.795666	Bacteria	Proteobacteria	Alphaproteobacteria	Rhodospirillales	Acetobacteraceae	Unassigned	Unassigned
OTU_303	7.29602e-05	-0.79776	Bacteria	Bacteroidetes	Bacteroidia	Bacteroidales	Prevotellaceae	Alloprevotella	Unassigned
OTU_1080	6.42569e-05	-0.801239	Bacteria	Actinobacteria	Acidimicrobiia	Acidimicrobiales	Unassigned	Unassigned	Unassigned
OTU_1518	6.09261e-05	-0.802677	Bacteria	Bacteroidetes	Bacteroidia	Bacteroidales	Bacteroidales_S24-7_group	Unassigned	Unassigned
OTU_311	7.70189e-05	-0.803922	Bacteria	Acidobacteria	Acidobacteria	Acidobacteriales	Acidobacteriaceae_[Subgroup_1]	Unassigned	Unassigned
OTU_985	5.55717e-05	-0.805136	Bacteria	Bacteroidetes	Bacteroidia	Bacteroidales	Prevotellaceae	Prevotella_6	Prevotella_corporis_DSM_18810_=_JCM_8529
OTU_1517	5.55717e-05	-0.805136	Bacteria	Bacteroidetes	Bacteroidia	Bacteroidales	Bacteroidales_S24-7_group	Unassigned	Unassigned
OTU_470	4.18415e-05	-0.812511	Bacteria	Bacteroidetes	Bacteroidia	Bacteroidales	Rikenellaceae	Rikenella	Unassigned
OTU_1170	4.18415e-05	-0.812511	Bacteria	Firmicutes	Bacilli	Lactobacillales	Lactobacillaceae	Lactobacillus	Lactobacillus_harbinensis
OTU_441	4.03104e-05	-0.813457	Bacteria	Bacteroidetes	Bacteroidia	Bacteroidales	Bacteroidales_S24-7_group	Unassigned	Unassigned
OTU_1149	3.79614e-05	-0.814969	Bacteria	Bacteroidetes	Bacteroidia	Bacteroidales	Bacteroidales_S24-7_group	Unassigned	Unassigned
OTU_1052	3.79614e-05	-0.814969	Bacteria	Bacteroidetes	Bacteroidia	Bacteroidales	Bacteroidales_S24-7_group	Unassigned	Unassigned
OTU_150	3.84135e-05	-0.816305	Bacteria	Proteobacteria	Gammaproteobacteria	Xanthomonadales	Xanthomonadales_Incertae_Sedis	Acidibacter	Unassigned
OTU_1629	3.43922e-05	-0.817428	Bacteria	Bacteroidetes	Bacteroidia	Bacteroidales	Porphyromonadaceae	Porphyromonas	Unassigned
OTU_1284	3.11132e-05	-0.819886	Bacteria	Bacteroidetes	Bacteroidia	Bacteroidales	Prevotellaceae	Prevotella_9	Unassigned
OTU_439	2.81046e-05	-0.822345	Bacteria	Bacteroidetes	Bacteroidia	Bacteroidales	Bacteroidales_S24-7_group	Unassigned	Unassigned
OTU_755	2.78993e-05	-0.82252	Bacteria	Bacteroidetes	Bacteroidia	Bacteroidales	Bacteroidales_S24-7_group	Unassigned	Unassigned
OTU_1187	1.99752e-05	-0.830336	Bacteria	Acidobacteria	Acidobacteria	Subgroup_13	Unassigned	Unassigned	Unassigned
OTU_197	1.65013e-05	-0.834637	Bacteria	Proteobacteria	Epsilonproteobacteria	Campylobacterales	Helicobacteraceae	Helicobacter	Unassigned
OTU_526	1.54328e-05	-0.836116	Bacteria	Firmicutes	Clostridia	Clostridiales	Lachnospiraceae	Lachnospiraceae_NK4A136_group	Unassigned
OTU_355	1.19591e-05	-0.841621	Bacteria	Bacteroidetes	Bacteroidia	Bacteroidales	Prevotellaceae	Prevotella_9	Unassigned
OTU_965	1.06554e-05	-0.844046	Bacteria	Bacteroidetes	Bacteroidia	Bacteroidales	Rikenellaceae	Alistipes	Unassigned
OTU_210	8.50776e-06	-0.848663	Bacteria	Bacteroidetes	Bacteroidia	Bacteroidales	Prevotellaceae	Prevotellaceae_UCG-001	Unassigned
OTU_613	4.07949e-06	-0.862749	Bacteria	Firmicutes	Clostridia	Clostridiales	Ruminococcaceae	Ruminococcaceae_UCG-014	Unassigned
OTU_878	2.07297e-06	-0.874493	Bacteria	Actinobacteria	Thermoleophilia	Solirubrobacterales	YNPFFP1	Unassigned	Unassigned
OTU_275	0	-0.888545	Bacteria	Acidobacteria	Acidobacteria	Acidobacteriales	Acidobacteriaceae_[Subgroup_1]	Acidobacterium	Unassigned
OTU_1469	0	-0.902993	Bacteria	Acidobacteria	Acidobacteria	Acidobacteriales	Acidobacteriaceae_[Subgroup_1]	Acidobacterium	Unassigned

## Sheet: microbiome-associated APS
Potential animal parasites or symbionts (APS) that influence the assembly of rice microbiome (Calculated through permutation test)
microbiome	Effect size (R2)	p value (<0.05)	Compartment	Kingdom	Phylum	Class	Order	Family	Genus	Species
OTU_1388	0.759985	0.001	phyllosphere	Bacteria	Bacteroidetes	Bacteroidia	Bacteroidales	Prevotellaceae	Prevotella	Unassigned
OTU_1748	0.56548	0.001	phyllosphere	Bacteria	Bacteroidetes	Bacteroidia	Bacteroidales	Prevotellaceae	Prevotella	Prevotella_disiens
OTU_985	0.656347	0.001	phyllosphere	Bacteria	Bacteroidetes	Bacteroidia	Bacteroidales	Prevotellaceae	Prevotella_6	Prevotella_corporis_DSM_18810_=_JCM_8529
OTU_1844	0.60278	0.002	phyllosphere	Bacteria	Proteobacteria	Epsilonproteobacteria	Campylobacterales	Campylobacteraceae	Campylobacter	Campylobacter_ureolyticus
OTU_861	0.427454	0.029	phyllosphere	Bacteria	Proteobacteria	Epsilonproteobacteria	Campylobacterales	Campylobacteraceae	Campylobacter	Campylobacter_hominis
OTU_1284	0.408682	0.04	phyllosphere	Bacteria	Bacteroidetes	Bacteroidia	Bacteroidales	Prevotellaceae	Prevotella_9	Unassigned
OTU_617	0.953105	0.001	rhizosphere	Bacteria	Actinobacteria	Actinobacteria	Bifidobacteriales	Bifidobacteriaceae	Bifidobacterium	Bifidobacterium_adolescentis_DSM_20087
OTU_985	0.810469	0.001	rhizosphere	Bacteria	Bacteroidetes	Bacteroidia	Bacteroidales	Prevotellaceae	Prevotella_6	Prevotella_corporis_DSM_18810_=_JCM_8529
OTU_1536	0.64216	0.001	rhizosphere	Bacteria	Bacteroidetes	Bacteroidia	Bacteroidales	Prevotellaceae	Prevotella_7	Unassigned
OTU_1570	0.65319	0.001	rhizosphere	Bacteria	Firmicutes	Clostridia	Clostridiales	Lachnospiraceae	[Eubacterium]_ventriosum_group	Unassigned
OTU_659	0.887891	0.001	rhizosphere	Bacteria	Firmicutes	Clostridia	Clostridiales	Lachnospiraceae	Roseburia	Unassigned
OTU_674	0.670164	0.001	rhizosphere	Bacteria	Proteobacteria	Betaproteobacteria	Burkholderiales	Alcaligenaceae	Bordetella	Unassigned
OTU_446	0.804127	0.001	rhizosphere	Bacteria	Proteobacteria	Betaproteobacteria	Burkholderiales	Burkholderiaceae	Pandoraea	bacterium_005-D
OTU_26	0.519018	0.001	rhizosphere	Bacteria	Proteobacteria	Gammaproteobacteria	Enterobacteriales	Enterobacteriaceae	Escherichia-Shigella	bacterium_BM0331
OTU_576	0.610696	0.001	rhizosphere	Bacteria	Proteobacteria	Gammaproteobacteria	Enterobacteriales	Enterobacteriaceae	Proteus	Proteus_mirabilis
OTU_1241	0.89538	0.001	rhizosphere	Bacteria	Proteobacteria	Gammaproteobacteria	Pasteurellales	Pasteurellaceae	Haemophilus	Unassigned
OTU_729	0.799789	0.001	rhizosphere	Bacteria	Proteobacteria	Gammaproteobacteria	Pseudomonadales	Moraxellaceae	Acinetobacter	Acinetobacter_baumannii
OTU_355	0.71119	0.002	rhizosphere	Bacteria	Bacteroidetes	Bacteroidia	Bacteroidales	Prevotellaceae	Prevotella_9	Unassigned
OTU_1284	0.741692	0.002	rhizosphere	Bacteria	Bacteroidetes	Bacteroidia	Bacteroidales	Prevotellaceae	Prevotella_9	Unassigned
OTU_37	0.437284	0.003	rhizosphere	Bacteria	Bacteroidetes	Bacteroidia	Bacteroidales	Bacteroidaceae	Bacteroides	Bacteroides_fragilis_str._3998T[B]3
OTU_1716	0.352831	0.004	rhizosphere	Bacteria	Bacteroidetes	Bacteroidia	Bacteroidales	Prevotellaceae	Prevotella_2	Prevotella_sp._oral_clone_IDR-CEC-0093
OTU_454	0.59371	0.004	rhizosphere	Bacteria	Firmicutes	Clostridia	Clostridiales	Lachnospiraceae	Coprococcus_2	Unassigned
OTU_1741	0.32826	0.005	rhizosphere	Bacteria	Firmicutes	Clostridia	Clostridiales	Lachnospiraceae	[Eubacterium]_hallii_group	Unassigned
OTU_263	0.508116	0.005	rhizosphere	Bacteria	Firmicutes	Clostridia	Clostridiales	Lachnospiraceae	Lachnoclostridium	Ruminococcus_gnavus_CC55_001C
OTU_1092	0.459068	0.007	rhizosphere	Bacteria	Firmicutes	Clostridia	Clostridiales	Lachnospiraceae	Coprococcus_1	Unassigned
OTU_1492	0.429783	0.008	rhizosphere	Bacteria	Proteobacteria	Betaproteobacteria	Burkholderiales	Alcaligenaceae	Eoetvoesia	bacterium_rM16
OTU_83	0.442944	0.009	rhizosphere	Bacteria	Bacteroidetes	Bacteroidia	Bacteroidales	Prevotellaceae	Prevotella_9	Unassigned
OTU_861	0.45487	0.009	rhizosphere	Bacteria	Proteobacteria	Epsilonproteobacteria	Campylobacterales	Campylobacteraceae	Campylobacter	Campylobacter_hominis
OTU_1018	0.467535	0.014	rhizosphere	Bacteria	Firmicutes	Clostridia	Clostridiales	Lachnospiraceae	Coprococcus_1	Unassigned
OTU_1578	0.33266	0.02	rhizosphere	Bacteria	Bacteroidetes	Bacteroidia	Bacteroidales	Prevotellaceae	Prevotella_2	Unassigned
OTU_1359	0.358681	0.028	rhizosphere	Bacteria	Actinobacteria	Actinobacteria	Bifidobacteriales	Bifidobacteriaceae	Gardnerella	Gardnerella_vaginalis_ATCC_14018_=_JCM_11026
